# Supplementary material for: Comparison of Modules of Wild Type and Mutant Huntingtin and TP53 Protein Interaction Networks: Implications in Biological Processes and Functions
Source: PLoS One. 2013 May 31;8(5):e64838. doi: 10.1371/journal.pone.0064838 (PMC3669416; doi:10.1371/journal.pone.0064838)
Supplement: Dataset S1 — Differential interaction of the wHTT and mHTT protein. (XLS) [file pone.0064838.s001.xls]

## Sheet: Sheet1
Supplementary Table S1: HTT-interacting proteins with preference for either wild type HTT or mutant HTT
Symbol	Gene ID	Other Symbol	Name	Location	Protein Classification (PANTHER)	Preferential Interaction	Reference
ADD3	120	ADDL	Gamma-adducin	10q24.2-q24.3	Non-motor actin binding protein	Wild type HTT	Kaltenbach LS et al., 2007, PLoS Genet. 3, e82
CASP3	836	CPP32	Caspase 3, apoptosis-related cysteine peptidase	4q34	Cysteine protease	Wild type HTT	Zhang Y, et al., 2006, EMBO J. 25, 5896-58906
CBS	875	HIP4	Cystathionine beta-synthase	21q22.3	Dehydratase	Wild type HTT	Boutel JM et al., 1998, Hum Mol Genet., 7, 371-378
CTBP1	1487		C-terminal binding protein 1	4p16	Transcription cofactor	Wild type HTT	Kegel KB et al., 2002, J Biol Chem., 277, 7466-7476
DLG4	1742	PSD95	Discs, large homolog 4	17p13.1	Transmembrane receptor regulatory/adaptor protein	Wild type HTT	Sun Y et al., 2001, J Biol Chem. 276, 24713-24718
EIF2C2	27161	AGO2	Eukaryotic translation initiation factor 2C 2	8q24	Translation factor	Wild type HTT	Savas JN et al., 2008, Proc Natl Acad Sci U S A. 105, 10820-1085
HIP1	3092		Huntingtin-interacting protein 1	7q11.23	Non-motor actin binding protein	Wild type HTT	Wanker EE 1997, Hum Mol Genet. 6, 487-495
MAP3K10	4294		Mitogen-activated protein kinase kinase kinase 10	19q13.2	Protein kinase	Wild type HTT	Liu YF et al., 2000, J Biol Chem. 275, 19035-19040
MEF2D	4209		Myocyte enhancer factor 2D	1q12-q23	Transcription factor	Wild type HTT	Kaltenbach LS et al., 2007, PLoS Genet. 3, e82
ODF2L	57489	KIAA1229	Outer dense fiber of sperm tails 2-like	1p22.3	Extracellular matrix structural protein	Wild type HTT	Kaltenbach LS et al., 2007, PLoS Genet. 3, e82
PTK6	5753	PTK6	Tyrosine-protein kinase 6	20q13.3	Protein kinase	Wild type HTT	Kaltenbach LS et al., 2007, PLoS Genet. 3, e82
REST	5978		RE1-silencing transcription factor	4q12	KRAB box transcription factor	Wild type HTT	Zuccato C et al., 2003, Nat Genet. 35, 76-83
SORBS1	10580		Sorbin and SH3 domain-containing protein 1	10q23.3-q24.1	Actin family cytoskeletal protein	Wild type HTT	Kaltenbach LS et al., 2007, PLoS Genet. 3, e82
SRGAP2	23380		SLIT-ROBO Rho GTPase-activating protein 2	1q32.1	G-protein modulator	Wild type HTT	Kaltenbach LS et al., 2007, PLoS Genet. 3, e82
TPR	7175		Nucleoprotein TPR	1q25	Protein kinase	Wild type HTT	Cornett J et al., 2005, Nat Genet. 37, 198-204
UBD	10537	FAT10	Ubiquitin D	6p21.3	Ribosomal protein	Wild type HTT	Faber PW et al., 1998, Hum Mol Genet. 7, 1463-1474
ZDHHC17	23390	HIP14	Palmitoyltransferase	12q21.2	Not classified	Wild type HTT	Singaraja RR et al. 2002, Hum Mol Genet. 11, 2815-2828
SH3GL3	6457		Endophilin-A3	15q24	Actin family cytoskeletal protein	Mutant HTT	Sittler A et al., 1998, Mol. Cell, 2, 427-436.
TGM2	7052		Protein-glutamine gamma-glutamyltransferase 2	20q12	Acyltransferase	Mutant HTT	Chun W et al., 2001, Neurobiol. Dis., 8, 391-404
ARNT2	9915	Arnt2	aryl-hydrocarbon receptor nuclear translocator 2	15q24	Basic helix-loop-helix transcription factor	Aggregates of mutant HTT	Yamanaka T et al, 2010, Hum. Mol. Genet. 19, 2099-2112
PKM2	5315		Pyruvate kinase isozymes M1/M2	15q22	Carbohydrate kinase	Mutant HTT	Kaltenbach LS et al., 2007, PLoS Genet. 3, e82
SIRT1	23411	RP11-57G10.3/SIR2L1	NAD-dependent deacetylase sirtuin-1	10q21.3	Chromatin/chromatin-binding protein deacetylase	Mutant HTT	Jiang M et al., 2011, Nat Med. 18, 153-158
CASP10	843	MCH4	caspase 10, apoptosis-related cysteine peptidase	2q33-q34	Cysteine protease	Aggregates of mutant HTT	Miyashita T et al., 2001, Cell Death Differ., 8, 377-386.
CASP8	841	MCH5	caspase 8, apoptosis-related cysteine peptidase	2q33-q34	Cysteine protease	Aggregates of mutant HTT	Sánchez I, et al., 1999, Neuron, 22, 623-633
CASP2	835	NEDD2/ICH1	Caspase 2, apoptosis-related cysteine peptidase	7q34-q35	Cysteine protease	Mutant HTT	Hermel E et al., 2004, Cell Death Differ 11, 424-438
RAD23B	5887	HR23B	UV excision repair protein RAD23 homolog B	9q31.2	Damaged DNA-binding protein	Aggregates of HTT	Bergink S et al., 2006, Neurobiol Dis. 23, 708-716
GAPDH	2597		Glyceraldehyde-3-phosphate dehydrogenase	12p13	Dehydrogenase	Mutant HTT	Kaltenbach LS et al., 2007, PLoS Genet. 3, e82
XRCC6	2547	KU70	ATP-dependent DNA helicase 2 subunit 1	22q13.2-q13.31	DNA helicase	Mutant HTT	Goehler H, 2004, Mol Cell. 15, 853-865
HMGB1	3146		High mobility group protein B1	13q12	HMG box transcription factor	Mutant HTT	Qi ML et al.,2007,Nat Cell Biol. 9, 402-414
HMGB2	3148		High mobility group protein B2	4q31	HMG box transcription factor	Mutant HTT	Qi ML et al.,2007,Nat Cell Biol. 9, 402-414
POU3F2	5454	Brn-2	POU domain, class 3, transcription factor 2	6q16	Homeobox transcription factor	Aggregates of mutant HTT	Yamanaka T et al, 2010, Hum. Mol. Genet. 19, 2099-2112
DNM1L	1400	DRP1/CRMP1	Dihydropyrimidinase-related protein 1	4p16.1	Hydrolase	Mutant HTT	Goehler H et al.,2004 Mol Cell. 15, 853-865
HAP1	9001		Huntingtin-associated protein 1	17q21.2-q21.3	Membrane traffic protein	Mutant HTT	Li XJ et al., 1995, Nature, 378, 398-402
PACSIN1	29993		Protein kinase C and casein kinase substrate in neurons protein 1	6p21.3	Membrane trafficking regulatory protein	Mutant HTT	Modregger J et al., 2002, Hum Mol Genet., 11, 2547-2558
MTOR	2475	FRAP/ FRAP1/ FRAP2/ RAFT1/ RAPT1	Mechanistic target of rapamycin (serine/threonine kinase)	1p36.2	Non-receptor serine/threonine protein kinase	Aggregates of mutant HTT	Ravikumar B et al., 2004, Nat Genet, 585-595
UBQLN1	29979		Ubiquilin-1	9q22	Not classified	Aggregates of mutant HTT	Doi H et al., 2004, FEBS Lett., 571, 171-176
AKAP8L	26993	NAKAP	A kinase (PRKA) anchor protein 8-like	19p13.12	Not classified	Mutant HTT	Sayer JA et al, 2005, Neuromolecular Med. 7, 297-310.
CALM1	801	CAM/CALM2/CALM3	calmodulin 1 (phosphorylase kinase, delta)	14q24-q31	Phosphorylase kinase	Mutant HTT	Bao J et al., 1996, PNAS, 93, 5037-5042
BECN1	8678	ATG6	beclin 1, autophagy related	17q21	Protease inhibitor	Aggregates of mutant HTT	Shibata M, 2006, J Biol Chem. 281, 14474-14485
EIF2AK2	5610	PKR	Interferon-induced, double-stranded RNA-activated protein kinase	2p22-p21	Protein kinase	Mutant HTT RNA	Peel AL,et al., 2001, Hum Mol Genet. 10, 1531-1538
MLF1	4291		Myeloid leukemia factor 1	3q25.1	Signaling molecule	Mutant HTT	Muchowski PJ and Wacker JL. 2005 Nat Rev Neurosci, 6, 11-22
MLF2	8079		Myeloid leukemia factor 2	12p13	Signaling molecule	Mutant HTT	Muchowski PJ and Wacker JL. 2005 Nat Rev Neurosci, 6, 11-22
RASD2	23551	Rhes	GTP-binding protein Rhes	22q13.1	Small GTPase	Mutant HTT	Subramaniam S et al., 2009, Science, 324, 1327-1330
PARK2	5071		E3 ubiquitin-protein ligase parkin	6q25.2-q27	Transcription cofactor	Mutant HTT	Tsai YC et al., 2003, J Biol Chem., 278, 22044-22055
SP1	6667		Transcription factor Sp1	12q13.1	Transcription cofactor	Mutant HTT	Dunah at al., 2002, Science, 296, 2238-2243
SIN3A	25942		Paired amphipathic helix protein Sin3a	15q24.2	Transcription factor	Aggregates of Mutant HTT	Steffan JS, et al., 2000, Proc. Natl. Acad Sc. USA, 97, 6763-6768
NFYA	4800		Nuclear transcription factor Y subunit alpha	6p21.3	Transcription factor	Aggregates of HTT , not with wild type HTT	Yamanaka T et al. , 2008, EMBO J. 27, 827-839
NFYC	4802		Nuclear transcription factor Y subunit gamma	1p32	Transcription factor	Aggregates of HTT , not with wild type HTT	Yamanaka T et al. , 2008, EMBO J. 27, 827-839
FUS	2521		RNA-binding protein FUS	16p11.2	Transcription factor	Aggregates of mutant HTT (not with monomer etc)	Doi H et al., 2008, J Biol Chem. 283, 6489-6500
NFKB1	4790		Nuclear factor NF-kappa-B p50 subunit	4q24	Transcription factor	Mutant HTT	Takano H and Gusella, 2002, JFBMC Neurosci. 3:15
TBP	6908		TATA-box-binding protein	6q27	Transcription factor	Mutant HTT	Schaffar G et al., 2004, Mol. Cell., 15, 95-105.
TP53	7157		Cellular tumor antigen p53	17p13.1	Transcription factor	Mutant HTT	Steffan JS, et al., 2000, Proc. Natl. Acad Sc. USA, 97, 6763-6768
CREBBP	1387	CBBP	CREB binding protein	16p13.3	Trasciption regulator	Mutant HTT	Nucifora FC Jr et al., 2001, Science, 291, 2423-2428
BCL11B	64919	CTIP2	B-cell CLL/lymphoma 11B (zinc finger protein)	14q32.2	Zinc finger transcription factor	Mutant HTT	Desplats PA et al., 2008, Neurobiol Dis. 31, 298-308

## Sheet: wHTT
PTK6	5	HTT	EGFR	STAP2	KHDRBS1	ERBB3
HIP1	10	HTT	UBC	IFT57	CLTC	EIF6	RPS10	MAPK6	PFDN1	HIP1R	CASP8
UBD	7	HTT	NUB1	HDAC6	UBC	PSMA6	PSMC3	MAD2L1
CBS	7	HTT	VTA1	UBC	C17ORF28	PRKAR1A	FXR2	HGS
EIF2C2	22	HTT	GEMIN4	TP53	MIR125B2	RBM4	DICER1	TP63	MIR579	EIF2C4	UBC	IPO8	TP73	TNF	DHX58	TNRC6B	EIF2C3	GIGYF2	TBK1	MIR221	TNRC6A	DDX20	TBKBP1
DLG4	71	HTT	GRIK5	PARK2	CASK	ADRB1	ERBB2	MAP3K10	LRRC1	LRRC7	DYNLL1	KCND2	ADAM22	ACTN2	DLGAP2	HGS	NLGN3	GRIN2B	HTR2C	SEMA4C	LRP1	DLG1	DLG2	DLG3	CACNG2	MAP3K11	LGI1	EXOC4	GRIA2	MAP1A	DYNLL2	KCNA1	FZD1	KCNJ4	KCNA4	FZD4	NLGN1	BAI1	DLGAP3	FZD7	GRIK1	LIN7A	NOS1	PRKCA	GRIN2C	PTPRG	ACCN3	HTR2A	ERBB4
REST	21	HTT	SUB1	SMARCC2	RCOR1	UBC	GRIA2	SIN3A	RNF2	GTF2B	SMARCE1	CDYL	NCOR1	SIN3B	KDM5C	SP1	SMARCA4	HDAC1	HDAC2	HDAC4	HDAC5	TBP
MAP3K10	19	HTT	CDC42	YWHAE	NEUROD1	DLG4	ABL2	HGS	KIF17	KIF3A	RAC1	MAPK8IP1	MAP2K4	MAPK8IP2	KIFAP3	DNM1	CLTC	KRTAP3-4P	HPCA	KIAA1804
SRGAP2	13	HTT	ATAD3A	ITSN2	EXOC1	WIPF1	DIAPH1	YLPM1	SLC25A12	DISC1	YWHAG	MYO1G	WAS	UBC
CTBP1	68	HTT	HGD	TGIF1	HDAC3	TUBG1	EHMT1	ZNF219	RBBP8	HDAC1	HIST3H3	EP300	SERPINH1	SOBP	BCORL1	TP53	FOXP2	ZNF217	TBP	TCF4	HSD11B2	TBL1X	KAT2A	UBE2I	PNN	AKT1	SMAD6	MLL	ACTL6B	CDYL	CREBBP	CHD3	LCORL	TCF7L2	SOX2	LCOR	GTF2B	HIC1	CTBP2	BRCA1	NRIP1	HDAC4	SP1	SATB1	EHMT2	CTNNA1	HDAC2	APC	GEMIN2
ODF2L	5	HTT	KIAA1377	PRSS23	UBC	ERBB3
TPR	16	HTT	UBC	NCOA3	GTF2E2	SUMO1	SUMO2	NUP93	NUP98	NUP107	NUP153	MAPK1	MAP3K4	KAT8	NUP205	RAD21	APC
MEF2D	28	HTT	CARM1	RBBP5	CABIN1	EP300	MAPK14	NFATC2	HDAC1	HDAC3	HDAC4	HDAC5	YWHAQ	PRKACA	ASH2L	SUMO1	SNCA	PRMT5	MAPK7	HIRA	MEF2A	SENP3	MLL2	COPS5	KAT2B	MEN1	SP1	SUMO2	UBC
CASP3	39	HTT	CFLAR	GRIPAP1	CASP10	SREBF2	HSPB1	NDUFS1	XIAP	PARG	CASP2	BTRC	HCLS1	DBNL	TRAF3	MCL1	HSPE1	GMNN	UBC	CASP8	RNF2	GORASP1	MAP3K14	USO1	FBXW11	HSPD1	BIRC2	BIRC3	BIRC5	BIRC7	CASP6	THAP11	DCC	RBX1	CTTN	BID	BLM	HEY2	BMX	BCL2
ZDHHC17	3	HTT	NFYC	SREBF2
SORBS1	13	HTT	INSR	CBL	PTK2B	MLLT4	ABL1	INSM1	FLOT1	SEMA6A	INPPL1	EIF6	VCL	MAP4K3
ADD3	2	HTT	UBC
HTT	17	ADD3	CASP3	CBS	CTBP1	DLG4	EIF2C2	HIP1	MAP3K10	MEF2D	ODF2L	PTK6	REST	SORBS1	SRGAP2	TPR	UBD	ZDHHC17
HDAC1	47	KDM1A	MEF2A	MDM2	HDAC5	MECOM	EP300	SIN3A	CTBP1	KDM5C	CDYL	CHD3	TGIF1	PRKACA	HIST3H3	TP53	CREBBP	TBP	HSD11B2	MEF2D	SMARCC2	BCL3	MLL	CABIN1	LCOR	SMARCE1	SIN3B	MEN1	SOX2	BRCA1	SP1	SATB1	SUMO2	SMARCA4	NFYC	HDAC2	UBC	INSM1	IKZF1	HDAC9	THAP11	RCOR1	HSPD1	NUP98	TP73	SPEN	REST	HEY2
HDAC2	30	BRCA1	KDM1A	IKZF4	SIN3A	KDM5C	CREBBP	HIST3H3	SERPINH1	CABIN1	ZNF217	TP53	SMARCC2	CDYL	CHD3	SMARCE1	SIN3B	MEN1	CTBP1	CTBP2	SOX2	SP1	SATB1	SUMO2	SMARCA4	HDAC1	UBC	IKZF1	RCOR1	TP73	REST
HDAC3	23	CTBP1	HDAC5	BCL3	MAPK14	SREBF2	TBL1X	MEF2D	LCOR	SOX2	HDAC4	NRIP1	SP1	NCOR1	SMARCA4	UBC	INSM1	IKZF1	AKT1	HDAC9	KAT2B	EP300	CREBBP	GMNN
HDAC4	24	MEF2A	HDAC5	MECOM	IKZF4	SIN3A	YWHAQ	SUMO1	MEF2D	CTBP1	UBE2I	BCORL1	LCOR	HIC1	HDAC3	SP1	NCOR1	SUMO2	YWHAG	IKZF1	PARK2	HDAC9	MAPK1	YWHAE	REST
HDAC5	25	MEF2A	HDAC1	HDAC3	HDAC4	IKZF4	SIN3A	YWHAQ	HIST3H3	PRMT5	TBL1X	TP53	BCORL1	MEF2D	UBE2I	DDX20	NRIP1	NCOR1	CLTC	NUP93	YWHAG	IKZF1	YWHAE	HSPD1	CTBP1	REST
HDAC6	13	BCL3	CTTN	UBD	ERBB2	ERBB3	ERBB4	EP300	HSPB1	EGFR	LCOR	PRKCA	DYNLL1	UBC
HDAC9	13	MEF2A	SIN3A	TP53	SIN3B	NRIP1	NCOR1	SMARCA4	CTBP1	HDAC1	HDAC3	HDAC4	YWHAE	HEY2
MAP2K4	5	MAP3K11	AKT1	MAP3K10	UBC	MAP3K4
CABIN1	8	UBC	MEF2D	HDAC2	HIRA	DNM1	HDAC1	SIN3A	YWHAQ
PTK2B	11	FYN	SORBS1	CBL	DCC	GRIN2A	KCNA2	ERBB2	UBC	DLG3	DLG4	EGFR
MAPK8IP1	7	LRP1	LRP2	LRP8	MAP3K10	MAP3K11	AKT1	MAPK8IP2
MAPK8IP2	9	PRSS23	RBX1	LRP1	LRP2	LRP8	MAPK8IP1	MAP3K10	MAP3K11	UBC
TBKBP1	4	TBK1	UBC	FXR2	EIF2C2
KDM5C	7	HDAC1	HDAC2	NCOR1	SUMO2	UBC	RNF2	REST
NCOA3	14	HIST3H3	CREBBP	MAPK1	TPR	BRCA1	MAPK14	KAT2B	NCOR1	UBC	ABL1	RBX1	CARM1	EP300	YWHAQ
DDX20	7	GEMIN4	SUMO2	GEMIN2	UBC	GIGYF2	HDAC5	EIF2C2
STAP2	2	PTK6	CBL
FXR2	5	UBC	RBBP8	TBK1	CBS	TBKBP1
KIFAP3	5	APC	DISC1	MAP3K11	MAP3K10	UBC
DYNLL1	8	DLG2	DLG4	UBC	SHANK2	HDAC6	DLGAP1	SUMO2	BCL2
DYNLL2	6	XIAP	UBC	SHANK2	DLG2	DLG4	DLGAP1
C17ORF28	3	RBBP8	CBS	UBC
GRIA2	5	GRIK2	GRIK5	REST	DLG4	CACNG2
GRIA3	1	DLG4
KIF13B	2	DLG1	DLG4
SPEN	6	RBBP8	UBC	NCOR1	SUMO1	CTBP1	HDAC1
SUB1	6	UBC	REST	EP300	SUMO2	SP1	RCOR1
RREB1	5	SUMO2	UBC	HIST3H3	CTBP1	KDM1A
TP53	45	TBP	CARM1	BTRC	UBC	SUMO1	SUMO2	NCOR1	EP300	MLL	CTBP1	KDM1A	BLM	CHD3	SENP3	SMARCA4	EIF2C2	USO1	CDC42	HDAC1	HDAC2	HDAC5	HDAC9	PSMC3	BCL2	SERPINH1	UBE2I	CREBBP	MAPK1	NUB1	CFLAR	MDM2	BRCA1	EHMT1	EHMT2	KAT2A	KAT2B	COPS5	ABL1	SP1	RBBP5	MEN1	KAT8	SIN3A	SIN3B	HSPB1
HIC1	7	CHD3	UBE2I	CTBP1	CTBP2	SENP3	HDAC4	UBC
TP63	4	MDM2	UBC	EIF2C2	BTRC
TP73	13	UBC	CHD3	MDM2	UBE2I	NFYC	EIF2C2	ABL1	SUMO1	EP300	KDM1A	CREBBP	HDAC1	HDAC2
SP1	23	SUMO1	SIN3A	CREBBP	NFYC	NCOR1	SMARCA4	EP300	SMARCC2	CTBP1	MAPK14	HDAC1	HDAC2	HDAC3	HDAC4	BTRC	TP53	UBC	REST	SUB1	MAPK1	SREBF2	MEF2D	BRCA1
FZD1	2	DLG4	UBC
FZD2	2	UBC	DLG4
FZD4	1	DLG4
FZD7	2	UBC	DLG4
RPS10	6	WIZ	HIP1	RAD21	DCC	SUMO2	UBC
ZNF217	8	CTBP1	CTBP2	KDM1A	HDAC2	HIST3H3	EHMT2	RCOR1	UBC
CACNG2	3	DLG1	DLG4	GRIA2
ZNF219	1	CTBP1
MAD2L1	3	UBC	APC	UBD
GRIK1	2	UBC	DLG4
GRIK2	5	GRIA2	GRIK5	DLG1	DLG3	DLG4
GRIK5	4	DLG3	DLG4	GRIA2	GRIK2
SMARCA4	24	UBC	RCOR1	GMNN	SMARCE1	TP53	SIN3A	SIN3B	NEUROD1	PRMT5	SP1	CARM1	NCOR1	CREBBP	ZEB1	SUMO1	HDAC1	HDAC2	HDAC3	HDAC9	SUMO2	REST	SMARCC2	CDYL	BRCA1
ACTL6B	3	CTBP1	PLK1	UBC
CD46	2	UBC	DLG4
WIPF1	4	SRGAP2	WAS	UBC	CTTN
CTTN	9	HDAC6	RAD21	SHANK2	KCNA2	UBC	EP300	CHD3	CASP3	WIPF1
PRKACA	8	EGFR	HDAC1	BTRC	MEF2D	CLTC	UBC	PRKAR1A	ACCN3
SMARCC2	16	UBC	REST	CARM1	AKT1	SMARCE1	NCOR1	CREBBP	HDAC1	HDAC2	SP1	BRCA1	SOX2	SUMO2	RCOR1	SMARCA4	SIN3A
NCOR1	22	TP53	GTF2B	TBL1X	CREBBP	SMARCC2	UBE2I	HEY2	SOX2	SP1	NCOA3	SMARCA4	EP300	SUMO2	KDM5C	UBC	HDAC3	HDAC4	HDAC5	HDAC9	SPEN	REST	SIN3A
LCOR	6	CTBP1	CTBP2	HDAC1	HDAC3	HDAC4	HDAC6
SMARCE1	14	UBC	SMARCA4	SMARCC2	SIN3A	SIN3B	IKZF1	PRMT5	CARM1	HDAC1	HDAC2	REST	SUMO2	RCOR1	DISC1
APC	16	NUP153	KIFAP3	CREBBP	DLGAP1	HGS	COPS5	GIGYF2	DLG3	CTBP1	CTNNA1	MAD2L1	NUP98	BTRC	YWHAQ	TPR	UBC
PSMA6	4	RBX1	PLK1	UBD	UBC
PRSS23	3	MAPK8IP2	ODF2L	UBC
CARM1	10	TP53	MEF2D	SMARCC2	SMARCE1	NRIP1	SMARCA4	CREBBP	UBC	NCOA3	EP300
PRMT5	8	EIF2C3	EIF2C4	SMARCE1	HDAC5	SMARCA4	UBC	MEF2D	SIN3A
COPS5	11	UBC	YWHAG	MAP4K3	APC	MDM2	MAPK14	SREBF2	TP53	BCL3	MEF2D	MAP3K11
EHMT1	7	UBC	CTBP1	CTBP2	MDM2	SUMO1	HIST3H3	TP53
EHMT2	10	UBC	HGS	WIZ	MECOM	CTBP1	CTBP2	HIST3H3	ZNF217	TP53	CDYL
PSMC3	4	UBD	TP53	MDM2	UBC
MAP4K3	3	COPS5	ITSN2	SORBS1
MECOM	6	HDAC1	HDAC4	CREBBP	EHMT2	KAT2B	CTBP1
UBC	220	ABL1	HIP1	MLL2	SMARCA4	HIRA	TBP	SMARCC2	CABIN1	SMARCE1	DIAPH1	CFLAR	BRCA1	TNRC6A	TNRC6B	SUB1	TNF	EHMT1	EHMT2	TPR	YLPM1	ACTN2	MAPK14	TP53	BIRC2	BIRC3	BIRC5	TP63	UBE2I	TP73	GIGYF2	EGFR	RREB1	NDUFS1	LRRC1	FXR2	GRIN2A	GRIN2B	COPS5	RCOR1	MAD2L1	MEN1	MAP3K11	MAP3K14	YWHAG	PTPRG	LRP1	LRP8	MLL
HIRA	3	UBC	CABIN1	MEF2D
CFLAR	7	UBC	CASP3	CASP8	MAP3K14	TP53	CASP10	TRAF3
DIAPH1	2	UBC	SRGAP2
PLK1	7	PSMA6	TUBG1	UBC	ACTL6B	CTBP1	EIF6	MAPK6
MAP1A	3	DLG4	DISC1	UBC
MIR125B2	1	EIF2C2
IKZF1	14	TBP	UBE2I	GTF2B	SMARCE1	SIN3B	CTBP1	HDAC1	HDAC2	HDAC3	HDAC4	HDAC5	IKZF4	SIN3A	RBBP8
IKZF4	7	HDAC2	HDAC4	HDAC5	SIN3B	IKZF1	SIN3A	CTBP1
CBX4	9	RNF2	HIST3H3	MLL	CTBP2	SUMO2	SATB1	CTBP1	UBC	SNCA
INPPL1	6	INSR	ABL1	EGFR	CBL	SORBS1	UBC
CREBBP	28	KHDRBS1	BRCA1	MDM2	TBP	GTF2B	NCOA3	HDAC2	NCOR1	AKT1	MECOM	NUP98	APC	SMARCC2	MLL	HIST3H3	SP1	HDAC1	KAT2B	CTBP1	CARM1	TP53	SMARCA4	SREBF2	UBC	NFATC2	TP73	EP300	HDAC3
LCORL	2	CTBP1	UBC
CBL	11	CDC42	SORBS1	PTK2B	FLOT1	EGFR	YWHAQ	INPPL1	UBC	FYN	ABL1	STAP2
PNN	3	SUMO2	CTBP1	UBC
LRRC1	4	UBC	DLG1	DLG4	KIAA1377
LRRC7	1	DLG4
USO1	4	TP53	UBC	CASP3	TRAF3
CLTC	11	SUMO2	HIP1	UBC	SNCA	PRKACA	HDAC5	SUMO1	MAP3K10	YWHAQ	HGS	VCL
MCL1	3	UBC	CASP3	BID
LRP1	4	MAPK8IP1	UBC	DLG4	MAPK8IP2
LRP2	5	MAPK8IP1	MAPK8IP2	DLG2	DLG3	DLG4
LRP8	4	MAPK8IP1	UBC	MAPK8IP2	DLG4
FYN	10	PTK2B	SNCA	KHDRBS1	UBC	WAS	GRIN2B	CBL	BCL3	GRIN2A	DLG4
NUB1	3	UBD	TP53	UBC
EIF2C3	7	PRMT5	DICER1	EIF2C4	UBC	IPO8	TNRC6B	EIF2C2
EIF2C4	8	PRMT5	EIF2C2	EIF2C3	UBC	IPO8	TNRC6B	TNRC6A	DICER1
UBE2I	22	BLM	UBC	HSPB1	IKZF1	SATB1	MDM2	SUMO1	SUMO2	NCOR1	XIAP	HIC1	CTBP1	SREBF2	HDAC4	HDAC5	TP53	TP73	HGS	BIRC3	BIRC7	BRCA1	CHD3
PTPRG	2	UBC	DLG4
GRIPAP1	2	CASP3	UBC
DBNL	2	UBC	CASP3
YWHAE	11	MAP3K10	MAPK7	KAT8	DISC1	UBC	YWHAG	SUMO2	HDAC4	HDAC5	HDAC9	YWHAQ
YWHAG	10	COPS5	DISC1	UBC	YWHAE	HDAC4	HDAC5	MLLT4	SRGAP2	PRKCA	YWHAQ
YWHAQ	18	NRIP1	UBC	HDAC4	HDAC5	MLLT4	CBL	MEF2D	ACTN2	DISC1	CLTC	CABIN1	HSPB1	APC	YWHAE	YWHAG	NCOA3	MDM2	SUMO2
CDC42	9	CBL	MAP3K10	MAP3K4	TP53	WAS	MAP3K11	TNF	UBC	RAC1
DLG1	22	CACNG2	CASK	CTNNA1	LRRC1	GRIN2B	DLG4	CRIPT	KCNJ4	KCNA4	LIN7A	BTRC	ERBB4	KCNJ12	KCNJ2	ACTN2	GUCY1A2	KIF13B	DLGAP1	KCNA5	UBC	GRIN2A	GRIK2
DLG2	17	DYNLL1	NLGN3	GRIN2B	SEMA4C	DLG4	DYNLL2	KCNJ4	KCNA4	NLGN1	NOS1	ERBB4	KCNJ12	LRP2	GUCY1A2	DLGAP1	NLGN2	GRIN2A
DLG3	21	GRIK5	NLGN3	CRIPT	GRIN2B	SEMA4C	DLG4	EXOC4	APC	NLGN1	GRIN2C	ERBB4	SYNGAP1	PTK2B	KCNJ12	LRP2	GUCY1A2	DLGAP1	NLGN2	UBC	GRIN2A	GRIK2
TCF4	3	CTBP1	MEN1	UBC
EP300	35	MAPK14	SREBF2	HIST3H3	HDAC1	TP53	CTBP1	CTBP2	TBP	MEF2D	SUB1	HDAC6	BTRC	GTF2B	TCF7L2	SP1	NCOR1	AKT1	BRCA1	PARK2	UBC	MAPK1	KAT2B	NEUROD1	NUP98	TP73	NCOA3	BCL3	NFATC2	CTTN	MEF2A	MDM2	KDM1A	CREBBP	CARM1	HDAC3
NUP205	4	SUMO2	SUMO1	TPR	UBC
HPCA	2	UBC	MAP3K10
MYO1G	3	SUMO2	UBC	SRGAP2
NUP93	4	TPR	SUMO2	HDAC5	UBC
NUP98	6	CREBBP	TPR	UBC	EP300	APC	HDAC1
BAI1	1	DLG4
MAP3K11	11	UBC	MAP2K4	MAPK8IP1	KIFAP3	DLG4	CDC42	MAPK8IP2	KIF17	KIF3A	COPS5	AKT1
MAP3K14	8	CFLAR	UBC	BIRC2	CASP10	EGFR	TRAF3	CASP3	CASP8
GRIN2A	8	UBC	DLGAP1	PTK2B	FYN	DLG1	DLG2	DLG3	DLG4
GIGYF2	7	UBC	GEMIN4	TNRC6B	APC	DDX20	EIF2C2	SUMO1
GRIN2B	11	LIN7B	UBC	LIN7A	EXOC4	DLG1	DLG2	DLG3	DLG4	PARK2	FYN	ACTN2
GRIN2C	2	DLG3	DLG4
HGD	2	CTBP1	CTBP2
LIN7A	6	KCNJ12	GRIN2B	CASK	DLG1	DLG4	KCNJ4
LIN7B	6	GRIN2B	KCNJ4	ACCN3	CASK	KCNJ12	DLG4
HGS	10	MAP3K10	EHMT2	DLG4	EGFR	APC	UBE2I	UBC	CLTC	CBS	CASK
FBXW11	6	BTRC	UBC	TNF	RBX1	MDM2	CASP3
AKT1	15	SMARCC2	CREBBP	MAP2K4	CTBP1	MAPK8IP1	UBC	XIAP	EP300	MAPK14	HDAC3	MDM2	ERBB3	MAP3K11	HSPB1	BRCA1
NFYC	8	KAT2B	SREBF2	SP1	TP73	TBP	ZDHHC17	HDAC1	UBC
CRIPT	3	DLG3	DLG1	DLG4
THAP11	4	UBC	SIN3A	CASP3	HDAC1
BIRC2	9	UBC	CASP8	MAP3K14	BIRC7	BIRC5	XIAP	TNF	CASP3	TRAF3
BIRC3	5	UBC	BIRC5	UBE2I	CASP3	TRAF3
BIRC5	5	UBC	BIRC2	BIRC3	XIAP	CASP3
BIRC7	3	BIRC2	UBE2I	CASP3
KIAA1804	1	MAP3K10
GTF2B	10	NCOR1	CREBBP	UBC	IKZF1	GTF2E2	EP300	REST	CTBP1	TBP	BCL3
HSPB1	9	UBE2I	TNF	CASP3	HDAC6	UBC	YWHAQ	SUMO1	TP53	AKT1
NDUFS1	3	UBC	CASP3	SUMO2
KIAA1377	6	ODF2L	PFDN1	DNM1	LRRC1	DISC1	EIF6
WAS	9	ITSN2	CDC42	UBC	FYN	WIPF1	EGFR	RBBP5	RAC1	SRGAP2
INSR	5	SORBS1	INPPL1	KHDRBS1	MAPK1	UBC
SERPINH1	6	CTBP1	ZEB1	HDAC2	TP53	UBC	RCOR1
SOBP	1	CTBP1
HSPD1	7	HSPE1	SUMO2	UBC	MAPK6	CASP3	HDAC1	HDAC5
CTBP2	22	HGD	TGIF1	EHMT1	HIST3H3	EP300	CBX4	ZNF217	SOX2	LCOR	HIC1	CTBP1	NRIP1	EHMT2	HDAC2	UBC	ZBP1	KAT2B	WIZ	RCOR1	MDM2	ZEB1	BCL3
ZEB1	7	SMAD6	SERPINH1	SOX2	SMARCA4	SUMO2	CTBP1	CTBP2
MLL	14	CBX4	TP53	UBC	HIST3H3	CREBBP	MEN1	KAT8	RBBP5	SIN3A	CTBP1	MLLT4	HDAC1	RNF2	ASH2L
EGFR	15	UBC	PRKACA	ERBB2	PRKAR1A	PTK6	INPPL1	CBL	HGS	MAPK14	HDAC6	ERBB3	MAP3K14	WAS	PRKCA	PTK2B
HSPE1	3	HSPD1	UBC	CASP3
NLGN4X	1	DLG4
ITSN2	5	WAS	SRGAP2	SEMA6A	UBC	MAP4K3
MAPK1	13	NCOA3	DCC	INSR	MAPK14	SREBF2	NUP153	SNCA	TP53	EP300	TPR	HDAC4	SP1	UBC
MAPK6	8	CASP6	GORASP1	HIP1	PRKAR1A	HSPD1	SMAD6	PLK1	UBC
MAPK7	3	YWHAE	MEF2A	MEF2D
ATAD3A	2	SRGAP2	UBC
GMNN	5	SUMO2	SMARCA4	UBC	CASP3	HDAC3
SUMO1	26	TP53	SREBF2	TPR	SP1	HDAC4	UBE2I	RAC1	NOS1	HIST3H3	SUMO2	NUP153	UBC	MEF2D	BRCA1	EHMT1	CHD3	SMARCA4	TP73	CLTC	NUP205	SPEN	KHDRBS1	HSPB1	MDM2	GIGYF2	SATB1
SUMO2	56	RREB1	CLTC	GMNN	RCOR1	TP53	DDX20	RAD21	TPR	MYO1G	UBE2I	NUP107	PNN	SIN3A	SIN3B	NUP153	MDM2	BCORL1	TCF7L2	CBX4	HSPD1	SUMO1	SUB1	NCOR1	NRIP1	UBC	GEMIN4	BLM	CTNNA1	NUP205	KDM1A	KDM5C	SNCA	SENP3	YWHAE	WIZ	NUP93	HDAC1	HDAC2	HDAC4	RAC1	MAPK14	SMARCA4	SMARCC2	NDUFS1	RPS10	SMARCE1	DYNLL1	ZEB1
TCF7L2	4	SUMO2	EP300	CTBP1	UBC
CDYL	8	WIZ	HDAC1	CTBP1	UBC	HDAC2	REST	EHMT2	SMARCA4
RBM4	3	EIF2C2	UBC	SUMO2
WIZ	7	RPS10	CDYL	EHMT2	UBC	SUMO2	CTBP1	CTBP2
KIF17	2	MAP3K10	MAP3K11
HSD11B2	4	KAT2B	CTBP1	HDAC1	KAT2A
ACCN3	3	LIN7B	DLG4	PRKACA
SATB1	9	KAT2B	UBE2I	UBC	CTBP1	HDAC1	HDAC2	CBX4	SIN3A	SUMO1
KIF3A	4	MAP3K10	MAP3K11	DISC1	UBC
INSM1	3	SORBS1	HDAC1	HDAC3
PARK2	11	DLG4	ABL1	UBC	RAC1	EP300	GRIN2B	CASK	TUBG1	HDAC4	SNCA	BCL2
MEN1	11	RBBP5	UBC	SIN3A	MLL	MLLT4	TCF4	HDAC1	HDAC2	ASH2L	MEF2D	TP53
MIR579	1	EIF2C2
LGI1	2	DLG4	ADAM22
XIAP	9	DYNLL2	UBE2I	CASP2	CASP3	CASP8	AKT1	BIRC2	BIRC5	UBC
KCNA1	3	DLG4	KCNA4	KCNA2
KCNA2	6	KCNA5	CTTN	PTK2B	KCNA4	KCNA1	DLG4
KCNA4	5	DLG1	DLG2	DLG4	KCNA1	KCNA2
KCNA5	4	KCNA2	ACTN2	DLG1	DLG4
RBX1	7	PSMA6	MAPK8IP2	FBXW11	UBC	NCOA3	BCL2	CASP3
YLPM1	2	UBC	SRGAP2
TRAF3	9	TBK1	CASP3	MAP3K14	UBC	CFLAR	BIRC2	BIRC3	ZBP1	USO1
NFATC2	3	MEF2D	EP300	CREBBP
KCND2	1	DLG4
BCL2	9	TP53	CASP2	CASP8	UBC	PARK2	RBX1	DYNLL1	BID	CASP3
BCL3	13	HDAC3	HDAC6	TBP	HDAC1	CTBP1	FYN	UBC	COPS5	EP300	RCOR1	KDM1A	GTF2B	CTBP2
CASK	9	DLG4	DLG1	KCNJ4	LIN7A	KCNJ12	LIN7B	UBC	PARK2	HGS
DNM1	4	CABIN1	UBC	KIAA1377	MAP3K10
MAP3K4	5	CDC42	RAC1	UBC	MAP2K4	TPR
IPO8	4	UBC	EIF2C2	EIF2C3	EIF2C4
PARG	2	CASP3	UBC
SENP3	6	TP53	MDM2	HIC1	SUMO2	UBC	MEF2D
SREBF2	13	EP300	NFYC	CASP3	SUMO1	HDAC3	UBC	UBE2I	MAPK1	COPS5	CREBBP	SP1	ZDHHC17	SUMO2
TBL1X	5	NCOR1	CTBP1	HDAC3	HDAC5	SIN3A
TBP	14	TP53	UBC	IKZF1	CREBBP	EP300	CTBP1	BCL3	HDAC1	GTF2E2	MDM2	NFYC	GTF2B	SIN3A	REST
HIST3H3	22	CBX4	EP300	NCOA3	CTBP1	CTBP2	MLL	CREBBP	HDAC1	HDAC2	HDAC5	KAT2B	RCOR1	SUMO1	RNF2	ASH2L	ZNF217	EHMT1	EHMT2	RREB1	MDM2	UBC	RBBP5
SOX2	9	SIN3A	NCOR1	CTBP1	CTBP2	ZEB1	HDAC1	HDAC2	HDAC3	SMARCC2
CASP10	8	CASP3	CASP8	CASP2	UBC	CASP6	BID	MAP3K14	CFLAR
KCNJ2	2	DLG1	DLG4
KCNJ4	6	LIN7B	CASK	DLG1	DLG2	DLG4	LIN7A
HTR2A	1	DLG4
HTR2C	1	DLG4
EIF6	6	HIP1	UBC	PLK1	KIAA1377	SORBS1	DHX58
HCLS1	1	CASP3
BRCA1	21	HDAC2	UBC	CREBBP	NCOA3	BLM	CTBP1	TUBG1	SUMO1	RBBP8	EP300	NUP153	HDAC1	ABL1	TP53	SMARCC2	KAT2A	UBE2I	SP1	SUMO2	SMARCA4	AKT1
DHX58	3	DICER1	EIF2C2	EIF6
ADRB1	1	DLG4
KHDRBS1	7	CASP8	CREBBP	FYN	UBC	INSR	PTK6	SUMO1
TUBG1	5	CTBP1	PLK1	UBC	BRCA1	PARK2
NLGN1	3	DLG2	DLG3	DLG4
NLGN2	3	DLG2	DLG3	DLG4
NLGN3	3	DLG2	DLG3	DLG4
IFT57	3	CASP8	HIP1	UBC
MIR221	1	EIF2C2
SYNGAP1	2	DLG3	DLG4
RAD21	7	SUMO2	CHD3	UBC	RPS10	CTTN	DISC1	TPR
RNF2	8	CBX4	KAT8	HIST3H3	REST	MLL	KDM5C	UBC	CASP3
TNF	9	UBC	HSPB1	FBXW11	CDC42	EIF2C2	RAC1	BIRC2	BTRC	TBK1
CHD3	16	TP73	HDAC1	RAD21	TP53	CASP6	CASP8	HIC1	CTBP1	UBC	HDAC2	SIN3A	SUMO1	KDM1A	CTTN	UBE2I	SUMO2
ADAM22	2	DLG4	LGI1
HIP1R	2	HIP1	UBC
NUP107	3	SUMO2	TPR	UBC
BID	7	CASP2	UBC	CASP10	CASP8	MCL1	BCL2	CASP3
GORASP1	3	MAPK6	UBC	CASP3
TGIF1	4	CTBP1	CTBP2	HDAC1	SIN3A
SEMA4C	4	DLG2	DLG3	DLG4	UBC
ZBP1	4	CTBP1	CTBP2	KDM1A	TRAF3
EXOC1	5	SRGAP2	UBC	EXOC4	KDM1A	DISC1
EXOC4	7	DISC1	GRIN2B	DLG3	DLG4	UBC	GTF2E2	EXOC1
SEMA6A	2	ITSN2	SORBS1
BLM	6	UBE2I	TP53	UBC	BRCA1	SUMO2	CASP3
MLL2	4	UBC	ASH2L	MEF2D	RBBP5
TBK1	8	TBKBP1	TRAF3	RBBP5	UBC	EIF2C2	FXR2	BTRC	TNF
BMX	2	UBC	CASP3
NUP153	7	APC	SUMO2	MAPK1	SUMO1	BRCA1	TPR	UBC
KCNJ12	7	LIN7A	CASK	DLG1	DLG2	DLG3	DLG4	LIN7B
ASH2L	7	RBBP5	HIST3H3	MEF2D	MLL2	MLL	MEN1	UBC
KAT2A	5	UBC	CTBP1	TP53	BRCA1	HSD11B2
KAT2B	17	SATB1	HSD11B2	NFYC	UBC	ACTN2	HIST3H3	NCOA3	CREBBP	MDM2	MECOM	MAPK14	EP300	TP53	CTBP1	CTBP2	MEF2D	HDAC3
RAC1	9	UBC	SUMO1	MAP3K10	MAP3K4	PARK2	SUMO2	TNF	WAS	CDC42
BCORL1	5	CTBP1	SUMO2	HDAC5	HDAC4	UBC
MEF2A	10	HDAC1	HDAC4	HDAC5	HDAC9	MAPK7	MEF2D	MAPK14	EP300	SUMO2	UBC
NOS1	4	UBC	SUMO1	DLG2	DLG4
MLLT4	6	SORBS1	YWHAQ	MEN1	MLL	YWHAG	CTNNA1
PFDN1	3	KIAA1377	HIP1	UBC
SHANK2	8	DYNLL1	DYNLL2	DLGAP1	DLGAP2	DLGAP3	DLGAP4	CTTN	DLG4
NEUROD1	3	MAP3K10	SMARCA4	EP300
ACTN2	9	UBC	KAT2B	DLG4	YWHAQ	GRIN2B	KCNA5	DLG1	NRIP1	DISC1
CASP2	8	BID	MDM2	CASP10	XIAP	CASP3	BCL2	UBC	CASP8
CASP6	6	MAPK6	CHD3	CASP10	UBC	CASP8	CASP3
CASP8	15	KHDRBS1	CFLAR	CASP10	IFT57	BIRC2	CHD3	XIAP	BID	BCL2	UBC	CASP2	CASP3	CASP6	MAP3K14	HIP1
CTNNA1	7	DLG1	VCL	CTBP1	SUMO2	APC	UBC	MLLT4
NRIP1	10	YWHAQ	CARM1	CTBP1	CTBP2	SUMO2	UBC	HDAC3	HDAC5	HDAC9	ACTN2
PRKCA	5	DLG4	HDAC6	EGFR	UBC	YWHAG
VCL	4	UBC	CTNNA1	CLTC	SORBS1
GEMIN2	2	DDX20	CTBP1
SNCA	8	FYN	UBC	MAPK1	MEF2D	SUMO2	CLTC	PARK2	CBX4
GEMIN4	5	DDX20	GIGYF2	EIF2C2	SUMO2	UBC
ABL1	11	UBC	PARK2	INPPL1	SORBS1	MDM2	ABL2	NCOA3	BRCA1	TP73	CBL	TP53
ABL2	2	MAP3K10	ABL1
SMAD6	4	ZEB1	CTBP1	UBC	MAPK6
KAT8	6	RBBP5	YWHAE	RNF2	MLL	TPR	TP53
HEY2	6	BTRC	NCOR1	CASP3	HDAC1	HDAC9	SIN3A
TNRC6A	3	UBC	EIF2C2	EIF2C4
TNRC6B	5	UBC	GIGYF2	EIF2C2	EIF2C3	EIF2C4
FOXP1	3	FOXP2	CTBP1	SUMO2
FOXP2	2	CTBP1	FOXP1
DCC	5	MAPK1	PTK2B	RPS10	UBC	CASP3
RBBP5	12	ASH2L	MEN1	KAT8	MEF2D	UBC	MLL	TBK1	CTBP1	HIST3H3	TP53	WAS	MLL2
RBBP8	7	CTBP1	FXR2	UBC	C17ORF28	SPEN	BRCA1	IKZF1
DISC1	13	YWHAG	KIFAP3	EXOC4	YWHAE	MAP1A	YWHAQ	KIAA1377	RAD21	KIF3A	SRGAP2	ACTN2	SMARCE1	EXOC1
ERBB2	7	DLG4	EGFR	HDAC6	ERBB3	UBC	PTK2B	ERBB4
ERBB3	8	HDAC6	ERBB2	UBC	EGFR	ODF2L	MDM2	AKT1	PTK6
ERBB4	7	HDAC6	UBC	DLG1	DLG2	DLG3	DLG4	ERBB2
GUCY1A2	5	UBC	DLG1	DLG2	DLG3	DLG4
MDM2	26	CREBBP	TP63	CASP2	HDAC1	UBE2I	SUMO2	SENP3	EHMT1	ABL1	COPS5	TP73	KAT2B	TBP	PSMC3	FBXW11	TP53	BTRC	HIST3H3	AKT1	ERBB3	EP300	UBC	CTBP1	CTBP2	SUMO1	YWHAQ
PRKAR1A	5	EGFR	MAPK6	CBS	UBC	PRKACA
VTA1	2	CBS	UBC
GTF2E2	5	UBC	TPR	GTF2B	TBP	EXOC4
DICER1	5	EIF2C3	EIF2C2	DHX58	EIF2C4	UBC
DLGAP1	10	GRIN2A	APC	UBC	SHANK2	DYNLL2	DYNLL1	DLG1	DLG2	DLG3	DLG4
DLGAP2	2	DLG4	SHANK2
DLGAP3	2	SHANK2	DLG4
MAPK14	14	EP300	UBC	HDAC3	MEF2D	NCOA3	MAPK1	EGFR	SP1	COPS5	KAT2B	BTRC	SUMO2	AKT1	MEF2A
DLGAP4	3	UBC	SHANK2	DLG4
RCOR1	16	SMARCA4	SUMO2	UBC	HIST3H3	REST	SERPINH1	ZNF217	BCL3	CTBP1	CTBP2	KDM1A	SMARCC2	SUB1	HDAC1	HDAC2	SMARCE1
KRTAP3-4P	1	MAP3K10
SIN3A	29	HDAC1	HDAC2	HDAC4	HDAC5	HDAC9	SMARCE1	MEN1	SOX2	SP1	SUMO2	SMARCA4	UBC	MLL	REST	THAP11	CHD3	CABIN1	TGIF1	PRMT5	IKZF1	IKZF4	SATB1	NCOR1	TBL1X	TP53	TBP	KDM1A	HEY2	SMARCC2
SLC25A12	2	SRGAP2	UBC
SIN3B	11	SMARCE1	SUMO2	IKZF1	IKZF4	SMARCA4	UBC	HDAC1	HDAC2	HDAC9	REST	TP53
BTRC	15	TP53	HEY2	FBXW11	UBC	PRKACA	EP300	TP63	CASP3	MAPK14	MDM2	DLG1	SP1	APC	TNF	TBK1
KDM1A	16	HDAC1	HDAC2	TP53	ZNF217	SUMO2	UBC	CHD3	ZBP1	TP73	RCOR1	EP300	CTBP1	EXOC1	RREB1	BCL3	SIN3A
FLOT1	3	CBL	UBC	SORBS1
[truncated: 172 more columns]

## Sheet: mHTT
HMGB1	44	HTT	LRIF1	GTF2A1	AES	HOXD8	HSPA8	CSNK1A1	TLE1	PGR	HNRNPK	SUMO2	UBC	NFKB1	HOXB3	PLG	NR3C1	HOXD11	HOXB1	HOXC6	RELA	AR	MECP2	NCAN	TP73	HOXD9	C14ORF1	H3F3A	PTPRZ1	POU5F1	CREBBP	RAG1	CRMP1	RB1	CDK1	PDIA3	PLAT	HOXD3	TP53	HMGB2	FCP1	TBP	UNC119	DNM2	HOXD10
HMGB2	14	HTT	PGR	UBC	CSNK1A1	NR3C1	CREBBP	POU2F2	POU5F1	CHAF1A	RAG1	GZMA	AR	HMGB1	SET
BCL11B	14	HTT	NR2F1	RBBP7	MTA2	SUV39H1	HDAC3	MTA1	MBD3	HDAC2	CBX5	RBBP4	CHD4	SP1	HDAC1
NFKB1	82	HTT	E2F1	TSC22D3	IKBKB	IKBKG	CHUK	TXN	COPB2	GSK3B	STAT3	PSMD10	PPP4C	NFKBIE	ITGB3BP	MAP3K8	RSF1	NKRF	NFKB2	PPME1	POLR2A	SUMO1	TNIP3	CTNNB1	KPNA3	BCL3	NFKBIA	HMGA1	HMGA2	HMGB1	PARP1	RELB	TP53BP1	IRF2	IRF8	IRF9	HSPA4	STAT6	NFKBIZ	CARM1	NCOA1	NCOA3	NCOA6	ZFP36	NCOR1	NCOR2	EP300	PCBD1	LYL1
TP53	403	HTT	RPA1	TAG	TBP	TEP1	TDG	CARM1	TTK	NEDD8	TRIM28	STK11	AXIN1	TOP2A	TOP2B	ELL	ARL3	CSNK1A1	BTRC	THAP8	TK1	RPL5	MED17	SULT1E1	CREB1	ERH	MED21	PRMT1	PRMT3	RPS3	RPS7	HNF4A	BAIAP2L1	PLK3	AURKA	AURKB	PADI4	SERBP1	ESR1	UBC	UTP14A	LOC613037	TOPORS	PPA1	SUMO1	SUMO2	SUMO3	NCOR1	ITCH
SP1	137	HTT	SYK	ATF7IP2	ZBTB7A	NKX3-1	RB1	REL	SP4	SRF	NR5A1	CRX	YY1	TBX21	RBBP4	CCNA1	CCNA2	CCND1	PARP1	HIF1A	RAD51	KLF10	ESRRA	ESRRB	ESRRG	MECP2	TAL1	BCOR	RNF4	PURA	SP3	SUMO1	AATF	HMGA1	PPARG	MYOD1	SIN3A	LMO2	CREBBP	NR2E1	NR2F1	PPP1R13L	SRY	NFYA	NFYB	NFYC	HNF4A	MSX1	HBZ
AKAP8L	12	HTT	LBR	RELA	DHX9	RNF43	SUMO2	TMPO	EMD	UBC	MAGED1	MYC	CDC6
CREBBP	231	HTT	DDX17	HOXD10	PRLR	ESR1	KHDRBS1	EGR1	ACTA2	HES6	ABCA1	RUNX2	TAF6L	STAT3	FOXO4	BRCA1	IRF7	SREBF1	TCF3	MDM2	PIAS3	ZNF639	TBP	MYC	SS18L1	HOXB9	HIST1H4A	HBP1	NFYB	KPNA6	ETS2	DAXX	PAPOLA	SMAD3	GTF2B	HOXB4	ONECUT1	CUX1	TGS1	NCOA3	FOSB	RPS6KA5	HDAC2	NCOR1	CDH1	FOS	AKT1	CDK8	HIPK2
FUS	23	HTT	TARDBP	YBX1	UBC	THRA	SRSF10	USF2	OTUB1	RELA	SF1	EIF6	SPI1	ILF3	PRMT1	SUMO2	WBP4	SARNP	PCM1	PTBP2	SRRM1	RXRA	ZMYM2	DGCR8
HAP1	51	HTT	GLTSCR2	HSPA4	TNNT1	FAM173A	RPS10	C8ORF33	HGS	CBX8	TOMM20	ZNF20	PPOX	C15ORF29	DDX49	FEZ1	PSMD11	RPS25	SRSF4	CDK5RAP2	ZNF691	KAT7	MRPS9	ATP5J2	PFDN1	BARD1	MPP3	EIF3E	ZNF24	PCM1	CRIP1	TAF1D	CCDC113	RER1	CDC73	PPID	TNNT3	NIPSNAP3A	GIT1	DCTN1	TSPYL1	C7ORF25	NAP1L5	HMOX2	NDUFB9	NEUROD1	COL9A2	STX5	UTP3
POU3F2	9	HTT	EP300	PAX3	SOX10	PQBP1	UBC	GTF2B	POU3F4	TBP
NFYA	25	HTT	ELF1	ZHX1	BRCA1	TAF11	PAPOLG	JUN	SREBF2	NFYC	TAF6	SP1	HMGA1	SRF	ATF2	ATF6	TAF12	EP300	TP53	SPI1	APPBP2	HDAC1	ATF6B	NFYB	UBC	PWP1
NFYC	33	HTT	KIAA2018	TAF11	KAT2B	CIC	ATF6	LMO4	SREBF2	NFYA	NFYB	TAF6	SP1	DR1	DST	TAF12	GAPDH	TRIM27	TP73	TBP	POGZ	SMAD2	TBPL2	ZDHHC17	ARID2	KIAA0240	HDAC1	ATF6B	CSN2	MYC	ADNP2	GLTSCR1	UBC	SMAD3
SH3GL3	33	HTT	PTPRO	TNNT1	ARHGDIA	TOE1	SEPT8	NDUFB9	SHC3	SNRPN	RER1	RPL35A	AES	CALCOCO1	DPPA4	ARHGEF6	C4ORF17	EMD	SH3KBP1	CRIP1	QTRT1	GABBR2	EGFL6	UBC	SH3GL1	SH3GL2	WDR33	FAM173A	CD101	CBLC	DPYSL4	CBL	C11ORF68	TERF1
PARK2	82	HTT	PSMA1	DLG4	AMBRA1	IKBKG	UBE2J1	ABL1	RANBP2	PLCG1	C1QBP	EPS15	PAFAH1B2	MAPT	TUBA1A	SLC11A2	SYN1	ARRB1	ARRB2	LRRK2	UBC	TRIP13	BAG5	CCNA1	NDUFA4L2	GBA	CCNE1	RAD1	FBP1	FBXW7	ESRRA	ESRRB	ESRRG	SIM2	SEPT5	ARR3	PSMA4	PSMC5	HTRA2	STUB1	HSPA4	HSPA8	DNAJA1	DNAJB1	CDK5	RAC1	MFN1	MFN2	SYT11
EIF2AK2	61	HTT	PPP1CA	PPP2R5A	EDC4	TOLLIP	STAU1	DBNL	HDGF	KCTD17	CDK3	HNRNPCL1	PTGES3	STAT3	EBNA1BP2	UBC	PABPC4	PDGFRB	HSP90AA1	STAU2	CHUK	EIF2S1	FARSA	PPP1CC	IKBKB	ZNF346	HNRNPC	IFRD1	DHX30	DHX58	FTSJ3	PRKRIP1	HIST2H2AC	FARSB	ILF2	TP53	MOV10	NOP2	GLTSCR2	LYAR	TOP1	MAP3K5	CCNA2	GTPBP4	PURA	ILF3	MAVS	GNL3	CCDC124
CALM1	163	HTT	EIF3C	LY96	IMMT	MATR3	HTR2C	GAP43	DNAJC13	RPS4Y1	GRK5	DDX21	FKBP8	AKT1	STX8	GP6	UCHL5	DCUN1D1	EWSR1	KRAS	FAM178A	PSMD12	KCNN3	DDAH1	SLX1B	NRGN	CDC5L	H2AFX	RPL13A	LUC7L	ADD1	DCTN2	LTF	SNRPB2	YBX1	PDE1A	HUWE1	SCLT1	TRPV6	MAPT	MYCBP2	ARMC1	LMO7	KDM5C	NOS3	SCAPER	SNX6	FKBP4	RPS8
ARNT2	5	HTT	NPAS4	SIM2	EPAS1	BCL6
XRCC6	139	HTT	MRE11A	SERPINB9	ARAP1	PDX1	TERF2	ILF2	ILF3	PRPF40A	PHF1	ATP6V1E1	UBC	BTG1	UBE3A	RPA2	ATXN3	TERT	KIAA0182	MLF1IP	CDCA5	NDRG1	VBP1	HDAC5	ESR1	CHD1L	BIN1	HERPUD1	H2AFX	HOXB7	HOXC4	PAEP	HOXD4	NOTCH1	XRCC6BP1	CD40	COIL	CREBBP	ILVBL	USF1	NAA15	TBCD	AR	PSMA3	CDK2	PRKDC	RUNX2	RPS10	CLU
UBQLN1	36	HTT	DNAJB2	PLA2G16	UBC	EPS15	KLHDC5	HSPA13	TMCO6	CD99	CCNB1	SMCR7	TFF1	RNF185	SERPINI2	TRIM32	FZD7	INSIG2	RIC8A	CSTF2T	NBL1	HGS	HK2	HERPUD1	UBE3A	ATXN3	FAM127B	P4HB	HERC3	PSEN1	PSEN2	EFEMP2	GABRD	PSMD4	IGLC1	CSTF2	MTOR
TBP	116	HTT	ESR1	TP53	WDR62	UBC	BTAF1	IKZF1	CREBBP	NCOA1	NCOA6	RXRA	PAX3	PAX6	ELF3	ZNF76	POLR2A	POLR3C	POLR3F	CREG1	E2F1	SNURF	EP300	TAF10	TAF11	TAF12	TAF13	TAF15	TAF1A	TAF1B	TAF1C	TAF1D	TAF1L	CD3EAP	TAF4B	TAF7L	CTBP1	MCM2	KDM5A	HSF1	NR3C1	AHR	ATXN7	ALL1	BRD2	BRF1	BRF2	BCL3	SPI1
PKM2	32	HTT	UBC	TRIM63	TK1	MGMT	SUMO1	YWHAQ	HLA-DRA	RPP14	GRB7	BANF1	HLA-DRB1	HLA-DRB3	HLA-DRB4	HLA-DRB5	SUMO2	EXOSC5	CDKN1A	NDRG1	HERC1	HDAC5	H2AFX	RCC1	SMN1	UCHL5	RAP1B	PSMA3	ANXA7	CDK4	NAGK	RNF185	PIN1
CASP10	30	HTT	ARHGDIA	CASP3	CASP8	CASP14	DEDD	MAPK8	DEDD2	CASP7	CASP2	RIPK1	UBC	CASP1	EZR	MSN	CASP6	FAS	BID	MAP3K14	FASLG	FADD	RYBP	TRAF1	TNFRSF10B	CFLAR	RHOA	TNFRSF1A	TNFRSF10A	CASP4	CASP9
MTOR	48	HTT	PPP2R2A	RPL23A	ABL1	C7ORF25	EIF3B	EIF3C	EIF3F	UBC	RPTOR	RPS6KB1	YWHAQ	RPL23	TERT	RPL26	CDC37	TTI1	MLST8	LRPAP1	STAT3	PLD2	PRR5	RHEB	GPHN	TELO2	AKT1	RPL5	PA2G4	RAP1A	CLIP1	MAPKAP1	FKBP1A	STAT1	CFP	SEPT2	GSK3B	PDK1	PRKCA	PRKAA1	GDI2P1	PRKCD	FBXW7	IRS1	DEPTOR	EIF4EBP1	RICTOR	RPS6	UBQLN1
SIRT1	104	HTT	RBP1	HDAC2	HDAC4	EEF1G	HSF1	DNMT1	SKI	MLLT1	MLLT3	ARID4B	DVL1	DVL2	BRD4	BCL11A	BHLHE41	TP53	NR0B2	DYNC1H1	CTTN	JUN	HIST2H2AB	NAT10	NBN	ING1	ING2	UGDH	CHCHD2	ACACA	HIST1H2BC	SIRT2	MAPK8	ATG5	ATG7	RRP8	FOXO1	FOXO3	FOXO4	DOT1L	MEF2C	NUDT21	HES1	HEY2	HIC1	ZBTB7A	TLE1	ARNTL	NR1H2
GAPDH	63	HTT	STIP1	SUMO1	SNCA	PRKCI	PRDX1	GOT2	SET	PSMA3	BID	PTK2	HNF4G	ANXA1	ANXA7	CDKN1A	CDKN2A	QRICH2	OSTF1	SUMO4	PSMD11	ACTC1	NPAT	POU2F1	PLD2	GAS7	LAMA4	NFYC	AR	CBL	CD4	GADD45A	PPP2R2A	PAFAH1B3	HES1	UBC	SMN1	CCNB1	TK1	MAPK1	PCDHA4	NR1H4	KCNE3	PRKG1	YWHAE	PRPF40A	PDIA2	PCNA	RBM5
MLF1	4	HTT	MAGEA11	GRIK5	UBC
MLF2	11	HTT	FAM96B	ABCD3	MMS19	RGS20	CIAO1	PMVK	BAG2	AIFM1	PRKAA2	UBC
BECN1	30	HTT	SMC1A	BCL2	KIAA0226	BCL2L1	GSPT1	SLC27A4	PIK3R4	TNFAIP3	GOPC	UBC	PTOV1	SEH1L	TP53BP2	UVRAG	SMC3	ATG14	TBC1D7	NRBF2	TRAF6	TRABD	AFG3L2	TSC1	ZWINT	DZIP3	PIK3C3	KIAA0226L	HSP90AA1	AMBRA1	PRKDC
TGM2	13	HTT	PLCD1	HIST3H3	PIAS4	KPNA4	PAK1	SUMO1	SUMO2	GSTP1	FN1	UBC	CALM1	RB1
CASP2	24	HTT	BID	MDM2	PIDD	CASP9	NOD1	CASP10	CASP14	CASP7	XIAP	GRB2	CCND3	CRADD	CASP3	NOL3	RXRA	BCL2	BCL2L1	UBC	CASP8	RAI1	TNFRSF1A	EEF1A1	NLRP1
CASP8	62	HTT	KHDRBS1	TSC22D3	CFLAR	CASP10	CASP14	IFT57	PTEN	RALGDS	BIRC2	USP2	EZR	TNFRSF10B	TRAF2	CASP9	FADD	NOD1	CHD3	CASP8AP2	PEA15	XIAP	MAP1LC3B	SQSTM1	FAF1	FASLG	RIPK1	BCL2L1	CHUK	TFCP2	DEDD	BID	BCAP31	IKBKB	NOL3	TRADD	TNFRSF10A	TNFAIP3	BCL2	FAS	TRAF1	UBC	CASP1	CASP2	CASP3	CASP4	CASP6	CASP7	APAF1
RAD23B	16	HTT	DBI	OTUD1	RNF185	DEAF1	ATXN3	XPC	SUMO2	PSMA3	UCHL5	PSMD4	CALM1	UBE3A	GTF2H1	UBC	PAX3
DNM1L	10	HTT	PEX11B	PEX11G	PEX11A	SUMO2	UBC	PARK2	RGAG4	GSK3B	FIS1
RASD2	3	HTT	RAF1	PIK3CA
SIN3A	141	HTT	HCFC1	MGEA5	MBD3L1	NKX2-2	PA2G4	SYT1	MORF4	RUNX1T1	SKIL	SFPQ	HDAC1	HDAC2	HDAC4	HDAC5	PFDN5	TAL1	HDAC9	CYP4V2	TADA2A	TFCP2	MTA1	MTA2	BCL6B	ARID4A	ARID4B	PHB	KLF1	KLF9	HBP1	PML	SMARCE1	MEN1	SOX2	CSNK2A1	ZBTB4	ZBTB7A	EFCAB6	MXD1	MXD3	NR0B2	RLIM	SP1	MORF4L1	MORF4L2	RUNX1	ID2	SUMO2
PACSIN1	30	HTT	COBL	ASAP1	EHBP1	GAS7	WIPF1	DNM1	DNM2	HSPA1A	CARS	HSPA8	PACSIN2	ANKRD24	MICALL1	ATP8	PACSIN3	SYNJ1	SPTBN1	WASL	FTH1	COBLL1	APBB1IP	TPM4	CYFIP2	KAT7	WAS	ARHGAP17	RTKN2	KHDRBS1	PHF15
HTT	37	AKAP8L	ARNT2	BCL11B	BECN1	CALM1	CASP10	CASP2	CASP8	CREBBP	DNM1L	EIF2AK2	FUS	GAPDH	HAP1	HMGB1	HMGB2	MLF1	MLF2	MTOR	NFKB1	NFYA	NFYC	PACSIN1	PARK2	PKM2	POU3F2	RAD23B	RASD2	SH3GL3	SIN3A	SIRT1	SP1	TBP	TGM2	TP53	UBQLN1	XRCC6
DACH1	11	UBE2I	SMAD4	NCOR1	UBC	CREB1	NAGK	JUN	SIN3A	HDAC3	SMAD3	HDAC1
NEB	3	TRIM63	CALM1	APC
RGAG4	2	MFN2	DNM1L
HDAC1	220	ZNF148	DBC1	GLI3	MYOD1	MKX	TSC22D3	CREB1	KDM1A	ZMYM2	BACH1	ESR1	MIER1	MDM2	HDAC5	IFRD1	MECOM	NCOR2	EP300	STAT3	CDH1	MAFK	NR2E3	GATA1	SIN3A	CTBP1	PFDN5	JUN	SMARCAD1	KDM5C	ING2	TOP2B	SMAD3	FOSL1	HCFC1	SMARCB1	CHD3	CHD4	KLF11	E2F1	E2F4	ADD1	TGIF1	ZMYND11	PLAGL1	SAP130	KAT5	CDC20	NFYB
HDAC2	139	BRCA1	UBE2E2	SIRT1	TSC22D3	KDM1A	ZMYM2	MAF	PELP1	RARA	NCOR2	CSNK2A1	STAT3	MAFK	IKZF4	SIN3A	SMARCA5	SMARCAD1	KDM5C	ING2	CREBBP	VDR	TOP2B	DAXX	SNW1	SMARCB1	GTF2I	IKZF2	DNMT3B	SAP130	KDM5A	CCND1	EZH2	KLF4	NR2E1	RB1	HIST3H3	CDKN1A	SERPINH1	PARP1	DEK	FKBP3	CABIN1	HDGF	NFKBIA	MORF4L1	TP53	KIAA0182	SYK
HDAC3	101	SRY	ZNF148	CTBP1	HDAC5	RARA	ATXN3	NCOR2	BCL3	BCOR	STAT3	PRAM1	PPP4C	MAFK	NR2E3	JUN	NOS3	KLF6	BRMS1	MAPK14	SREBF2	SRC	AR	CSNK2A1	NR2E1	RB1	SPI1	PARP1	SKI	GCM1	NFKBIA	PAPOLA	SF3B1	TBL1X	PPA1	CEBPD	SYK	MEF2D	NUDT21	DHX30	IRF3	PRKDC	RBBP4	DAXX	THRA	ZFP36	EMD	PPARG	RUNX1
CCND1	32	HSPA8	ESR1	SP1	TAF1	CDK4	UBC	RFC1	HDAC2	AR	CUL1	MAPK1	NEUROD1	KAT2B	PCNA	NCOA3	THRB	NCOA1	STAT3	USP2	HDAC3	CDKN2A	HDAC1	UHRF2	EP300	RB1	PRMT5	CDK1	BRCA1	CDKN1A	CUL7	ARID4A	THRA
HDAC4	68	SIRT1	ESR1	NFKBIE	HDAC5	IFRD1	RARA	MECOM	NCOR2	IKZF4	SIN3A	SMAD3	CDK5	YWHAZ	IKZF2	YWHAQ	SUMO1	NFKBIA	SYK	TP53BP1	MEF2D	GATA1	GATA3	BCL6	BCOR	CTBP1	RBBP4	UBE2I	ATF2	PPARG	ATXN1	SFN	CACNA1C	HIC1	ATRX	SRF	HIF1A	RANBP2	HDAC3	SF1	IKZF3	RXRA	SP1	NCOR1	GCM1	CBX5	SUMO2	AR	MAPK3
HDAC5	120	CBX5	CDC5L	ILF2	WDR5	HSPA9	EEF1G	DHX9	NFKBIE	HDAC1	HDAC3	HDAC4	CAMK2A	NCOR2	PRKCD	LRPPRC	IKZF4	SIN3A	HIST1H1C	XRCC6	SMAD3	YWHAZ	IKZF2	P4HB	RBM39	YWHAQ	RPS8	GOT2	BAG2	KLF4	HSPA5	NR2E1	CCT5	TRIM28	HIST3H3	HSP90AA1	RPL5	PARP1	PHB	NFKBIA	NOP2	SF3B1	PRMT5	USP7	TBL1X	TP53	OGT	EMD	C1QBP
CCND3	8	NCOA2	EFEMP2	CDK4	PCNA	CASP2	RARA	RB1	CDKN1A
HDAC7	29	ESR1	NCOR2	IKZF4	CTNNB1	YWHAZ	KAT5	YWHAQ	KLF4	NR2E1	BCL6	UBE2I	ZFP36	SFN	IKZF3	NCOR1	UBC	IKZF1	PML	YWHAE	ZBTB16	CASP8	MEF2C	HDAC1	HDAC2	HDAC3	HDAC4	HDAC5	RUNX2	AR
HDAC9	30	CEBPB	ETV6	SIN3A	JUN	MAML1	BCL6	YWHAZ	PARP1	TP53	CBX5	SYK	MAPK9	MAPK10	SFN	SIN3B	H3F3A	NCOR1	SMARCA4	CTBP1	MORF4L2	ESR1	HDAC1	HDAC3	HDAC4	HIST4H4	YWHAE	SUV39H1	MEF2C	MAPK8	HEY2
ZWINT	5	UBC	DDX17	BECN1	TRIM28	DDX5
RCC1	21	TAL1	RAN	CSNK1A1	HDGF	LRIF1	HIST1H3A	HOXD8	HIST1H4A	HIST2H2AC	TP53	FAF1	PKM2	NGFR	NUDT21	UNC119	TLE1	KPNA3	KPNA4	KPNB1	UBC	RPA1
CLOCK	7	EP300	ARNTL	RXRA	UBC	KAT2B	SIRT1	RARA
GSTM4	6	TP53	UNC119	LRIF1	TLE1	UBC	ZBTB16
C8ORF33	9	HDGF	HAP1	UBC	TUBA1A	GIT1	BRD4	NOL7	IMMT	FEZ1
PADI4	4	TP53	NPM1	HDAC1	HDAC2
DOCK11	2	CALM1	UBC
S100B	7	IQGAP1	MDM2	TP53	MAPT	NDRG1	CALM1	VAV1
CABIN1	10	UBC	POLR2A	SUV39H1	MEF2D	HDAC2	DNM1	HDAC1	H3F3A	SIN3A	YWHAQ
DGCR8	8	DDX5	DHX9	DDX17	HSPA5	NCL	ILF3	HSPA8	FUS
RPTOR	16	MLST8	GDI2P1	RHEB	MTOR	PDK1	UBC	MAPKAP1	RPS6	PLD2	EIF4EBP1	IQGAP1	RPS6KB1	RICTOR	EIF3B	EIF3C	FKBP1A
CCNE1	23	FOXM1	SKP2	AR	ARID4A	SMARCA4	PIN1	UBC	PARK2	SMARCA2	CDK2	SMARCC1	CALM1	GSK3B	FBXW7	SMARCB1	BRCA1	UHRF2	E2F4	RRN3	SF3B1	CDK1	CDKN1A	COIL
PTGES3	9	EIF2AK2	ARRB2	ARNT	ESR1	TERT	HSP90AA1	NR3C1	UBC	HSF1
EZH2	36	C7ORF25	HIST1H3A	UBC	RPS6KA5	KDM5A	TK1	DNMT1	VAV1	HDAC2	HIST3H3	PPARG	ATRX	CTNNB1	YY1	DNMT3B	POU5F1	RASA1	GATA4	MYOD1	WT1	SIRT1	SUZ12	EWSR1	PFDN1	SMN1	PHF1	RBBP4	USP7	HDAC1	TAF1D	SETD8	ZMYND11	AKT1	CDK1	CDK2	GADD45G
CTCF	18	SUMO2	SUZ12	RXRA	KPNA4	TAF1	POLR2A	NPM1	CHD8	HIST2H2AC	KPNA2	PARP1	SMC1A	UBC	SMAD3	SIN3A	YBX1	YY1	TOP2A
UBTF	21	TLE1	TAF1	PIK3CA	SUMO1	SUMO2	TAF1A	TAF1B	TAF1C	TAF1D	TBP	SMARCA5	CHD4	CD3EAP	CSNK2A1	UBC	RRN3	MAPK1	MAPK3	IRS1	RB1	ZMYM2
SNW1	37	VDR	TADA2A	CDC5L	SMAD2	SMAD3	SMAD4	HDAC2	EEF1G	UBC	NR0B2	MSH2	MLL	MYC	TNNT1	IKBKG	UBR5	SFPQ	MEN1	SND1	RB1	EEF1A1	SRC	MYOD1	SIN3A	HSPA5	NOTCH1	SKIL	CDK9	NCOA1	NCOA2	RXRA	SKI	NCOR1	NCOR2	SRRM1	EP300	RBPJ
IGF2BP1	10	SMYD2	PRKRA	TP73	HDAC5	UBC	TP53	MYC	CDK9	GSK3B	ARHGDIA
EXOSC5	4	SFPQ	PKM2	CDK9	UBC
KDM5A	17	VDR	RB1	MORF4L1	EZH2	HDAC2	TBP	ESR1	MXD1	SIN3B	RBPJ	SUMO2	SUZ12	UBC	MORF4L2	NR3C1	LMO2	RARA
KDM5C	9	SMAD3	HDAC1	HDAC2	CALM1	NCOR1	SUMO2	UBC	PCNA	REST
HUWE1	11	UBC	CDC6	CALM1	PIAS2	PCNA	MYC	SLX1B	CDKN2A	ATM	TP53	USP7
HMGA1	23	IRF1	PPARG	ORC2	NPM1	POU2F1	SP1	CEBPB	UBC	NFKB1	PRKCA	NFYA	ELF1	KAT2B	CREBBP	EWSR1	POU2F2	RARA	JUN	BANF1	ATF2	ORC6	PARP1	TP53
HMGA2	9	NPM1	UBC	NFKB1	PRKCA	RELA	SMAD1	RB1	PIAS3	HDGF
DDX17	27	CREBBP	SF1	ESR1	SUMO2	PIN1	VHL	DDX5	UBC	SMN1	TOP1	KAT2B	DGCR8	AIRE	NCOA3	FOS	NCOA1	MDM2	HDAC5	ESR2	SMARCAD1	ZWINT	SUMO1	EP300	HDAC1	HDGF	NCOA2	TADA2A
COL9A2	2	HAP1	FEZ1
KRAS	7	PIK3CA	CALM1	EEF1A1	RALGDS	UBC	HNRNPC	RAF1
SNX6	3	UBC	CALM1	EGFR
APPBP2	5	UBC	MLLT3	NFYA	SYT11	APP
C1QBP	12	MAPK3	PRKCA	UBC	PARK2	MAPK1	PRKCZ	MYC	HDAC5	PRKCD	PCK1	EMD	HABP4
ADH5	4	TP73	TP53	UBC	CHD3
COIL	7	XRCC6	UBC	ATXN1	SUMO2	XRCC5	CCNE1	SMN1
CCNG1	4	TP73	MDM2	CDKN2A	TP53
MTHFSD	2	TP53	TP73
MSL2	6	YWHAZ	KAT8	HIST2H2AC	TP53	YWHAE	HIST1H4A
POGZ	5	UBC	SUMO2	NFYC	SP1	CREB1
NCOA1	45	NCOA6	NR4A1	TRIP4	TBP	STAT6	ESR1	ESR2	NCOA2	THRA	NR5A1	SMARCE1	PPARG	PRMT1	PGR	RXRA	SMARCA4	NCOR1	NFKB1	KAT2B	UBC	GTF2B	CREBBP	DDX17	NR3C1	NKX2-1	CCND1	HIF1A	NR1H4	BCL3	ESRRG	FOS	AR	NCOA3	THRB	DDX5	JUN	CARM1	HNF4A	PPARGC1A	STAT3	RARA	SNW1	EP300	VDR	YWHAQ
GSTP1	5	FANCC	SUMO4	TGM2	UBC	MAPK8
NCOA2	38	ESRRB	CCND3	DDX5	AR	UBR5	STAT6	AHR	CARM1	HNF4A	ATR	NCOA1	THRA	PPARG	PRMT1	CREBBP	EP300	RXRA	SUMO2	ARNT	UBC	ESR1	ESR2	MAGEA11	NR3C1	NKX2-1	FOS	TBK1	CDK4	USO1	NCOA3	THRB	MEF2C	BRCA1	EID1	RARA	SNW1	VDR	DDX17
NCOA3	56	CHUK	NR4A1	HIST3H3	NR1H3	CREBBP	ETS1	ETS2	MAPK1	MAPK8	STAT6	BRCA1	THRA	IKBKB	IKBKG	PPARG	PRMT1	GSK3B	PSME3	HIST4H4	MAPK14	KAT2B	PGR	BRE	RXRA	DDX17	NCOR1	SMAD2	DDX5	FOS	ESRRA	ESRRB	CCND1	NFKB1	UBC	NR3C1	NKX2-1	AR	ABL1	NPAS2	CARM1	NR1H2	NCOA1	NCOA2	THRB	NR0B2	EIF3E	EP300	NR2F1
SRRM1	34	SUMO1	RPS7	SRRM2	CSTF2	DNAJA1	PRPF40A	CHD4	PIN1	RBM39	TADA2A	CSNK2B	DEK	DDX21	SMC1A	SNRPB2	GTF2I	GTF2F1	SUMO2	UBC	SAP18	SMARCC2	SRSF4	SMC3	DDX5	KHDRBS1	SFPQ	EEF1A1	TOP2B	CDC5L	FUS	CCT5	SNW1	NONO	SRSF5
SRRM2	44	SUMO1	HSPB1	HSPA1A	HSPD1	USP42	SRRM1	EIF3B	EIF3F	SFPQ	MTA2	SFN	SPTBN1	BAG2	BAK1	RUVBL2	TADA2A	CCT5	PRPF40A	CDC5L	NONO	MBD3	RPS7	TERF2	SUMO2	SQSTM1	UBC	PSMC5	PIN1	EEF1A1	YWHAE	RBM39	SMARCC1	VIM	SEPT2	SEPT8	GTF2I	RBBP4	DDX21	YBX1	XRCC6	PPP4C	HNRNPC	DNAJA1	DDX5
DDX21	13	CALM1	NPM1	SUMO2	UBC	LYAR	TOP1	SRRM1	JUN	SUMO1	HDGF	PCK1	DOT1L	SRRM2
NCOA6	43	NCOA1	HNF4A	RB1	E2F1	PARP1	EP300	TBP	NR1H3	HSF1	PRKDC	FOS	JUN	THRA	BCL3	PPARG	SRF	ATF2	RXRA	XRCC5	NFKB1	CREBBP	NR3C1	HBXIP	NR1H4	RBBP5	RELA	MED1	NR1H2	THRB	GRIP1	TGS1	WDR5	PPARGC1A	RARA	NCOR2	GTF2A1	XRCC6	AR	CD40	VDR	ESR1	ESR2	SRC
SRSF10	4	YWHAQ	FUS	UBC	SFN
DLEU1	9	KAT5	TP53	EEF1G	PSMA1	SETDB1	ABCD4	TLE1	UTP14A	EEF1A1
TFCP2	10	UBC	YY1	SIN3A	SUMO2	MAPK14	CASP8	HDAC1	HDAC2	MAPK1	MAPK8
DR1	3	NFYC	DRAP1	UBC
S100A4	5	UBC	UNC119	MDM2	H2AFX	TP53
S100A8	12	POT1	PRMT1	UBC	SLX1B	TERF2	C14ORF1	UNC119	USF2	CDKN1A	LRIF1	TERF1	TP53
TSC1	14	RPS6KA1	CDK1	YWHAZ	AKT1	PTK2	PAM	EZR	GSK3B	MSN	TBC1D7	BECN1	AXIN1	RHEB	UBC
SET	26	PTMA	SUMO2	BANF1	GAPDH	HIST1H3A	OTUD5	MGMT	NR3C1	TAF1A	UCHL5	CALM1	APEX1	WDR48	RGS20	APP	KLF5	GZMA	CDKN1A	HIST3H3	MLL	CHAF1A	UBC	RAC1	CCNB1	HIST4H4	HMGB2
RPS3	18	TP53	RELA	CHAF1A	UBC	RBM39	SUMO1	YWHAQ	MDM2	HSPA4	NFKBIA	NEDD8	PCK1	SUMO2	HSP90AA1	VHL	NDRG1	NFKB1	HDAC5
RPS6	14	NEDD8	EIF3B	STAU1	HSP90AA1	UBC	RPTOR	NDRG1	SUMO1	TERF2	RICTOR	PCK1	MAPKAP1	MTOR	POT1
RPS7	9	SRRM1	TP53	TERF1	UBC	POT1	SRRM2	NEDD8	SUMO2	MDM2
RPS8	13	TERF1	NDRG1	HDAC5	STAU1	CALM1	UBC	SUMO1	TERF2	POT1	SUMO2	ESR1	SENP3	NEDD8
MAFK	11	HDAC1	HDAC2	HDAC3	HOXD12	SUMO2	CREBBP	KAT6A	RELA	TP53	NFE2L2	BACH1
SF1	18	WBP4	DDX17	PML	EWSR1	SRC	PRPF40A	ITCH	ESR1	PPARGC1A	GAS7	NCOR2	FUS	TAF15	NFKB1	HDAC4	HDAC5	UBC	PNRC2
SUDS3	9	SUMO2	ARID4B	ING2	SIN3A	SIN3B	SAP130	HCFC1	HDAC1	HDAC2
CDKN1A	73	PSMA3	MAP3K5	NFE2L2	ING5	TSG101	NCOR2	EP300	ESR1	UNC119	STAT3	SKP2	GADD45G	VIM	MDM2	CREBBP	NGFR	GAPDH	HDAC2	NCOR1	LRIF1	RBBP4	SETDB1	ATXN3	FAF1	PCNA	CDC20	CDC27	TUBA1A	CDC42	GADD45A	PARP1	VDR	SUMO3	S100A8	NPM1	CHEK1	HDAC1	PKM2	RAI1	CSNK2B	PSME3	PSMD2	SET	TP53	CDK1	CDK2	CDK4	HOXD8
BCL11A	9	NR2F1	SIRT1	UBC	MTA2	MTA1	MBD3	BCL6	CHD4	HDAC1
WWOX	14	SFPQ	TP53	WDR33	UBC	SF3B1	NUDT21	HNRNPK	POLR2A	POLR2B	CPSF1	CPSF2	CPSF3	CPSF6	SMARCC1
DST	9	CDC5L	SUMO1	DCTN1	CALM1	NFYC	TERF2	APC	TERF1	UBC
SFN	26	SRRM2	RAF1	ITCH	CSNK2A1	CDK1	APC	KIAA0408	NR3C1	MAPKAP1	HDAC4	HDAC7	HDAC9	TRIM32	ING1	PTOV1	YWHAQ	TP53	UBC	IRS1	LMO7	MDM2	MDM4	SRSF10	CHEK1	MYCBP2	GRB7
DDX49	2	HAP1	UBC
PTEN	16	ESR1	PINK1	CASP8	AKT1	TP53	PTK2	CSNK2A1	CSNK2A2	AR	UBC	UBE2L3	UTP14A	XIAP	EGR1	UBE2I	G3BP2
ARL15	4	UNC119	CRMP1	UBC	GAPDH
PA2G4	17	SIN3A	AR	RB1	MDM2	RNF20	NRBF2	PRKAA1	PDPK1	SUMO4	HDAC2	HDAC5	MTOR	USP39	UBC	AKT1	IKBKG	ATR
CSNK1A1	13	AXIN1	TP53	E2F1	MDM4	RCC1	HMGB1	APC	HMGB2	NFKBIA	KPNA2	COPS5	UBC	MDM2
CDKN2A	40	AURKA	HSPA4	HSPA9	KAT5	E4F1	TOP1	RUVBL2	CDK4	HSPA8	MDM2	DAXX	ING4	VHL	GAPDH	HNRNPC	PSMC3	PCNA	PIAS2	SP1	TUBA1A	NPM1	UCHL1	HUWE1	EPHA3	SERTAD1	PSME3	SMARCA4	RPL11	UBE2A	TP53	CCND1	CCNG1	SAP25	EEF2	YY1	UBE4B	MDM4	ING1	UBC	HSP90AA1
CDKN2C	8	NHP2L1	UNC119	DRAP1	LRIF1	TP53	CDK4	TLE1	UBC
RALBP1	9	HSF1	CCNB1	NUMB	HSP90AA1	UBC	CASP8	RAC1	RALA	RALB
DHX9	34	HDAC5	YWHAQ	EWSR1	PRPF40A	TOP1	GTF2B	ARHGDIA	TOP2A	SMARCAD1	PRMT1	AKAP8L	UBE2I	DGCR8	SUMO2	BRCA1	JUN	WRN	XRCC5	KHDRBS1	H2AFX	PHF1	PCNA	SMN1	TBP	RELA	LYAR	EIF2AK2	HDGF	PRKDC	MBD2	HNRNPC	XRCC6	SND1	UBC
PLCD1	4	TGM2	UBC	RALA	GAP43
PCBD1	13	KLF13	CALCOCO1	HNF1A	HNF4A	PAPOLG	GTF3C3	NFKB1	SAP30	CEBPZ	DVL2	UBC	CACNA1C	EHMT1
GNL3	9	MDM2	SUMO2	DOT1L	TP53	TERF1	EIF2AK2	HDGF	UBC	SUMO1
NDRG1	24	EWSR1	CTNNB1	XRCC6	HSPA5	RPS8	EIF3E	ILF3	RPS6	PSMD2	HSP90AA1	CDH1	EEF1G	PSMC2	S100B	EEF2	PKM2	UBC	PPP2R2A	COPB2	NCL	RUVBL2	RPS3	DDX5	PSMC3
RHEB	8	UBC	RPTOR	MTOR	RAF1	TSC1	RAP1A	ATM	ATR
COPB2	5	UBC	NFKB1	HDAC5	RGS2	NDRG1
ITGA6	3	BIN1	UBC	CALM1
MOV10	2	EIF2AK2	UBC
NLK	15	PPARG	SETDB1	TCF7L2	MYBL1	MYBL2	UBC	FOXO1	FOXO3	FOXO4	HIPK2	CUL1	CREBBP	CTNNB1	SKP2	MYB
DEDD	9	USP22	UBC	GTF3C3	CASP10	FADD	HOXD4	DEDD2	CASP8	CFLAR
TOPORS	24	SMARCC2	TRIM28	TP53	HABP4	UBE2L6	SF3B1	UBC	DDB2	UBE2I	UBE2N	TOP1	EEF1A1	NKX3-1	GTF2I	SFPQ	PARP1	RBBP4	RBBP7	SIN3A	UBE2J1	NONO	SATB1	SUMO1	SUMO2
NKX2-1	7	HIPK2	RARA	NCOA1	NCOA2	NCOA3	CREBBP	RELA
NKX2-2	2	SIN3A	HDAC1
SMURF1	17	ING1	ING2	UBC	MDM2	PDLIM7	TRAF2	JUNB	TRAF6	SMAD1	SMAD2	SMAD3	SMAD4	SMAD7	RHOA	PSME3	ESR1	TP53
PCDHA4	8	SETDB1	C14ORF1	TP53	GAPDH	LRIF1	TLE1	EEF1A1	UNC119
MAGEA2	5	TRIM28	TP53	UBC	PML	HDAC3
STUB1	62	AIMP2	DNAJB1	PSMD4	PRKCZ	DNAJC13	RUNX1	RUNX2	SUMO2	UBE2N	TERF2	HSPA1A	VHL	UBC	FOXO1	CD4	AR	KHDRBS1	ARRB1	ARRB2	LRRK2	IRF1	TRAF6	PARK2	PARK7	UBE2E2	HIF1A	SRC	EPAS1	ABL1	HSPA4	HSPA8	HSPD1	MAPT	DAXX	EGFR	TERF1	AHR	HSP90AA1	SNCA	MEN1	APP	BAG1	BAG2	BAG5	TP53	NR3C1	XIAP	RAF1
SCN5A	3	UBC	CALM1	SNTA1
KIAA0182	6	NR2E1	XRCC6	KDM1A	CDC5L	HDAC2	UBC
KCTD17	3	EIF2AK2	PSMA1	OPTN
DCAF6	2	SP1	UBC
TOP2A	23	BRCA1	TP53	JUN	AIRE	DHX9	XRCC5	H3F3A	UBC	SUMO1	SUMO2	SUMO4	YWHAE	CDC5L	HDAC1	HDAC2	SMARCAD1	NR4A1	PIN1	MYC	TOP2B	MAPK1	CTCF	HIST1H3E
TOP2B	16	TP53	HDAC1	HDAC2	CSNK2B	USF1	UBC	PML	PARP1	MTA2	TOP2A	SRRM1	SUMO1	SUMO2	RARA	ESR1	BAZ1B
MLST8	5	PRR5	RPTOR	MTOR	RICTOR	UBC
STAT1	35	PTK2	HSF1	STAT3	BCL3	DCTN1	VDR	ATF3	PRKCD	IRF1	IRF9	LMO2	IFNAR2	JUN	TRIM28	CREBBP	DOT1L	BRCA1	FANCC	MAVS	SMARCA2	SMARCA4	EGFR	MTOR	GTF2I	SUMO4	TRADD	PIAS1	SPTBN1	STAT2	SRC	SUMO2	UBC	EIF2AK2	TNFRSF1A	EP300
STAT2	11	IFNAR2	CREBBP	HSPB1	EP300	IRF9	STAT1	SMARCA4	SMARCC1	SMARCC2	SMARCE1	UBC
STAT3	50	FGFR1	NR3C1	CREBBP	SMAD1	NFKB1	HDAC1	HDAC2	HDAC3	CDKN1A	DNMT1	JUN	EIF2AK2	KHDRBS1	STAT1	PRKCD	RB1	EGFR	CEBPB	MAPK8	MTOR	HSP90AA1	KAT5	RAC1	RPA2	PDIA3	AR	ESR1	GTF2I	RELA	SP1	STAT6	SRC	CCND1	HIF1A	NFKBIZ	PIAS3	CDK9	PTK2	HOXC11	MYOD1	PML	PELP1	HNF1A	NCOA1	SUMO2	UBC	EP300	SS18L1
STAT6	17	NCOA1	NCOA2	NCOA3	EP300	SFPQ	NFKB1	SND1	CREBBP	TP53	RLIM	STAT3	TRIM24	CEBPZ	ZBTB2	SUMO2	UBC	JUN
CPSF1	14	CDC73	TAF5	UBC	CTD	CSTF2T	COPS2	COPS5	WWOX	SMARCAD1	CSTF2	PAPOLA	TBP	TAF12	TAF7
CPSF2	9	PSMA3	SUMO2	UBC	CSTF2T	CDC73	WWOX	SMARCAD1	CSTF2	TBP
CPSF3	5	UBC	WWOX	SMARCAD1	CDC73	TBP
CPSF6	9	NUDT21	ITCH	WBP4	UBC	CREBBP	PRPF40A	EWSR1	WWOX	PAPOLA
SKIL	15	SMAD2	SIN3A	SKI	NCOR1	NCOR2	ESR1	UBC	SMAD3	HDAC1	SMAD1	SMAD4	ING2	SUMO2	SNW1	RB1
NFKB2	26	TSC22D3	MEN1	USP2	NFKBIE	NKRF	BTRC	NFKB1	SUMO1	RELB	NFKBIZ	MAP3K14	CHUK	IKBKG	PSMD11	BCL3	SP1	SUMO2	REL	FBXW7	UBC	TNIP2	NR3C1	TBK1	RELA	MAP3K8	DPF2
HSPA13	2	UBC	UBQLN1
NAA15	3	XRCC6	XRCC5	UBC
HSPA1A	32	IKBKG	UBC	SRRM2	FCHSD1	HSF1	MAP3K5	STUB1	PACSIN2	BCL2	SUMO4	PACSIN1	GPR37	NR3C1	HSP90AA1	AR	HDAC5	H2AFX	PARK2	RHOA	EGFR	INSIG2	BAG1	AIFM1	KDM1A	SUMO2	SNCA	FANCC	TP53	STK11	CDK9	SUMO1	PACSIN3
HSPA1L	8	UBC	PSMA3	PCK1	RUVBL2	H2AFX	SIRT3	RUVBL1	SIRT1
HMOX2	13	EEF1G	LRIF1	RBBP4	SETDB1	CEBPZ	GIT1	UBC	NR3C1	IMMT	HAP1	ZNF746	EIF3C	NKRF
STAU1	11	EIF2AK2	ILF3	DHX58	RPS6	RPS8	PPP1CA	HDGF	NCL	TUBA1A	CSNK2B	UBC
STAU2	3	EIF2AK2	DHX58	UBC
ACD	6	TERF2IP	POT1	XRCC6	TERF2	TERF1	UBC
NDUFA4L2	4	PARK2	C14ORF1	KAT5	QTRT1
PLCG1	23	PAK1	CBL	UBC	PARK2	RHOA	VAV1	GIT1	FGFR1	GRB2	SRC	CAMK2A	PECAM1	ABL1	NTRK1	WAS	EGFR	SYK	KHDRBS1	PTK2	PDGFRB	EEF1A1	PLD2	RASA1
MIER1	3	HDAC1	UBC	CREBBP
PSMD10	14	HIST1H2BC	NFKB1	PSMD11	PSMC2	PSMC3	PSMC5	UBC	PSMD4	RELA	UCHL5	MDM2	TP53	PSMD2	PSMD12
SUB1	13	UBC	REST	BANF1	HNF4A	EP300	HDGF	SUMO2	PSIP1	CBX5	CSTF2	POLR2A	POLR2B	SP1
PSMD11	21	ZBTB16	TLE1	PSMD10	UBC	USP20	HAP1	SLX1B	GAPDH	INSIG2	UNC119	CRMP1	NFKB2	HDAC5	LRIF1	EEF1G	SETDB1	EEF1A1	ZHX1	SUMO2	UCHL5	TP53
PSMD12	11	CALM1	INSIG2	UBC	USP20	TRAF6	RNF185	PCK1	EIF3E	SUMO2	UCHL5	PSMD10
SYT11	3	UBC	PARK2	APPBP2
ATP6V1E1	2	XRCC6	UBC
SKI	25	PRMT5	JUN	NCOR1	SIRT1	RB1	GATA1	SKIL	HDAC3	SMAD4	SMAD3	HIPK2	SMAD2	PML	SMAD1	TRIM28	RARA	TP53	ESR1	UBC	GLI3	MECP2	MYB	SNW1	SIN3A	SPI1
GIT1	20	PTPRZ1	PDPK1	PFDN1	PLCG1	C8ORF33	CAMK2A	PTK2	TERF1	GRB2	HMOX2	UBC	HBXIP	MLF1IP	CCDC113	BARD1	HAP1	RGS2	ARHGEF6	EIF6	WDR33
SAT1	20	RPLP1	CHD3	HIF1A	C14ORF1	TP53	C9ORF46	UNC119	CRMP1	SETDB1	TLE1	UTP14A	LRIF1	EEF1G	UBC	HOXB6	HOXB9	FTSJ3	KAT5	KAT7	ZHX1
TAB2	12	TRAF6	UBC	XIAP	RIPK1	TBL1X	TRAF2	CHUK	NCOR1	HDAC1	HDAC3	HDAC5	NFKB1
BACH1	14	MRE11A	HDAC1	TP53	BRCA2	BRCC3	NBN	NFE2L2	NCOR1	UBC	PARK2	BARD1	HMMR	BRCA1	MAFK
MAGED1	17	TELO2	UBR5	TRIM28	NOC2L	HSPB1	AATF	XIAP	EIF3E	UBC	NEDD8	PCK1	LRPPRC	NGFR	SMC3	TOLLIP	RNF185	AKAP8L
SLC9A1	3	ARRB1	UBC	CALM1
PTK2	29	FBP1	STAT1	RB1CC1	BIN1	NEDD8	TSC1	TP53	PTEN	GAPDH	EZR	GIT1	EEF1G	RAC1	UBC	MDM2	IRS1	GRB2	GRB7	STAT3	HES1	CBL	CSK	PLCG1	GSK3B	SYK	EGFR	PARP1	IGF1R	SRC
TOMM20	4	BCL2	HAP1	UBC	FEZ1
IGLC1	2	UBC	UBQLN1
DNMT3B	23	SPI1	TDG	UHRF2	HDAC2	SETDB1	CBX5	CUL1	SMARCA5	HDAC1	EZH2	DNMT1	PIAS1	TRIM28	SIN3A	SUMO1	UBC	RPS10	NEDD8	MBD4	MAP1LC3B	CMTM6	UBE2I	SUV39H1
SFPQ	35	POT1	PPP1CA	UBC	AR	WWOX	SIN3A	RAC1	ZMYM2	NONO	SRRM2	SUMO1	EXOSC5	SP3	PRPF40A	GAS7	TOP1	STAT6	PIN1	NR3C1	WBP4	SUMO2	SNW1	CDC5L	HDAC1	HDAC2	HDAC5	SP1	TOPORS	PRKCI	SMN1	NR4A2	MAPK1	SRRM1	TADA2A	SMARCA2
HDGF	63	HIST1H4A	SMC3	SUMO2	C8ORF33	XRCC5	PSIP1	EIF2AK2	BAZ1B	RPL35A	RCC1	DEK	CDK1	SSB	RBBP4	RUVBL1	LYAR	CDC5L	HDAC1	HDAC2	NOP2	SUB1	PRMT5	EEF2	HIST1H1C	RPL22	PRKDC	SRSF5	XRCC6	SMARCA5	KAT5	KAT2A	HSPA9	EMD	KPNA2	RAN	EIF2S1	EIF2S2	NCL	PARP1	TMPO	DHX30	RFC1	HIST1H3A	STAU1	EBNA1BP2	UBC	RPS15A	GNL3
PHF12	6	UBC	MORF4L1	MORF4L2	HDAC1	SIN3A	SAP30
FAM127B	2	UBQLN1	UBC
PHF15	4	KAT7	ING4	ING5	PACSIN1
HIC1	12	MBD3	PIAS2	CHD3	UBE2I	SIRT1	CTBP1	MTA1	SENP3	HDAC4	RBBP4	PIAS1	UBC
TAC1	1	XRCC6
GPR37	8	DNAJA1	HSPA1A	DNAJB1	SYVN1	HSPA8	UBC	PARK2	STUB1
AES	10	RELA	HMGB1	HNF1A	SH3GL3	AR	RUNX1	TLE1	GTF2E1	MAPK14	UBC
FAM173A	7	HAP1	TP53	KAT5	PFN2	SH3GL3	LUC7L	IMMT
ILF2	13	CDC5L	HDAC5	XRCC6	EEF1G	TADA2A	H2AFX	UBC	EIF2AK2	CDK9	ILF3	SUMO2	XRCC5	PRKDC
FAS	27	CFLAR	MAPK8	UBE2I	DAXX	HIPK3	UBC	FASLG	LRIF1	CASP8AP2	CASP10	MSN	TNFRSF10B	C14ORF1	EZR	CRMP1	SUMO1	CASP8	BID	RHOA	BRE	TNFRSF1A	EEF1A1	ARHGDIA	RIPK1	NOL3	FADD	FAF1
ILF3	17	XRCC6	TADA2A	UBC	STAU1	NDRG1	YY1	HDAC5	SMARCAD1	PRMT1	FUS	ILF2	EIF2AK2	SUMO2	DGCR8	ZNF346	MAGEA11	PRKDC
FARSA	4	SUMO2	UBC	EIF2AK2	USP11
FARSB	4	UBC	EIF2AK2	HDGF	CD4
PIK3C3	8	UVRAG	NRBF2	USP11	ATG14	UBC	BECN1	KIAA0226	PIK3R4
PIK3CA	13	KRAS	NOTCH1	DNAJB6	IRS1	UFD1L	DDX5	UBTF	CBL	RASD2	UBC	WDR5	ATR	SQSTM1
SPI1	24	DNMT3B	NONO	RARA	GATA1	PML	HDAC1	HDAC3	CSNK2A1	SPIB	TBP	ETS1	ETS2	CEBPB	MAPK8	BCL6	FOS	FUS	ATF1	JUN	NFYA	MECP2	SIN3A	CREM	SKI
TMCO6	1	UBQLN1
TP73	53	SPSB1	PIWIL1	PAX6	UBC	MYL9	CHD3	CEBPZ	ADH5	HIPK2	HIPK3	CHUK	RB1	LOC613037	ASPM	IGF2BP1	AGBL2	NPRL3	DAB2IP	BRD8	C4ORF41	TRMT11	CCNG1	TTLL5	ASF1A	MDM2	MDM4	UBE2I	NFYB	NFYC	HMGB1	SMARCD2	MTHFSD	EIF2C1	EIF2C2	N4BP2	CUL1	ABL1	LRPPRC	SUMO1	TDG	DPH1	RNF38	EP300	KDM1A	MYC	CREBBP	HDAC1	HDAC2
SPTBN1	14	SUMO1	SREBF2	UBC	SRRM2	GRB2	MAPK14	CDC5L	DCTN1	PACSIN1	APC	SNCA	STAT1	MEF2C	SUMO2
SPIB	9	JUN	MAPK3	MAPK8	E2F1	E2F3	E2F4	SPI1	TBP	CSNK2A1
TADA2A	40	ILF2	ILF3	TADA3	SNW1	NONO	SIN3A	HSPA5	LUC7L	TP53	TRIM28	MED17	MED25	CDK8	SRRM1	SRRM2	RNF41	EIF3B	EIF3C	MYC	NR3C1	ATXN7	CDC5L	SRSF4	SRSF5	WDR5	HDAC1	DDX5	ACTC1	CTNNB1	RBM39	HNRNPC	POLR2A	POLR2B	SFPQ	SSB	MED1	HGS	KAT2A	KAT2B	DDX17
GATA1	23	SMARCB1	SPI1	HDAC1	HSPB1	SKI	SMARCC2	TAF7	MED17	TAL1	MED1	SMARCE1	HDAC4	SP1	SMARCA4	UBC	IKZF1	RAI1	LMO2	ZBTB16	SMARCC1	HDAC5	CREBBP	HDAC3
GATA3	10	MYB	TAL1	HDAC4	SP1	TBX21	UBC	LMO2	HDAC5	MDM2	HDAC3
GATA4	10	EP300	NR5A1	SRF	MDC1	SP1	SUZ12	HDAC2	EZH2	MAPK1	ID2
COBLL1	1	PACSIN1
GATA6	3	EP300	SP1	CDK9
PTMA	10	SET	ESR1	UBC	NCOR1	EP300	SIN3A	HDAC1	HDAC2	SUMO2	CREBBP
SUZ12	20	CTCF	GTF2I	RBBP4	SETD8	HIST1H1C	EWSR1	CREB1	SUMO2	USP7	SIRT1	GATA4	UBE2I	KDM5A	WT1	EZH2	PHF1	DNMT1	SETDB1	UBC	VAV1
PHOX2A	3	CREBBP	SP1	JUN
EFCAB6	4	SIN3A	AR	PARK7	HDAC1
CHCHD2	2	SIRT1	UBC
PTMS	4	CREBBP	UBC	EP300	NR3C1
AGT	3	EWSR1	TP53	GRB2
SCLT1	2	CALM1	IKBKG
GABBR2	2	ATF4	SH3GL3
TCF12	9	TAL1	UBC	EP300	CREBBP	RUNX1T1	TBP	ID2	RUNX1	TAF4
TNFRSF1A	35	GRB2	TRADD	FADD	MAPK1	MAPK8	TRAF2	IKBKB	IKBKG	RIPK1	BIRC2	RHOA	TNFRSF10B	UBC	NOL3	HSPA8	CRADD	FASLG	EZR	SUMO1	MSN	BID	TNFAIP3	BRE	FAS	ARHGDIA	USP2	CASP10	CASP2	CASP7	CASP8	UBE2I	DAPK1	PSMD2	STAT1	TRAF1
TAF1	36	TAF10	TAF13	PAX3	PAX6	TAF2	UBC	UBTF	TAF5	TAF8	CCND1	TAF7L	CTCF	ASF1A	HIST1H3A	HIST1H4A	ALL1	SIN3A	APC	MDM2	GTF2A1	TAF9	TAF6	TBPL1	GTF2E1	GTF2F1	FOS	SMARCA2	JUN	TBP	TAF4	RB1	TAF7	CSNK2A1	RANBP2	TP53	RELA
TAF2	9	TAF1	UBC	TAF8	TERF2	TAF9	TBP	TERF1	TAF10	TAF13
TAF3	8	KAT2A	SAP130	TAF10	TAF12	TAF13	TBP	TAF7	TBPL2
TAF4	19	TAF5	TAF8	SUPT3H	KAT2A	TAF9	TBPL1	CBX5	CREB1	TBP	TAF1	CREM	SP1	SAP130	GTF2A1	GTF2A2	TAF10	TAF12	TAF13	TCF12
TAF5	17	CPSF1	TAF1	TAF4	SUPT3H	TAF8	MYC	TAF10	TAF11	TAF12	TAF13	TAF15	TAF9	TAF6	TBPL1	GTF2A1	TBP	TAF7
TAF6	36	ALL1	UBC	TAF8	NFYA	NFYB	NFYC	USF1	KAT2A	RAN	RBBP4	RBBP7	SETD7	TAF9	TAF1	GTF2A1	TAF5	TBPL1	GTF2E1	SMARCA2	SMARCB1	SAP30	SMARCC1	SMARCC2	SIN3A	MBD3	RELA	NCOR1	TAF10	TAF12	TAF13	TBP	SH3KBP1	CHD3	TP53	HDAC1	HDAC2
TAF7	19	CDK7	CDK9	UBC	THRA	TAF8	TAF10	TAF15	GATA1	TAF9	MAP1LC3B	IKBKG	TRIM24	TBP	TAF1	TAF3	TAF5	SETD7	VDR	CPSF1
TAF8	12	TAF1	TAF2	TAF4	TAF5	TAF6	TAF7	TAF9	SUPT7L	TAF10	TAF11	TAF13	TBP
TAF9	38	SMARCA2	SUMO2	ALL1	NCOR1	TAF10	TAF12	TAF13	USP22	TAF5L	TAF6L	UBC	ATXN7	TRRAP	EEF1A1	SUPT3H	RPS14	SUPT7L	KLF6	TAF1	TAF2	TAF4	TAF5	TAF6	TAF7	TAF8	TADA1	TADA3	KAT2A	KAT2B	GTF2B	RELA	MYC	TBP	SIN3A	DRAP1	TP53	RUVBL1	RUVBL2
CIAO1	5	USP11	MLF2	UBC	FAM96B	WDR5
AHR	20	RELA	GTF2F2	NR2F1	EP300	ARNT	GTF2F1	NCOA2	SUMO2	TBP	RB1	NEDD8	ESR1	SP1	SRC	STUB1	SMARCA4	ARNTL	HSP90AA1	UBC	CTNNB1
CEBPB	48	SMARCA2	HDAC9	MAPK1	EGFR	KAT2B	MYC	RELA	SMARCC1	GSK3B	ATF2	ATF3	HMGA1	NCOR2	CREB1	CEBPD	STAT3	FOXO1	SMAD3	SUMO1	AR	EP300	SPI1	TRIM28	HDAC1	RB1	KAT2A	MYB	HSF1	SP3	RUNX1	BHLHE41	PPARG	SRF	SMAD4	ESR1	SP1	CDK8	EHMT2	NCOR1	SUMO2	HNRNPK	SMARCA4	CARM1	UBC	CREBBP	NFKB1	EGR1	NR3C1
CEBPD	12	RELA	CEBPB	HDAC3	SMAD3	HDAC1	UBR5	SMAD4	HDAC4	SUMO2	UBC	CREBBP	PIAS4
THAP8	2	TP53	SETDB1
MAPT	17	PIN1	UBC	SNCA	PARK2	BAG1	CALM1	YWHAZ	OGT	S100B	GSK3B	SIRT1	PSEN1	STUB1	AATF	HSPA4	HSPA8	EP300
SP3	23	RBBP4	PIAS1	SP4	SUMO2	MECP2	YY1	SP1	SFPQ	EP300	ESR1	RELA	HDAC1	HDAC2	DNMT1	GABPA	E2F1	NKX3-1	CEBPB	TP53	UBC	CREBBP	CRX	ZBTB7B
SP4	6	SP1	SP3	NKX3-1	UBC	CRX	E2F1
CEBPZ	13	TP73	RELA	GSK3B	ZBTB7B	HMOX2	NFYB	TP53	STAT6	PCBD1	SUMO2	UBE3A	UBC	PRKRA
MSX1	7	MSX2	SP1	CREBBP	TBP	PAX3	UBC	DLX2
MSX2	11	MSX1	DLX2	XRCC5	NR3C1	GTF2F1	GTF2F2	XRCC6	TLE1	UBC	RUNX2	PPARG
SKP2	29	CCNA1	CCNA2	CCNE1	CDKN1A	UFD1L	CUL1	PHB	TCF3	UBC	CDC20	MLL	MYC	CDK2	CDK9	MYBL2	TAL1	AKT1	E2F1	FOXO1	FOXO3	NLK	SMAD4	RB1	BRCA2	SP1	CDC14B	COPS5	STUB1	VHL
VBP1	3	UBC	XRCC6	VHL
FZD7	3	UBQLN1	UBC	DLG4
G3BP1	10	TP53	PRKAA1	PDPK1	FAF1	RASA1	PIN1	UBC	UIMC1	EMD	USP10
G3BP2	11	NFKBIA	TP53	PIN1	TERF2	SUMO2	UBC	UIMC1	ING4	MDM2	USP10	PTEN
MAGEB18	1	TP53
POT1	14	SFPQ	ACD	UBC	S100A8	TERF2	RPS7	CREBBP	DNAJB1	RPS8	WRN	TERF2IP	PLAT	TERF1	RPS6
RPS10	11	PFN2	HAP1	CD4	HIP1	XRCC6	PTTG1	KAT7	SUMO2	H2AFX	UBC	DNMT3B
RPS14	6	NEDD8	SUMO1	TAF9	CALM1	VHL	UBC
TRIP13	5	UBC	PARK2	MAD2L1BP	PLK3	CRMP1
CDK5RAP2	7	UBC	CDK5	KAT5	CRMP1	C14ORF1	HAP1	EEF1G
XRN2	8	EEF1A1	UBC	DHX58	TOLLIP	SUMO2	EIF2AK2	TARDBP	PSMA3
CSTF2	15	IMMT	SRRM1	CDC73	FEZ1	KAT5	BRCA1	CHD3	EEF1G	SUB1	C14ORF1	CPSF1	CPSF2	UBQLN1	UBC	BARD1
TACC2	6	EP300	SMARCB1	KAT2A	KAT2B	CREBBP	UBC
RTKN2	1	PACSIN1
GNL3L	5	UBC	MDM2	TERF1	TP53	TERT
FAM178A	2	CALM1	UBC
RPS25	4	HAP1	POU5F1	CDC5L	UBC
PRKAA1	14	PARP1	HSPA4	TUBA1A	PRKAA2	USP2	G3BP1	HSP90AA1	PA2G4	CDC37	UBC	YWHAZ	SND1	MTOR	YWHAE
MFN1	2	UBC	PARK2
PRKAA2	11	CAMKK2	ACACA	PRKAA1	STIM2	MAP3K5	DNAJB1	SMC1A	UBC	RB1CC1	BAIAP2L1	MLF2
RHOA	19	PLCG1	UBC	TNFRSF1A	FADD	FASLG	EZR	OTUB1	SMURF1	HSPA1A	ARHGDIA	MSN	BCR	BID	CRMP1	FAS	CASP8	TNFRSF10B	CASP10	MAPK8
MFN2	3	RGAG4	UBC	PARK2
PGAM1	4	PSMA3	UBC	XRCC6	PCNA
SRC	76	SYK	EP300	CBL	SNURF	TRAF6	SRF	CSK	FGFR1	UBR5	ETS1	ETS2	NR3C1	RPS6KB1	CRMP1	CDC37	SMAD3	HDAC3	TRIP4	AR	ARHGAP17	SF1	PRKCZ	NR4A1	GRB2	FOXO1	SMARCC1	BRCA1	SMARCE1	PECAM1	STUB1	ABL1	VDR	AHR	PRDM2	TRAF1	STAT3	PLCG1	ASAP1	EGFR	NR1H2	NR1H3	NR1H4	PTPRA	EPHA3	SNW1	SYN1	ESRRA	ESRRG
SRF	23	MYOG	GTF2I	CSNK2A1	SP1	SRC	NKX3-1	PELP1	PML	NCOA6	ATF6	NCOR2	CREBBP	NFYA	GATA4	SMAD7	HDAC3	HDAC4	KAT5	GTF2F1	CEBPB	REL	RELA	SMARCA4
SRY	6	HDAC3	AR	SP1	KPNB1	EP300	SMAD3
RPLP1	15	SUMO2	RPA2	UBC	SAT1	EEF1A1	NUDT21	GSK3B	MGMT	XRCC6	CD4	TPT1	MAP1LC3B	ATP5J2	PFDN1	LRIF1
CBLC	7	UBE2I	EGFR	ITCH	SH3GL3	UBE2L3	UBE2L6	UBC
EPAS1	12	APC	ARNT2	ARNTL	VHL	SUMO2	UBC	ARNT	HSPA4	STUB1	MEF2C	PSMC3	SUMO1
PLAT	4	FN1	TERF2	POT1	HMGB1
AIRE	21	HSPA4	MSH2	RANBP2	TOP2A	SMC3	DDX17	HSPA5	MSH6	MCM2	PCNA	POLR2A	CREBBP	PRKDC	DDX5	PARP1	TRIM28	HIST1H3A	RUVBL2	SMC1A	KPNB1	POLR2B
GRIK5	2	DLG4	MLF1
SMARCA2	56	POLR2A	TAF9	UBC	CEBPB	NONO	BRCA1	MYB	MYC	MBD3	SMARCD2	SMARCE1	ESR1	KAT2B	CDK8	RBBP4	RBBP7	CCNE1	HIST1H3A	HIF1A	CHD3	ADD1	MECP2	RAN	RUVBL1	SAP30	SIN3A	SIN3B	ALL1	BANF1	TAF6	PRMT5	EP300	SUMO1	SMARCB1	STAT1	BAZ1A	NR3C1	TAF1	CBX5	ZMYND11	SUMO2	SMARCC1	HDAC1	HDAC2	H2AFX	PHB	DPF2	KHDRBS1
SMARCA4	97	NPM1	UBC	MYOG	TRIM28	ADD1	NR1H2	RFC1	HSF1	SMARCD2	SMARCE1	CCNE1	HIF1A	RBBP4	NFE2L2	PBX1	KPNA2	TCF3	RB1	BRD4	ING1	BCL6	TP53	MYOD1	TAF10	SIN3A	SIN3B	IRF1	ATF3	BRWD1	NEUROD1	MED17	NCOA1	PRMT5	DDX5	SP1	CARM1	SMARCAD1	CBX5	PCNA	CREB1	NCOR1	NCOR2	GATA1	BAZ1B	CTNNB1	STK11	DPF2	CREBBP
SMARCA5	28	UBC	HDAC2	DNMT1	SMC1A	XRCC5	SMC3	CHD3	DNMT3B	CTNNB1	SMARCAD1	UBTF	HDGF	RBBP4	SUMO1	SIN3A	MAF	SOX2	SUMO2	HIST1H3A	HIST1H4A	MYC	HIST2H2AB	SATB1	CREB1	RSF1	USF1	BAZ1A	BAZ1B
TARBP2	5	MED21	PRKRA	IKBKG	EIF2AK2	NEUROG1
ZMYM2	13	HDAC1	HDAC2	SFPQ	SREBF2	NR2E1	HSPA4	CREB1	SUMO2	UBTF	UBC	KDM1A	UBE2I	FUS
SETD2	4	POLR2A	HIST1H3A	UBC	TP53
SETD7	16	UBC	HIST3H3	TAF6	SIRT1	DNMT1	AR	RELA	ESR1	TP53	E2F1	TBP	TAF7	HIST1H3A	HIST1H4A	TAF10	L3MBTL1
SETD8	12	HIST1H4A	L3MBTL1	SUZ12	UBC	RBBP4	PCNA	SUMO1	TP53	TCF4	TP53BP1	EZH2	UBE2I
CD40	8	TXN	XRCC6	TRAF6	SUMO1	HSPA4	XRCC5	TRAF2	NCOA6
SSB	9	EMD	SUMO2	PMVK	HDGF	NCL	H2AFX	EIF2AK2	UBC	TADA2A
UNC119	46	RAP1B	TP53BP2	RPS6KA5	CDKN1A	CDKN2C	ARL15	ANKRD24	RPA2	ARL3	QTRT1	GSTM4	MAPK10	KDM1A	CD4	SULT1E1	CCL18	PPA1	BTBD2	UBE2I	CDC42	ZNF24	PSMD11	S100A4	S100A8	PIN1	PSMD2	MPHOSPH6	ANXA1	ANXA3	ANXA7	SAT1	RCC1	PAFAH1B3	EIF2S2	SERPINB9	COX17	CBX8	SMN1	TK1	ERH	ID2	LAMA4	FXYD6	HMGB1	PCDHA4	BCR
DPPA4	8	EMD	SH3GL3	SH3GL1	VIM	PTPRO	RPS6KB1	SH3GL2	BTBD2
WIPF1	10	WBP4	PACSIN1	PACSIN2	PACSIN3	GRB2	PRPF40A	WAS	WASL	UBC	CTTN
CTTN	10	MYLK	SYK	SIRT1	ARHGAP17	UBC	EP300	CHD3	WASL	CASP3	WIPF1
EWSR1	25	NDRG1	CALM1	SMAD4	HERPUD1	DHX9	SF1	ITCH	WBP4	SUZ12	UBC	RPS15A	SMN1	RAD23A	AGT	PCM1	GSK3B	CPSF6	HMGA1	EZH2	HDAC3	CREBBP	BARD1	ARHGDIA	MAGEA11	IRF3
SMARCB1	57	KLF1	GATA1	UBC	BAZ1B	ARID2	SMARCE1	HDAC1	HDAC2	NONO	ESR1	TP53	RELB	NR0B2	PPP1CA	PPP1CC	RPS6KA5	RUNX1	ATM	CREBBP	RB1CC1	AKT1	CDK8	EMD	POLR2A	TAF1D	TACC2	BRCA1	PDPK1	MAP1LC3B	MLL	XPC	TAF6	MYC	KAT2B	HSF1	ALL1	RBBP4	CCNE1	SMARCA2	SMARCA4	GADD45G	ING1	ING2	MECP2	SOX2	SIN3A	SIN3B	SUMO2
NUDT21	16	CPSF6	IKZF1	SIRT2	RPLP1	SF3B1	SIRT1	WWOX	EEF1G	HDAC1	HDAC3	TLE1	UBC	RCC1	SNCAIP	ITCH	PAPOLA
TFF1	1	UBQLN1
POU1F1	7	MED1	NCOR1	CREBBP	NR3C1	VDR	PPARG	JUN
XPC	16	ATM	ATR	BANF1	SUMO1	SUMO2	UBE4B	UBC	ERCC3	RAD23A	RAD23B	H2AFX	DDB2	SMARCB1	CHAF1A	ABCA1	GTF2H1
SMARCC1	52	SMARCAD1	UBC	TRIM28	ALL1	NR0B2	RUNX1	ING1	ING2	NR4A1	SMARCE1	CEBPB	BRCA1	TP53	AR	TAF10	SP1	DPF2	CREBBP	CCNE1	KLF1	SRC	TAF6	STK11	HNRNPC	SIN3A	NONO	PRMT5	CARM1	SRRM2	RELB	EMD	ITCH	NCOR1	SOX2	AKT1	GATA1	CDK8	BAZ1B	SMARCA2	SMARCA4	SUMO2	SMARCB1	WWOX	CHD4	STAT2	NR3C1	ADD1	MYC
SMARCC2	43	UBC	ESR1	RELB	TOPORS	ITCH	REST	BANF1	CARM1	AKT1	CDK8	SMARCD2	SMARCE1	SMARCAD1	NCOR1	GATA1	BAZ1B	CREBBP	SMAD2	SMAD3	ALL1	HDAC1	HDAC2	SP1	ARID2	ING1	ING2	TAF6	SRRM1	EMD	BRCA1	TAF13	SOX2	DPF2	KLF1	SUMO2	ARRB2	STAT2	KPNA2	SMARCA2	SMARCA4	SMARCB1	SMARCC1	SIN3A
MRPS9	2	HAP1	UBC
CACNA1C	4	UBC	HDAC4	SIRT1	PCBD1
BARD1	32	MRE11A	NFKBIA	TP53	NR1H3	BRCA2	BRCC3	MSH2	MED17	BRE	SMC1A	NBN	ESR1	NPM1	XRCC5	RAD51	UBE3A	BCL3	HAP1	UBC	UIMC1	AURKB	BACH1	BRCA1	RELA	GIT1	EWSR1	H2AFX	KAT7	XRCC6	MSH6	HIST2H2AB	CSTF2
PLD2	12	PRKCD	PEA15	UBC	RPTOR	EGFR	GAPDH	MTOR	BIN1	SRC	OPRM1	PLCG1	PRKCA
NCOR1	92	ZMYND11	ETS1	ETS2	ETV6	COPS2	SKI	TAF9	AR	NFKBIA	TRIM28	BCL6	PPP1CC	TP53	GTF2B	PDCD2	PHB	TBL1X	CREBBP	EMD	NR1H3	SMARCC2	IRF5	PIAS1	PPP1CA	MECP2	UBE2I	MYOD1	POU1F1	DACH1	SKIL	CDKN1A	HSPA4	THRA	PPARG	HEY2	SOX2	RUNX1	NFE2L2	MYB	SAP30	HIST1H3A	HIST1H4A	ZBTB7A	SP1	NCOA1	NCOA3	PGR	BACH1
NCOR2	64	ATXN1	SUMO1	CDKN1A	NFKBIA	ESR1	ESR2	HDAC1	HDAC2	HDAC3	HDAC4	HDAC5	HDAC7	NR4A1	TBL1X	GPS2	AKT1	UBE2I	CHUK	SKIL	CEBPB	THRA	PPARG	SRF	SOX2	NFE2L2	SAP30	FOS	POU2F1	ZBTB7A	SP1	PGR	SF1	BCL6	RBPJ	RXRA	SMARCA4	JUN	SUMO2	NFKB1	AR	IRF5	PML	UBC	TNIP2	HIST1H4A	NR3C1	NR4A2	RELA
NIT1	2	XRCC6	UBC
TAL1	32	RBBP7	TCF12	RCC1	TCF3	SIN3A	UBC	LMO2	SUV39H1	SP1	SATB1	TRRAP	EP300	LYL1	GATA1	GATA3	CBFA2T2	KDM1A	TCF4	TOP1	HDAC1	HDAC2	RUNX1	SKP2	LDB1	CDK9	TRIM27	CHD3	CHD4	RB1	STUB1	XRCC6	PARP1
SMARCD2	9	UBC	SMARCA2	SMARCA4	SMARCC2	SMARCE1	SMARCAD1	TP53	BRCA1	TP73
PAM	3	TSC1	CALM1	UBC
MAVS	13	UBC	IRF3	IRF5	FADD	WDR5	TRAF2	STAT1	EIF2AK2	IKBKG	TBK1	BIRC2	OTUB1	TRAF6
RFWD2	12	YWHAZ	FOXO1	TP53	JUN	CCT5	COPS2	RCHY1	HSPA8	UBC	WDR5	MDM2	MDM4
RFWD3	6	TP53	MDM2	UBE2N	RPA1	UBC	RPA2
SMCR7	2	UBC	UBQLN1
PPP2R2A	10	MTOR	ATR	CCT5	UBC	RRN3	GAPDH	EIF4EBP1	RPS6KB1	NDRG1	HDAC5
SMARCE1	39	UBC	AR	MECP2	SMARCAD1	SMARCA2	SMARCA4	SMARCB1	SMARCC1	SMARCC2	SMARCD2	SIN3A	SIN3B	IKZF1	BANF1	NCOA1	PRMT5	CARM1	DPF2	PGR	KLF1	GATA1	BAZ1B	NR3C1	SRC	ARID2	HDAC1	HDAC2	RARA	ITCH	ESR1	ESR2	RELB	REST	NR0B2	ZMIZ2	CHD4	NR4A1	SUMO2	STAT2
DNMT1	38	GSK3B	SIRT1	STAT3	AKT1	SMARCA5	EZH2	KAT5	YWHAQ	UHRF2	HSPA5	TRIM28	HDAC1	RB1	USP7	TP53	CHEK1	DNMT3B	WT1	SP3	MBD2	SETD7	GADD45A	CBX5	SP1	EHMT2	CSNK2B	SUMO2	SUZ12	HDAC2	UBC	DAXX	HSPA4	TRIM27	PCNA	E2F1	TCF3	MECP2	SUV39H1
TRMT11	3	WDR48	TP53	TP73
DEDD2	6	CFLAR	CASP10	GTF3C3	DEDD	NR2E3	CASP8
DOCK3	2	CALM1	UBC
NR1H2	20	RXRA	NR0B2	CHD3	SMARCA4	FOXO3	C14ORF1	VIM	SIRT1	RARA	VDR	FAF1	SRC	NCOA3	NCOA6	MED1	NCOR1	NCOR2	SENP3	UBE2I	HDAC4
NR1H3	13	RXRA	NCOA3	NCOA6	UBC	BARD1	SS18L1	NCOR1	EDF1	SIRT1	NR0B2	SRC	FOXO3	KAT2B
NR1H4	17	RXRA	XRCC5	HIST1H3A	HIST1H4A	SIRT1	PPARGC1A	CARM1	XRCC6	NCOA1	NCOA6	GAPDH	SRC	NCOR1	EP300	CASP8	PRKDC	PRMT1
BCAP31	7	BCL2	BCL2L1	RNF185	CASP8	YWHAQ	UBC	CASP1
ANAPC2	10	SMARCAD1	PTTG1	ANAPC5	CDC27	UBC	EP300	CREBBP	CCNB1	CDC20	UFD1L
EEF1G	33	ILF2	SIRT1	HDAC5	SNW1	HMOX2	SUMO1	SNAPIN	TNNT1	AKT1	CDC42	NUDT21	PTK2	ARIH2	DLEU1	CCDC106	NDRG1	CARS	PSMD11	GADD45A	CSTF2	ZNF24	SUMO2	SAT1	UBC	CBX8	EGFR	EFNA1	CDK5RAP2	MYC	KARS	WDR33	GSK3B	UCHL5
ANAPC5	12	SMARCAD1	PTTG1	ANAPC2	CDC27	MDC1	ZBTB16	UBC	EP300	CREBBP	CCNB1	CDC20	ANAPC7
ANAPC7	12	SMARCAD1	PTTG1	SUMO2	CDC27	CDC16	UBC	CDH1	EP300	CREBBP	CCNB1	CDC20	ANAPC5
APC	31	PPP2R5A	ANXA7	TFAP2A	LAMA4	CREBBP	EPAS1	HSPA5	ING5	PSMD4	LAMA3	TAF1	CSNK1A1	HGS	SFN	CSNK2B	COPS5	CTBP1	SPTBN1	SMC3	DST	SETDB1	NUP98	BTRC	CSNK2A1	GSK3B	AXIN1	RANBP2	YWHAQ	UBC	CTNNB1	NEB
PSMA1	12	PARK2	VIM	SLX1B	CCNH	PSMD2	PSMA3	DLEU1	KCTD17	PSMC2	MYC	UBC	PSMC5
PSMA3	39	CDKN1A	PGAM1	CPSF2	RBBP5	HSPA5	HSPA8	HSPA9	HSPD1	HSPA1L	WDR48	SLX1B	PSMC3	WDR5	GAPDH	XRCC6	EEF2	STIP1	HDAC2	RAD23B	PSMA1	MYC	DDX5	P4HB	RUVBL1	IKBKG	EEF1A1	NCL	XRCC5	PKM2	UBC	TARDBP	GTF2B	HSP90AA1	EGR1	KARS	XRN2	DNAJA1	NONO	HNRNPC
PSMA4	8	CUL1	SLX1B	PARK2	MYC	RNF185	SUMO2	UBC	CSNK2A1
GRIP1	18	PPARG	PRMT1	RXRA	ESR1	UBC	NR3C1	AR	HIST1H3A	EHMT2	NR2F1	CREBBP	VDR	SMAD3	NCOA6	HDAC1	CARM1	EP300	THRA
RICTOR	16	RPS6KB1	HSPA4	TUBA1A	RPL23	AKT1	MAPKAP1	MLST8	RPS6	RPL26	RPL23A	PRR5	CUL1	UBC	EHMT2	RPTOR	MTOR
APP	11	SYVN1	HSPA4	HGS	SET	HSPD1	PARK2	STUB1	SNCA	HSP90AA1	UBC	APPBP2
SHC3	3	SH3GL3	NTRK1	EGFR
ACACA	7	BRCA1	PRKAA2	SIRT1	MLLT3	MLLT1	NPM1	UBC
CD99	2	UBQLN1	UBC
HSF1	30	GTF2B	SIRT1	SUMO2	HSPA1A	FKBP4	XRCC5	SMARCA4	MTA1	HSPA8	STAT1	NCOA6	HSPB1	RALBP1	TBP	HSP90AA1	SUMO3	PRKDC	DNAJB1	XRCC6	PPID	CDC20	HDAC1	HDAC2	SMARCB1	CHD3	UBC	CEBPB	SUMO1	HSPA4	PTGES3
PRPF40A	22	XRCC6	WAS	SRRM1	DHX9	SFPQ	CYFIP2	SRRM2	WIPF1	SF1	APBB1IP	MECP2	SUMO2	CPSF6	NONO	FMNL1	UBC	YBX1	GAPDH	HNRNPK	WASL	SF3B1	SERPINB9
RRM2	3	KAT5	TP53	UBC
PRMT1	39	MRE11A	GRIP1	TP53	PARP1	HIST1H4A	S100A8	AXIN1	CARM1	HNF4A	HNRNPK	NCOA1	NCOA2	NCOA3	DHX9	EP300	TAF15	USF1	TERF2	SH3GL1	UBC	YY1	AR	HIST4H4	CDC37	HABP4	HDAC5	ILF3	LRIF1	BTG1	FUS	MBD2	RELA	THRB	ESR1	WDR33	KHDRBS1	BRCA1	NR1H4	TERF1
PRMT3	3	TP53	VHL	UBC
CARM1	33	PARP1	TP53	MEF2D	SMARCC2	CTNNB1	NCOA2	PRMT1	H3F3A	SMARCE1	TERF2	SMARCA4	CREBBP	NFKB1	UBC	SRCAP	NR1H4	HIST1H3A	RELA	FOS	MYC	NCOA3	SMARCC1	MYOD1	WDR5	CREB1	NCOA1	AXIN1	SMARCB1	GRIP1	SRC	CEBPB	EP300	MYOG
PRMT5	23	MBD2	SKI	HIST2H2AC	CDK4	MYOG	SMARCE1	NCL	HDAC5	HDGF	SMARCA4	TERF2	UBC	HSP90AA1	SMARCA2	MEF2D	SMARCC1	CCND1	SIN3A	HIST1H3A	HIST1H4A	SMARCB1	MYOD1	TERF1
CDC14A	4	NPM1	TP53	CCNB1	POLR2A
CDC14B	2	TP53	SKP2
ZNF746	5	PRKRA	GSK3B	PARK2	SUMO2	HMOX2
NAGK	4	UBC	DACH1	TNNT1	PKM2
COPS2	18	NCOR1	IRF8	COPS5	ING1	UBC	UIMC1	CUL1	RFWD2	THRB	NR2F1	SIN3A	CPSF1	ING2	VDR	ABCA1	NFKBIA	THRA	SIN3B
COPS5	38	FBXO11	IKBKB	IRF8	COPS2	UBC	DDB2	NR4A2	HNF4A	CUL1	PPOX	MEF2C	GSK3B	APC	MDM2	CPSF1	JUN	CHUK	YWHAZ	MAPK14	BTBD2	NEDD8	TRAF2	UCHL1	SREBF2	SAP130	BRE	TP53	CSNK1A1	BCL3	MEF2D	CTNNB1	HNF4G	SKP2	BRCC3	PPARG	ABCA1	SMAD4	PTGS2
ACADM	4	USP20	CALM1	SUMO4	UBC
EHMT1	11	UBC	CTBP1	HIST1H3A	MDM2	SMARCAD1	SUMO1	HIST3H3	TP53	BCL6	H3F3A	PCBD1
EHMT2	25	UBC	HGS	HIST1H3A	LMO2	CBX5	RUVBL2	NR0B2	E4F1	BANF1	POU5F1	MECOM	SMARCAD1	KLF6	GRIP1	CTBP1	UHRF2	HIST3H3	TP53	RELB	DNMT1	CDK8	RICTOR	SMC1A	H3F3A	CEBPB
RUNX1	37	RARA	TCF3	RUNX1T1	STUB1	SUV39H1	SMARCC1	FOS	CDK1	MYOD1	TRAF6	JUN	SIN3A	SMAD3	SMARCB1	ETS1	VDR	NCOR1	EP300	SMAD1	UBE2L6	HDAC1	HDAC2	HDAC3	TAL1	NR4A2	AES	CEBPB	PML	HIPK2	TLE1	SMARCA4	SMAD2	TCF12	CBFA2T2	UBC	MLL	KAT6A
SYK	20	SP1	SRC	TRAF6	TUBA1A	CTTN	VAV1	GRB2	HDAC1	HDAC2	HDAC3	HDAC4	HDAC9	CALM1	RPS6KB1	CBL	CD4	PLCG1	TUBG1	PTK2	UBC
RUNX2	22	FOS	CREBBP	NR0B2	STUB1	JUN	XRCC6	SMAD3	KAT2B	SMAD1	ETS1	EP300	TLE1	XRCC5	SMAD2	UBC	MSX2	HDAC1	HDAC3	HDAC4	HDAC5	HDAC7	HES1
RRN3	10	TAF1C	TBP	PPP2R2A	TAF1A	TAF1D	CDK2	UBTF	CCNE1	UBC	TAF1B
HIP1	6	UBC	IFT57	EIF6	RPS10	PFDN1	CASP8
PPP2R5A	7	EIF2AK2	APC	UBC	MYC	CHEK2	AXIN1	BCL2
ASPM	4	TP73	TP53	UBC	SUMO2
PSMC2	19	GTF2B	TRAF6	UCHL5	PCK1	PSMD10	HSPA4	MAP3K5	MYC	ATXN7	PSMD2	TBP	NDRG1	PSMA1	SUMO4	RNF185	GTF2F1	GTF2H1	UBC	INSIG2
PSMC3	17	TRAF6	PSMA3	MAP3K5	UCHL5	PSMD10	MYC	CDKN2A	TP53	MDM2	HIF1A	EPAS1	RNF185	INSIG2	VHL	UBC	NDRG1	PSMC5
PSMC5	29	THRB	UCHL5	WDR5	MDM2	MDM4	RARA	PSMD10	PCK1	CBL	INSIG2	PARK2	TNNT1	NLRC4	TP53	SRRM2	ESR1	MAP3K5	SUMO4	RNF185	PTGS2	RXRA	SP1	ATXN7	UBC	HDAC5	ERCC3	CDKN1A	PSMA1	PSMC3
FN1	10	PLG	EGFR	UBC	GRB2	PLAT	SUMO2	TGM2	FASLG	VHL	ATXN7
CMYA5	2	SIRT3	SIRT1
MAP4K2	3	TRAF2	XRCC6	UBC
USF1	26	KAT2B	GTF2I	RBBP4	RBBP5	RBBP7	PARP1	XRCC6	TRRAP	TAF6	TOP2B	PRMT1	SUMO2	UBC	EP300	HCFC1	FOSL1	WDR5	CHD8	SREBF1	E2F3	PRKDC	XRCC5	USF2	SMARCA4	SMARCA5	SETD1A
TP53BP1	23	RPA1	RPA2	SUMO2	EP300	ARAP1	E2F1	NFKB1	HDAC4	H2AFX	HIST1H3A	HIST1H4A	ATM	UBC	MDC1	BRCA1	CHEK1	CHEK2	BLM	SETD8	UBE2I	TP53	PIAS4	TFDP1
TP53BP2	13	CSNK2B	UTP14A	UNC119	TP53	YWHAQ	BECN1	EEF1A1	SUMO2	SUMO3	UBC	BCL2L1	PPP1CA	BCL2
USF2	10	NPM1	MAF	UBC	BRCA1	FUS	S100A8	BIRC5	RELA	EP300	USF1
PSMD2	23	ZBTB16	NEDD8	UCHL5	ATXN7	LRIF1	NDRG1	HDAC5	PSMA1	PSMC2	CALM1	UNC119	MDM2	MDM4	SYVN1	UFD1L	PCK1	CDKN1A	MYC	SUMO2	HERPUD1	UBC	PSMD10	TNFRSF1A
GAS7	9	WAS	PACSIN1	SFPQ	FMNL1	GAPDH	SF1	APBB1IP	CYFIP2	KHDRBS1
PSMD4	26	RAD23A	STUB1	UCHL5	ATXN3	NUB1	MDM2	APC	SREBF2	CUL1	TRIM63	TP53	RAD23B	EGFR	PSMD10	GOT2	EPS15	INSIG2	BTRC	CCNB1	PARK2	SUMO2	PAX3	UBE3A	UBC	UBQLN1	NEDD8
MECOM	13	HDAC1	HDAC4	SMAD4	CREBBP	SMAD2	EHMT2	SUV39H1	MBD3	KAT2B	SIRT1	SMAD3	SMAD1	CTBP1
CCAR1	5	MDM2	YWHAQ	TP53	SUMO2	UBC
NFE2	4	CREBBP	MAPK8	KAT2B	ITCH
SLC27A4	2	UBC	BECN1
UBC	1165	TRIP4	ZWINT	ABL1	HIP1	KLHDC5	SMARCA2	SMARCA4	SMARCA5	HBXIP	SLC11A2	RPL11	SMARCB1	TBP	VDR	RPL22	RPL23	RPL26	SMARCC1	SMARCC2	CABIN1	FTH1	CCDC14	SMARCD2	TDG	CDK5RAP2	SMARCE1	HSPA13	HSPA1A	HSPA1L	ACTA2	XRN2	CUX1	MMS19	DIAPH3	DLX2	IKBKB	IKBKG	ABCA1	THRA	ACTC1	CFLAR	NCF4	ABCD3	BRCA1	ABCD4	BRCA2	EMD	DPF2
FOS	38	RUNX2	SMAD3	PML	VDR	ATF2	GTF2E2	RUNX1	MAF	CREBBP	NCOA6	UBC	TSC22D3	NCOR2	RELA	DDX17	GTF2F2	NCOA3	SUMO4	SPI1	HNF1A	SUMO3	GTF2F1	NCOA2	ESR1	RPS6KA2	SUMO2	CARM1	TBP	NCOA1	TAF1	EP300	SUMO1	CSNK2A1	CSNK2A2	MAPK1	ETS2	JUN	BCL3
MECP2	26	SMARCE1	SP3	PPARG	SOX2	SIN3B	SP1	RBPJ	NCOR1	TERF2	SUMO2	UBC	YY1	CBX5	SMARCA2	LBR	GTF2B	PRPF40A	SUV39H1	HMGB1	YBX1	SMARCB1	SIN3A	SPI1	SKI	HDAC1	DNMT1
DBC1	5	HDAC1	SUV39H1	SOX2	HDAC3	SIRT1
RRP8	3	SIRT1	SUV39H1	USP39
PSME3	14	WDR48	SLX1B	HSPA5	YWHAQ	NCOA3	MDM2	TP53	TAF1D	KIAA1267	CDKN1A	CDKN2A	SMURF1	UBC	ZCCHC10
PPARGC1A	30	THRB	ESR1	ESR2	UBC	LRPPRC	IQGAP1	SF1	GSK3B	NR1H4	BCL6	FBXW7	ESRRA	ESRRG	CREBBP	SIRT1	RXRA	MYOD1	PPARG	SRSF4	HNF4A	MED17	MED21	NCOA1	NCOA6	EP300	SRSF5	MED1	HCFC1	NR3C1	RNF34
ATM	49	BLM	BRCA2	MDC1	EIF4EBP1	XPC	BRCA1	SREBF1	PRKDC	TELO2	ATF2	TRAF6	KAT8	FOXO3	RRM2B	SMARCB1	WRN	MSH2	RAD51	ABL1	CHEK2	CREB1	LIG4	KAT5	E4F1	CDC6	TP53BP1	CHEK1	VHL	SMC3	HDAC1	H2AFX	E2F1	HUWE1	RNF20	TTI1	SMC1A	MED1	XRCC5	NBN	ATR	CHD4	TERF1	RFC1	RHEB	MRE11A	MCM2	MSH6	TP53
ATR	43	CDK9	BLM	BRCA2	RAD1	PPP2R2A	XPC	BRCA1	ABL1	EP300	TELO2	NCOA2	WRN	MSH2	SNIP1	MTA2	HSPA4	MTA1	CHEK2	LIG4	HDAC2	E4F1	CDC6	CHEK1	RPA2	HDAC1	H2AFX	E2F1	RPA1	TTI1	SMC1A	XRCC5	NBN	ATM	CHD4	PIK3CA	HSP90AA1	PA2G4	RHEB	MRE11A	MCM2	MSH6	TP53	UBC
CFLAR	20	TRAF1	UBC	FAS	CASP3	CASP8	BCL2L1	MAP3K14	DEDD2	TNFRSF10B	TRAF2	FADD	TP53	NOD1	RAF1	CASP10	RIPK1	DEDD	NOL3	ITCH	TNFRSF10A
PGR	23	RELA	RNF4	HMGB1	HMGB2	PIAS2	UBR5	SMARCE1	NCOA1	NCOA3	NCOR1	NCOR2	EP300	KLF9	SP1	TAF1B	PRDM2	POU2F2	TDG	UBE3A	POU2F1	MAPK1	BRCA1	UBC
HIST4H4	24	CBX5	CREBBP	HIST3H3	ING1	RBBP7	NCOA3	CHAF1A	PRMT1	KAT2B	SUMO1	UCHL5	EP300	SUMO2	RAG1	SETDB1	ARID4A	HDGF	HDAC5	HDAC9	TAF1A	H2AFX	BRD4	UBC	SET
EEF2	11	UCHL5	TP53	PSMA3	MLLT3	HDGF	UBC	NDRG1	SUMO1	CDKN2A	POU5F1	SUMO2
DIAPH3	3	UBC	SUMO2	SIRT1
SMC3	23	TERF2	HDGF	SMARCA5	AIRE	SMC1A	SUMO2	BECN1	FEZ1	MXD1	MXD3	SRRM1	APC	ATM	STAG1	SMARCAD1	CAMKK2	CDK4	MAGED1	CDCA5	CASP4	HDAC2	HDAC5	UBC
PLK3	5	TP53	UBC	SUMO1	TRIP13	CHEK2
SPSB1	3	TP73	TP53	UBC
PIK3R4	5	UVRAG	BECN1	UBC	PIK3C3	ATG14
ABCA1	9	UBC	CREBBP	HGS	CSNK2A2	FADD	COPS2	XPC	COPS5	CDC42
H2AFX	71	MSN	HSPA9	ILF2	HNRNPC	CALM1	XRCC6	TAF5L	CLU	RPS6KA3	YWHAZ	P4HB	NEDD8	KAT5	YWHAQ	POLR2A	MRE11A	HSPA5	FOXO3	ANXA4	DHX30	AIFM1	HSPA1L	BIRC5	BRCA1	BRCA2	HSP90AA1	NGFR	PARP1	TP53	TP53BP1	HIST1H2BC	HSPA1A	XPC	PRKDC	KAT2A	RUVBL1	DHX9	KAT8	NBN	EIF2S2	SSB	NONO	MDC1	NPM1	PKM2	HIST2H2AC	EEF1A1	HIST1H4A
PHB	19	SUMO4	NCOR1	SIN3A	BRE	SKP2	RB1	HDAC1	HDAC5	CD4	ESR1	SMARCA4	RAF1	AR	E2F1	SMARCA2	MYOD1	TP53	UBC	MGMT
MPP3	3	MCM2	MDH1	HAP1
APAF1	9	CASP9	HSP90AA1	TRIAP1	BCL2L1	UBC	CASP8	HSPA4	CASP4	NLRP1
NHP2L1	4	CDKN2C	LRIF1	UBC	XRCC6
GPHN	3	PCK1	UBC	MTOR
SF3B1	22	TOP1	H3F3A	BAZ1B	WWOX	NUDT21	TOPORS	CDC5L	YWHAZ	HDAC3	HDAC5	SUMO1	CALM1	MYC	RBM39	GSK3B	SAP130	SUMO2	WBP4	CCNE1	UBC	PRPF40A	BRF2
NIPSNAP3A	4	UBC	SETDB1	IMMT	HAP1
DDAH1	1	CALM1
IKZF1	19	TBP	NUDT21	UBE2I	GTF2B	SMARCE1	SIN3B	GATA1	CTBP1	CHD4	HDAC1	HDAC2	HDAC3	HDAC4	HDAC5	HDAC7	IKZF4	NCOR2	SIN3A	IKZF2
IKZF2	8	CHD4	HDAC2	HDAC4	HDAC5	SIN3B	IKZF3	SIN3A	IKZF1
IKZF3	12	UBE2I	SIN3B	IKZF2	UBC	CHD4	HDAC2	HDAC4	HDAC5	HDAC7	IKZF4	SIN3A	BCL2L1
IKZF4	10	HDAC2	HDAC4	HDAC5	HDAC7	SIN3B	CHD4	IKZF1	IKZF3	SIN3A	CTBP1
EPHA3	5	EFNA1	ABL1	CDKN2A	SRC	TP53
TARDBP	7	FUS	ZHX1	SUMO2	UBC	SETDB1	PSMA3	XRN2
HABP4	12	YBX1	TOPORS	KAT5	PIAS3	TP53	CHD3	UBE2I	PRMT1	PRKCA	VIM	DAXX	C1QBP
AIFM1	9	BRF2	H2AFX	PIDD	RYK	XIAP	HSPA1A	SETDB1	MLF2	UBC
SCAPER	3	CALM1	SUMO1	UBC
CBX5	38	AURKB	HDAC5	ATRX	HIST3H3	CHD1L	NR2F1	HIST4H4	LRIF1	EHMT2	ARHGDIA	DNMT3B	MECP2	HDAC9	SUMO2	RB1	H3F3A	ORC2	SP1	SMARCA4	L3MBTL1	RBBP4	TBP	TAF4	HDAC1	SUB1	CHD4	HDAC4	DNMT1	SUV39H1	BCL11B	XRCC6	SMARCA2	TRIM28	HIST1H3A	LBR	SETDB1	CHAF1A	UBC
CBX8	11	HIST3H3	MLLT1	USP11	HAP1	SUMO2	KAT7	USP7	KAT5	EEF1G	UNC119	SETDB1
FKBP1A	6	SMAD7	MTOR	YY1	DHFR	UBC	RPTOR
TNFRSF10A	7	FADD	TRADD	CASP8	UBC	CASP10	CBL	CFLAR
TNFRSF10B	18	CASP8	TNFRSF1A	EZR	MAPK8	CFLAR	RIPK1	MSN	BID	TRADD	FAS	ARHGDIA	FADD	CASP10	UBC	CBL	RHOA	FASLG	ITCH
LMO2	11	LYL1	TAL1	EHMT2	RB1	SP1	STAT1	LDB1	GATA1	GATA3	KDM5A	UBC
LMO4	11	BRCA1	NFYC	GSK3B	GADD45A	MTA1	ESR1	LDB1	DEAF1	CSNK2B	HDAC1	HDAC2
LMO7	5	CALM1	SFN	EMD	UBC	YWHAQ
DEPTOR	2	BTRC	MTOR
NFKBIA	36	NCOR1	NCOR2	AURKA	BARD1	TP53	G3BP2	SUMO1	NFKB1	HDAC1	HDAC2	HDAC3	HDAC4	HDAC5	CLU	CUL1	HOXB7	ABL1	UBC	LYL1	CSNK1A1	RPS6KA1	REL	IKBKB	IKBKG	RPS3	BTRC	SUMO4	COPS2	CSNK2B	MAPK14	RELB	RASA1	MAP3K14	CHUK	RELA	NEDD8
FCP1	6	CSNK2A1	CSNK2A2	POLR2A	GTF2F1	CSNK2B	HMGB1
NFKBIE	7	HDAC4	HDAC5	NFKB1	NFKB2	REL	NCOR2	RELA
NFKBIZ	3	NFKB1	NFKB2	STAT3
BIN1	9	PTK2	XRCC6	MYC	ITGA6	CUX1	SYN1	PLD2	XRCC5	SH3GL2
ABCD3	3	MLF2	UBC	BRF2
ABCD4	4	UBC	XRCC6	PEA15	DLEU1
H3F3A	28	TRIM28	RNF41	SF3B1	PARP1	ASF1A	PRKDC	NCL	RBBP4	CARM1	ATRX	CBX5	HNRNPK	HIST1H4A	XRCC5	TOP2A	DAXX	CABIN1	HDAC9	HMGB1	TOP1	KAT2B	HDAC5	EHMT1	EHMT2	XRCC6	CHD4	SAP130	KPNA4
MAPKAP1	10	RPL23	UBC	RICTOR	RPTOR	AKT1	SFN	MYC	MTOR	PRR5	RPS6
NLRC4	6	UBC	PSMC5	NLRP1	NOD1	CASP1	CASP8
OTUB1	19	TP53	ESR1	CASP14	NPM1	FUS	UBE2N	UBC	RHOA	H2AFX	PCNA	MSH2	TRAF6	NAT10	DDX5	ANXA1	ANXA7	CDKN1A	MAVS	EBNA1BP2
NPAT	6	GAPDH	POU2F1	UBC	STIP1	TRRAP	SUMO2
PBX1	16	PDX1	SIN3B	MYOD1	SMARCA4	NR3C1	HDAC1	HDAC3	HOXA9	HOXB1	HOXB7	HOXD4	HOXD9	POU2F1	MEIS2	CREBBP	HOXA10
SLC6A3	5	PICK1	EPS15	SNCA	PARK2	UBC
C14ORF1	30	BTBD2	CCL18	CDC42	POLR3F	COX17	PAFAH1B3	UBC	NR1H2	SAT1	CDK5RAP2	GSK3B	PCDHA4	PQBP1	ANXA1	ANXA7	GADD45A	S100A8	NDUFA4L2	ZNF24	BID	FAS	SERPINB9	HMGB1	CSTF2	SULT1E1	TK1	CCDC106	MPHOSPH6	CREB1	CRADD
PLG	3	FN1	HMGB1	SPARC
TBPL1	15	TAF1L	TERF1	TAF1	TAF4	TAF5	TAF6	TBP	GTF2B	TBPL2	TERF2	UBC	GTF2A1	GTF2A2	HSPA9	PMVK
TBPL2	4	NFYC	GTF2A1	TBPL1	TAF3
MLF1IP	4	XRCC6	SUMO2	GIT1	UBC
DNAJA1	14	PCK1	SRRM1	SUMO4	HSPA8	VHL	GPR37	PARK2	PTTG1	SUMO2	HDAC5	HDGF	UBC	SRRM2	PSMA3
CYP4V2	1	SIN3A
GABARAPL1	9	PRKCI	SQSTM1	CLINT1	SNCA	SIRT1	ATG3	ATG7	VDR	UBC
SNURF	2	SRC	TBP
TSC22D3	13	CASP8	NFKB1	NFKB2	HDAC1	HDAC2	FOS	JUN	UBC	PCK1	MYOD1	SUMO1	UBE2I	RAF1
CMTM6	4	SUMO2	UBC	XRCC6	DNMT3B
NDUFB9	6	FEZ1	UBC	SH3GL3	MAGEA11	IMMT	HAP1
IFNAR2	4	STAT2	CREBBP	STAT1	IRF9
PML	62	TRIM27	FOXO1	FOS	SATB1	RELA	DAXX	JUN	SF1	KAT5	BANP	ZBTB16	SIN3A	SPI1	SUMO3	RNF4	ARNT	SRF	SUMO2	TRIM24	PIAS2	RB1	SAP130	RARA	SUMO1	SAP25	CHD4	AXIN1	TGIF1	NPM1	PLAGL1	RPL11	ANKRD2	RXRA	NCOR1	NCOR2	SP1	TOP2B	PPARG	MAGEA2	SKI	NR3C1	BCL6	SMAD3	SMARCA4	RUNX1	ATF2	STAT3	UBE2I
OTUD1	4	RAD23B	USP11	UBC	RAD23A
OTUD5	5	GRB2	TP53	SET	USP11	UBC
CDC6	13	PCNA	CDC20	TERF1	HUWE1	MYC	CDK2	UBC	ATM	ATR	CCNA2	ORC2	KAT7	AKAP8L
DNAJB1	12	STUB1	HSPA8	GPR37	HSF1	PARK2	POT1	TELO2	PRKAA2	FANCC	AKT1	UBC	HSPA4
DNAJB2	2	UBQLN1	UBC
DNAJB6	7	PIK3CA	MYC	SIRT2	TP53	HDAC4	UBC	TP73
WBP4	13	WIPF1	SF1	WAS	EWSR1	CPSF6	KHDRBS1	SFPQ	HNRNPK	XRCC6	NONO	FUS	SF3B1	DNM2
CBL	36	IRS1	CDC42	PLCG1	SRC	NTRK1	UBE2L3	ITCH	PSMC5	PIK3CA	BCR	VIM	EGFR	YWHAQ	GAPDH	UBC	NOTCH1	GRB2	CSK	SH3KBP1	YWHAZ	UBE4B	PTK2	IGF1R	ABL1	SYK	TNFRSF10B	HSPA5	SH3GL3	TNFRSF10A	MYH9	BAG1	HSPA4	EEF1A1	VAV1	SH3GL2	IRF8
PNP	5	LRIF1	ZHX1	UCHL5	TP53	UBC
TRIAP1	4	UBC	APAF1	TP53	HSPA4
DNAJC3	5	PRKRIR	HSPA8	EIF2AK2	UBC	HSPA4
USO1	6	MAPK3	TP53	UBC	NCOA2	CASP3	STX5
RELA	98	TBK1	ESR1	AES	AHR	PRKCZ	PGR	PML	CDK9	TNIP2	CEBPB	CEBPD	CEBPZ	RPS3	ETHE1	CHUK	IKBKB	BRCA1	MAP3K8	AKAP8L	RFC1	MYC	KAT2A	TLE1	RELB	UBC	GTF2B	NOTCH1	CREBBP	FOS	AATF	ING4	PARP1	FUS	KPNA2	PPP4C	PIAS3	ATF3	ATF4	ITGB3BP	IRF2	IRF8	IRF9	CSNK2A1	CSNK2A2	SIRT6	JUN	TERT	SP3
RELB	18	SMARCC2	DPF2	DAXX	SMARCB1	RELA	UBC	NFKB1	NFKB2	USP11	YY1	SMARCE1	EHMT2	SMARCC1	BCL3	NFKBIA	SMARCA4	KPNA2	KPNA6
DOT1L	9	SIRT1	MLLT3	HIST1H1C	MLLT1	STAT1	GNL3	MLL	DDX21	NPM1
IGF1R	14	RASA1	ARRB1	ARRB2	UBC	YWHAE	IRS1	MDM2	CBL	SUMO1	EGFR	CSK	TP53	PTK2	ESR1
TPM4	2	UBC	PACSIN1
CD4	26	NPM1	NR3C1	ANXA1	HSPD1	DDX5	STUB1	RPS10	UNC119	RPL22	MAPK14	HSP90AA1	VIM	PHB	GAPDH	HSPA8	UBC	RPLP1	BTRC	KPNB1	EIF3C	EPS15	SYK	EIF3B	NCL	FARSB	LRPPRC
SNRPB2	3	CALM1	UBC	SRRM1
USP2	12	CASP8	NFKB2	TRADD	TRAF2	TRAF6	PRKAA1	RIPK1	CCND1	UBC	TNFRSF1A	MDM2	MDM4
USP7	28	SUMO2	BRE	UBC	ATXN1	NUP98	SMARCAD1	HDAC5	DNMT1	TRAF1	TRAF2	TRAF6	SUZ12	MDM2	MDM4	FOXO3	FOXO4	CBX8	IKBKG	BRCC3	CHEK1	USP11	HUWE1	TP53	DAXX	GTF2I	EZH2	KAT5	RUVBL2
CDC16	14	SMARCAD1	SMAD3	CDC20	EP300	CDC27	ANAPC7	TTK	PTTG1	MDC1	CCNB1	SMAD2	UBC	CREBBP	CDH1
AATF	9	SUMO2	RB1	SP1	CHEK2	MAGED1	RELA	SS18L1	MAPT	UBC
GABPA	9	EP300	HDAC1	SP3	MED1	SP1	SUMO2	UBC	ATF1	HCFC1
GSK3B	61	TUBA1A	RBPJ	RXRA	CHD3	CTNNB1	DNMT1	E2F1	PSEN1	KLF5	UBC	NFKB1	PRKCA	SREBF1	RAI1	LMO4	DNAJC13	CEBPB	CEBPZ	MYC	MGEA5	BCL3	VIM	C14ORF1	NCOA3	ATF3	RPLP1	ARRB1	COPS5	PPARGC1A	ZNF746	TSC1	MAPT	YBX1	CCNE1	SMAD3	ZHX1	EWSR1	TRAF2	SNCAIP	DBI	AR	TP53	AXIN1	SF3B1	MTOR	GAPDH	UBR5	PTK2
NUB1	4	PSMD4	NEDD8	TP53	UBC
RPP14	3	UBC	MSH2	PKM2
MCM2	20	MGMT	SUMO2	RPA2	ORC2	BRCC3	TBP	MPP3	L3MBTL1	ING5	HIST1H4A	AIRE	UBC	RPA1	ORC4	CCNC	KAT7	HDAC5	ATM	ATR	EMD
GTPBP4	7	EIF6	LYAR	EIF2AK2	SUMO2	TP53	SUMO1	UBC
ZBTB2	6	UBC	SUMO2	TP53	CREBBP	WDR48	STAT6
GDI2P1	3	RPTOR	RPS6KB1	MTOR
ZBTB4	4	PIAS2	SIN3A	SIN3B	SUMO2
CDC20	20	CDC6	CDC16	HDAC1	EP300	CDC27	CDKN1A	SKP2	HSF1	TTK	HDAC2	UBC	CREBBP	CCNA1	CCNA2	CCNB1	TK1	ANAPC2	ANAPC5	ANAPC7	AURKA
ZBTB9	8	PARP1	PPARG	UBC	SUMO2	GTF2E1	NR3C1	NFKB1	MYBL2
CDC27	20	SMARCAD1	SMAD3	CDC16	CDC20	ANAPC2	ANAPC5	ANAPC7	CDKN1A	CTNNB1	USP11	TTK	PTTG1	MDC1	PIN1	SMAD2	UBC	CREBBP	CCNA2	CCNB1	CDH1
EIF2C1	5	TP53	DICER1	UBC	POLR2A	TP73
EIF2C2	6	TP53	DICER1	UBC	TP73	DHX58	TBK1
CCDC14	5	UBC	MAPK14	UCHL1	CALM1	MAGEA11
RB1CC1	11	PTK2	TBK1	SMARCB1	RPA2	TP53	RPA1	PRKAA2	MAP3K5	UBC	DBNL	TRAF2
PPP1CA	28	EIF2AK2	SFPQ	HSPA8	CREB1	NCOR1	NOC2L	DEAF1	BCL2L1	SMARCB1	HCFC1	MYC	PPP1R13L	CDC5L	HDAC5	DCTN1	TRIM28	STAU1	BRCA1	IKBKB	TP53BP2	GLTSCR2	GSK3B	UBC	SNCAIP	NONO	PIAS1	PIAS3	RUVBL2
PPP1CC	9	NCOR1	SMARCB1	VDR	HDAC1	EIF2AK2	TRIM28	MAPK1	NONO	UBC
UBE2A	9	TRIM27	CDK2	MDM2	CDKN2A	RNF20	TP53	UBC	CRMP1	NBN
ATG14	5	UBC	NRBF2	BECN1	PIK3C3	PIK3R4
RUNX1T1	16	RUNX1	SIN3A	NEUROG1	TCF3	KPNB1	CBFA2T2	UBE2E2	TCF12	VDR	ZBTB16	NCOR1	NCOR2	HDAC1	HDAC2	HDAC3	UBC
UBE2I	84	PIAS1	PIAS2	PIAS3	PIAS4	ETS1	MYB	ETV6	HNRNPC	HNRNPK	BLM	DACH1	TCF3	FAS	UBC	HSPB1	RNF4	UCHL1	IKZF1	IKZF3	SATB1	CREB1	HNF4A	JUN	ATF2	MDM2	SUMO1	SUMO2	SUMO3	NCOR1	NCOR2	CBLC	TOP1	UNC119	XIAP	HIC1	CTBP1	RNF185	GCM1	DHX9	RUVBL1	WT1	SMAD4	TOPORS	HABP4	TRIM27	TRIM63	SREBF1	SREBF2
UHRF2	22	BCL2L1	CDK1	CDK2	CDK4	DNMT3B	CTNNB1	HDAC1	DNMT1	HIST1H3A	EHMT2	BAX	UBC	PCNA	RAD51	CCNA2	CCNB1	CCND1	CCNE1	TP53	RB1	YY1	SUMO2
UBE2N	18	STUB1	TP53	XIAP	HSP90AA1	AURKA	TOPORS	TRIM32	RNF43	OTUB1	RFWD3	UBC	CHUK	HERC2	TRAF2	TRAF6	BRCA1	DZIP3	NFX1
PTPRA	5	UBC	UVRAG	GRB2	SRC	CALM1
CFP	1	MTOR
UFD1L	10	SKP2	PIK3CA	UBC	TAF1C	PSMD2	FAF1	BIRC5	NGFR	TP53	ANAPC2
PTPRO	5	SH3GL3	SH3GL1	DPYSL4	YWHAZ	DPPA4
CDC37	28	RYK	AR	SRC	TERF1	PRKCI	HSP90AA1	NTRK1	MTOR	SQSTM1	SMYD2	PRKAA1	EMD	CHUK	PRMT1	DEAF1	DCTN1	IKBKB	TERF2	CDK4	UBC	STK11	RPS15A	IKBKG	TBK1	AKT1	IMMT	CDK9	CDK7
BHLHE41	5	SIRT1	MYOD1	SUMO2	HDAC1	CEBPB
TRIM24	20	RXRA	NFE2L2	TRIM28	PPARG	SUMO2	PML	UBC	TAF11	ATF4	NR3C1	FOSL1	AR	THRA	STAT6	TP53	GTF2E1	TAF7	RARA	ESR1	ESR2
GABRD	2	UBC	UBQLN1
DBNL	7	GPS2	EIF2AK2	HERC2	CDK4	UBC	CASP3	RB1CC1
TRIM27	29	PML	UBE2A	CHD4	GTF2F1	UBE2L6	MAGEA11	ZBTB16	UBC	PRAM1	FXYD6	PIAS1	PIAS2	PIAS3	PIAS4	TRIM32	UBE2I	NFYC	MDM2	MED21	EIF3E	TP53	TAL1	UBE2J1	ATXN7	HDAC1	DNMT1	MBD2	MBD3	MBD4
TRIM28	49	TRIM24	H3F3A	TP53	SMARCA4	SMARCC1	SUMO1	SUMO2	TOPORS	SERTAD1	NCOR1	YWHAQ	MYB	MYC	NR3C1	TADA2A	MAGEA2	MAGED1	HDAC5	PFDN5	UBC	DNMT1	CDK9	PAX3	NDN	CHD3	STAT1	E2F1	SETDB1	NR4A1	CEBPB	PPP1CA	PPP1CC	VIM	CREBBP	DNMT3B	SMARCAD1	VHL	RNF4	SKI	ZWINT	MDM2	HIST1H3A	PARP1	AIRE	CBX5	SIN3A	POU5F1	EMD
YWHAE	35	FOXO3	EMD	HLA-DRB1	HLA-DRB3	HLA-DRB4	HLA-DRB5	KAT8	HIST1H3A	HIST1H4A	CHAF1A	RAF1	MYC	TNFAIP3	UBC	IGF1R	HLA-DRA	TOP2A	SRRM2	GAPDH	SUMO2	BRD4	ING1	UBE3A	MDM4	IRS1	MSL2	HDAC4	HDAC5	HDAC7	HDAC9	PRKAA1	H2AFX	YWHAZ	YWHAQ	CALM1
ING1	31	COPS2	ESR1	SMARCC1	SMURF1	SIRT1	SMARCA4	RBP1	HIST4H4	SAP30	PCNA	RBBP4	RBBP7	SMARCC2	TP53	SIRT2	EP300	KPNA2	SFN	SMARCB1	HDAC1	HDAC2	CREBBP	UBC	YWHAE	KPNB1	SIN3A	CDKN2A	YWHAQ	TRRAP	YWHAZ	KAT2B
ING2	23	SUDS3	ARID4A	ARID4B	SMARCC1	SMURF1	HDAC1	HDAC2	SIRT1	SAP130	SAP30	PCNA	RBBP4	RBBP7	SMAD2	SMARCC2	TP53	COPS2	SMARCB1	UBC	SIN3A	SKIL	SUMO1	EP300
PQBP1	8	TLX3	UBC	C14ORF1	ATXN1	EEF1A1	LRIF1	POU3F2	POLR2A
ING4	12	HOXB9	KAT7	CDKN2A	RELA	HIST3H3	TP53	UBC	PHF15	EP300	TLX3	G3BP2	HIST1H3A
ING5	10	CDKN1A	KAT7	EP300	APC	MCM2	KAT6A	PCM1	TAF1D	TP53	PHF15
YWHAQ	74	PCK1	PCM1	DHX9	RUVBL2	OPTN	PABPC4	BAX	MYC	CAMK2A	AR	CDC5L	TRIM28	THRA	HIST1H1C	HIST1H4A	PKM2	MED1	UBC	HDAC4	HDAC5	HDAC7	H2AFX	MTOR	CCAR1	DAPK1	DNMT1	CALM1	PSME3	PRKCZ	NCL	PRKDC	TP53BP2	RAF1	SRSF10	TERT	CBL	RPS3	ANXA1	EEF1A1	MEF2D	IQGAP1	ESR1	ESR2	ACTA2	VIM	PDPK1	DYNC1H1	PRDX1
HBZ	2	IKBKG	SP1
SMN1	41	EEF1A1	RXRA	IMMT	NPM1	SETDB1	MAP3K5	UCHL1	DDX17	RBBP4	KPNB1	HIST1H4A	TAF1C	TUBA1A	PPP4C	BCL2	EWSR1	ZBTB16	SLX1B	SIN3A	SIN3B	MSH2	HIST3H3	HIST2H2AC	DDX5	GAPDH	DHX9	PKM2	ERH	TP53	SFPQ	SUMO3	NGFR	HDAC2	EZH2	LRIF1	UNC119	TMPO	NONO	TLE1	UBC	COIL
YWHAZ	53	RFWD2	MSL2	CHAF1A	UBE3A	TSC1	CDC5L	OPTN	HDAC4	HDAC5	HDAC7	HDAC9	H2AFX	MAPT	LIMK1	TP53	EGFR	PABPC4	PRKCA	PRKCD	PRKCI	PRKCZ	SF3B1	UBC	KAT8	XRCC6	TERT	UCHL5	FOXO1	FOXO3	RAF1	MEF2C	CYFIP2	TNFAIP3	CBL	COPS5	PAK1	PTPRO	MYH9	AKT1	SH3GL1	HIST1H3A	VIM	HIST1H4A	PRKAA1	MAP3K5	NFATC4	MGMT	BRD4
CDH1	22	HDAC1	CREBBP	FOXM1	TTK	EZR	UBC	CCNB1	HDAC2	EP300	NDRG1	IQGAP1	ANAPC7	MYO7A	MDM2	EGFR	PSEN1	CTNNB1	PTTG1	SRC	CDC16	CDC27	CDC42
UBE3A	26	BRCA1	PRDX1	XRCC6	UBE2L3	YWHAZ	UBC	TP53	HSPA4	HSPA8	ESR1	ESR2	SUMO3	BARD1	MYH9	MYCBP2	RAD23A	RAD23B	UBQLN1	EID1	CALM1	YWHAE	PSMD4	PGR	PML	CEBPZ	ANXA1
RPL23A	6	PACSIN3	MTOR	RICTOR	SUMO1	LYAR	UBC
ONECUT1	4	CREBBP	NR3C1	NR0B2	KAT2B
HLA-DRB1	5	UBC	YWHAE	PKM2	HSP90AA1	HSPA8
HLA-DRB3	4	YWHAE	PKM2	HSP90AA1	HSPA8
HLA-DRB4	4	YWHAE	PKM2	HSP90AA1	HSPA8
HLA-DRB5	5	UBC	YWHAE	PKM2	HSP90AA1	HSPA8
CDC42	32	CBL	PAK1	VRK2	ARRB1	ARRB2	C14ORF1	KAT5	ARHGAP17	ARHGAP29	TP53	WAS	UNC119	EEF1G	ARHGDIA	CDKN1A	GRB2	RPL22	LRIF1	IQGAP1	HERC2	CSN2	WASL	GOPC	UBC	BCR	VAV1	RPL23	CLIP1	APOH	CDH1	RAC1	ABCA1
GPS2	16	DBNL	NCOR2	CHD3	TP53	CCNA1	SETDB1	UBC	SIN3A	THRA	HDAC5	EP300	ATF4	HDAC3	THRB	NCOR1	TBL1X
TRIM32	12	XIAP	UBC	TRIM27	UBE2N	UBQLN1	SFN	RARA	BIRC2	RXRA	PIDD	PIAS3	PIAS4
HOXD10	3	CREBBP	EP300	HMGB1
HOXD11	1	HMGB1
HOXD12	3	MAFK	CREBBP	MAF
HOXD13	2	CREBBP	UBC
EFNA1	4	EPHA3	XRCC6	KAT5	EEF1G
UBE4B	8	XPC	UBC	CBL	MDM2	CDKN2A	ATXN3	TP53	TP73
DLG4	8	GRIK5	PARK2	CASK	HGS	GRIN2B	HTR2C	FZD7	PRKCA
TCF3	28	DAXX	MEN1	CREBBP	UBE2I	RUNX1	TAL1	ID2	SMARCA4	RUNX1T1	LDB1	KAT2B	SKP2	MYOG	SOX2	MYOD1	RB1	VDR	SIN3A	UBC	NCOR1	EP300	BAZ1B	HDAC2	YY1	LYL1	TCF4	DNMT1	CALM1
TCF4	17	ID2	CTBP1	LYL1	DAXX	HBP1	MEN1	TAL1	CALM1	NR4A1	GTF3C5	AR	UBC	SETD8	CTNNB1	PIAS4	MYOD1	TCF3
PINK1	3	PTEN	PARK2	UBC
TBC1D7	4	IKBKG	BECN1	TSC1	UBC
EP300	213	CLOCK	MAPK14	SREBF2	MRE11A	SRC	POLR2A	NFYB	POU3F2	SNIP1	SMAD1	HIST3H3	KLF4	GATA6	NCOA6	NEUROG1	HIPK2	TACC2	CDKN1A	HDAC1	PIAS3	TADA3	TRERF1	GTF3C2	AHR	PARP1	KPNA2	TP53	IRF5	CTBP1	NR4A1	TRIP4	PCK1	ATR	MAGEA11	HOXD10	ATXN3	ATXN7	TBP	GATA4	KLF16	TP53BP1	MEF2D	GABPA	IRF3	CDC16	CDC20	EGR1	HNF1A
TELO2	13	MAGED1	UBC	PRKDC	ATM	ATR	TTI1	TRRAP	MTOR	DNAJB1	HSPA4	PIDD	RUVBL1	RUVBL2
BAG1	17	MAPT	UBC	ESR1	ABL1	RARA	HSPA4	RAF1	AR	RB1	BCL2	HSPA1A	HSPA8	STUB1	NR3C1	CBL	TP53	VDR
BAG2	8	UBC	HDAC5	SRRM2	HSPA4	HSPA8	STUB1	MLF2	BCL3
SPAG9	6	UBC	MAP1LC3B	NFKB1	MAPK14	MAPK8	PNRC2
BAG5	6	UBC	SNCA	PARK2	HSPA4	UIMC1	STUB1
RBM39	19	XRCC5	SUMO2	UBC	JUN	HDAC5	SRRM1	SND1	RPS3	XRCC6	SUMO1	ESR1	ESR2	SF3B1	SRRM2	CDK9	HIST1H1C	TADA2A	SAP18	HDGF
CDC5L	30	ILF2	HDAC5	SNW1	YWHAZ	CALM1	YWHAQ	DST	SUMO1	KIAA1267	HDGF	KIAA0182	SF3B1	SRRM2	PPP1CA	KIAA0240	PRKDC	TADA2A	SPTBN1	SFPQ	HSPA8	SUMO2	TOP2A	UBC	DYNC1H1	CDK2	RPS25	AKAP6	AKAP9	SRRM1	KDM1A
RER1	4	SH3GL3	IMMT	UBC	HAP1
HERPUD1	12	XRCC6	EWSR1	SNCAIP	SNCA	TOLLIP	UBQLN1	UBC	RPA2	PSEN1	PSMD2	ARHGDIA	SYVN1
CIC	2	NFYC	CSNK2B
OSMR	2	GAPDH	UBC
PIDD	15	SENP3	CASP2	RIPK1	ERCC2	PRKDC	AIFM1	PRDX1	IKBKG	POLR2B	TELO2	CRADD	TRIM32	EFEMP2	PCNA	FADD
TP53INP1	2	TP53	HIPK2
ARHGEF6	4	PAK1	SH3GL3	UBC	GIT1
PRKRIP1	2	EIF2AK2	MAGEA11
CDK1	33	TSC1	RUNX1	UHRF2	CSNK2A1	GADD45A	TP53	GADD45G	HDGF	KAT5	BCL2	FOXM1	SFN	CUX1	UBC	HDAC5	HSPA4	UIMC1	BRCA1	CDKN1A	MLL5	CCNA1	CCNA2	CCNB1	MGMT	CCND1	CCNE1	SUMO2	ZBTB16	FANCC	HMGB1	ARID4A	EZH2	RYK
MAF	10	HDAC2	FOS	USF2	SIN3A	MYB	HOXD12	SMARCA5	CREBBP	ETS1	EP300
CDK2	40	POLA1	PCNA	UBE2A	BRCA1	CDK7	UHRF2	BIRC5	TP53	NPM1	IKBKG	XRCC6	KAT2A	FOXM1	CCNA1	CCNA2	CCNB1	CCNE1	MYBL2	CDC6	PIN1	CHAF1A	REL	UBC	EP300	NEDD8	RRN3	KAT2B	SKP2	OGT	ARID4A	E2F1	CDKN1A	CDC5L	CASP4	MGMT	RB1	ORC2	SP1	EZH2	VHL
CDK3	4	CABLES2	EIF2AK2	UBC	TFDP1
CDK4	32	BIRC5	PCNA	HSP90AA1	PRMT5	UHRF2	CDKN2A	DBNL	CCND1	CCND3	SERTAD1	SAP25	ARID4A	IRF8	SETDB1	SMC1A	RFC1	UBC	SNCA	TK1	NCOA2	CDC37	CDKN1A	SMC3	CDKN2C	RB1	MYOD1	PKM2	ZBTB16	SP1	ANXA7	HSPA8	BRCA1
CDK5	9	PCNA	CDK5RAP2	HDAC4	TP53	CABLES2	UBC	PARK2	BRCA1	PAK1
CDK7	25	MNAT1	ERCC3	CDK2	TAF7	POLR2A	GTF2H1	TP53	GTF2H4	AR	TCEA1	CUX1	RUVBL2	UBC	THRA	ESR1	HDAC2	E2F1	ERCC2	CDK9	SMAD1	PRKCI	CCNH	MTA1	MED21	CDC37
CDK8	28	SMAD2	SMARCC2	POLR2A	CREBBP	TP53	CCNC	MYC	TADA2A	SMARCA2	MED1	TCEA1	MED25	PARP1	SMARCB1	SREBF1	THRA	ESR1	SMAD3	MED17	TRRAP	KAT2B	EHMT2	SMAD1	BRCA1	SMARCC1	ESR2	CEBPB	MED21
CDK9	55	DHX30	MATR3	ATR	CSNK2B	CUL1	BRD4	RELA	RUVBL1	HSP90AA1	SMAD2	TAF7	AR	POLR2A	TP53	TERF1	MYC	MLLT3	MED1	TCEA1	GTF2F1	KPNA2	DDX5	MYBL2	TRIM28	CTD	RUVBL2	UBC	SMAD3	ILF2	GATA6	TERF2	CCT5	MLL	MLLT1	MSH2	YBX1	EXOSC5	STAT3	SKP2	UBR5	RBM39	TAL1	CDK7	SMAD1	MDM2	NR2E3	RB1	HSPA1A
MCF2L2	1	SIRT1
NUP98	11	NFX1	CREBBP	USP7	KPNB1	QRICH2	PTTG1	UBC	EP300	APC	NPM1	HDAC1
DYNC1H1	9	MYC	SIRT1	CSNK2B	EGFR	YWHAQ	RYK	CDC5L	UBC	DCTN1
REST	16	SUB1	SMARCC2	UBC	SIN3A	GTF2B	SMARCE1	NCOR1	SIN3B	KDM5C	SP1	SMARCA4	HDAC1	HDAC2	HDAC4	HDAC5	TBP
CDC73	17	CPSF1	CSTF2	POLR2A	RNF20	HSP90AA1	FAF1	MLL	CPSF2	RANBP2	SUMO2	HAP1	UBC	HSPA4	TCEA1	RBBP5	CDK9	CPSF3
LY96	1	CALM1
MAP3K14	18	CHUK	CFLAR	IKBKB	IKBKG	UBC	BIRC2	TRAF6	TRAF1	NFKB2	CASP10	TRAF2	EGFR	EEF1A1	NFKBIA	CASP3	CASP8	MAP3K8	RIPK1
GZMA	2	SET	HMGB2
TPT1	7	UBC	CALM1	IKBKG	RPLP1	VHL	TP53	SUMO2
TRIM63	9	SUMO2	PKM2	TNNT1	TNNT3	NEB	UBC	PSMD4	UBE2I	UBE2J1
NR3C1	75	NCL	STAT3	SMAD3	CD4	SRC	CREBBP	TRIM28	TP53	HSP90AA1	ONECUT1	ETS2	NR4A1	GRIP1	SET	TBP	RAF1	RAN	HSPA1A	POU1F1	TRIM24	HMGB1	HMGB2	FKBP4	TADA2A	NR2E3	SFN	SFPQ	SMARCE1	HSPD1	SUMO4	PBX1	MDM2	CREB1	MED25	NCOA1	NCOA2	NCOA3	NCOA6	MSX2	POU2F1	SUMO2	NCOR1	NCOR2	EP300	SMARCA4	HMOX2	PTMS	PML
CD101	2	SRSF5	SH3GL3
LRRK2	5	UBC	PARK2	STUB1	HSP90AA1	SNCA
RYBP	10	BCOR	MDM2	FADD	ABL1	TP53	CASP10	UBC	E2F3	E2F4	YY1
ZNF420	1	TP53
ADNP2	2	NFYC	UBC
GRIN2B	4	UBC	DLG4	PARK2	CAMK2A
SERBP1	6	SUMO2	TP53	UBC	KAT2B	VIM	CHD3
RANBP2	17	PARK2	SUMO3	LRPAP1	KPNB1	MYC	AIRE	SUMO2	RAN	SUMO1	CDC73	UBC	HDAC4	CALM1	UBE2I	TAF1	APC	ARID4B
PTPRZ1	3	GIT1	HMGB1	CTNNB1
NPM1	54	NCL	SMARCA4	HIST2H2AC	SENP3	USF2	RYK	CD4	ZNF668	DDX21	ESR1	CDC14A	SMN1	PADI4	HMGA1	HMGA2	AKT1	CDK2	TP53	HIST3H3	PPID	OTUB1	BARD1	PARP1	CDKN1A	CDKN2A	EP300	CTCF	PML	UBC	SUMO1	HIST1H1C	HIST1H3A	RARA	HIST1H4A	YWHAQ	HDAC1	HDAC2	HDAC5	H2AFX	YBX1	GRB2	GRB7	TFAP2A	YY1	NUP98	TOP1	LYAR	ACACA
NCAN	1	HMGB1
HGS	24	ABCA1	HAP1	EHMT2	EPS15	ARRB1	NEDD8	DLG4	ESRRG	EGFR	APC	APP	ARR3	UBE2I	UBQLN1	ITCH	PAK1	CRMP1	HSPA8	UBC	TSG101	DCTN2	SH3KBP1	TADA2A	CASK
PDK1	5	RALGDS	RPTOR	RPS6KB1	MTOR	XRCC6
CHEK1	22	XRCC5	POLA1	UBC	PCNA	MDM4	DNMT1	CDKN1A	XRCC6	MSH6	ATM	ATR	USP7	HSP90AA1	TP53	XIAP	MSH2	TP53BP1	PRKDC	CSNK2A1	BLM	SFN	MEN1
CHEK2	14	MDM4	AATF	BRCA1	BRCA2	MDM2	PPP2R5A	ATM	ATR	TP53	MSH2	TP53BP1	FOXM1	PLK3	MDC1
BAK1	9	UBC	SRRM2	MYCBP2	ARHGDIA	BCL2L1	HSPD1	BCL2	BAX	TP53
CLU	9	CUL1	H2AFX	XRCC6	NFKBIA	BTRC	UBC	GRB2	SYVN1	NFKB1
NKRF	12	NFKB1	NFKB2	REL	UBC	SUMO1	DHX58	PRKRA	SUMO2	VHL	RELA	BCL6	HMOX2
APOH	4	TP53	GRB2	CDC42	AKT1
NLRP1	4	NLRC4	CASP2	CASP9	APAF1
ZFP36	5	UBC	NFKB1	HDAC1	HDAC3	HDAC7
PAPOLA	11	CREBBP	UBC	HDAC1	HDAC3	REL	SIRT2	KPNB1	CPSF1	CPSF6	NUDT21	SIRT1
AKT1	64	NR4A1	PDPK1	CALM1	HSP90AA1	SMAD2	PTEN	SMARCC2	TSC1	AR	DNMT1	CREBBP	NCOR2	PPA1	RICTOR	FOXO1	NPM1	IKBKG	PIAS1	EEF1G	CTBP1	SMARCB1	MAPKAP1	SETDB1	DCTN1	UBC	ESR1	SMAD3	MXD1	MTOR	XIAP	EP300	MAP3K8	IQGAP1	IKBKB	RPS6KB1	TERT	CHUK	ZHX1	NOTCH1	HSPA4	PRKCZ	YWHAZ	ARRB2	PIAS2	PAK1	SKP2	IRS1	RAF1
DEAF1	8	RAD23B	PPP1CA	CDC37	PIN1	LMO4	TK1	AIMP2	CDKN1A
PAPOLG	2	NFYA	PCBD1
POU3F4	1	POU3F2
GCM1	9	SUMO1	CUL1	HDAC3	UBE2I	HDAC1	HDAC4	CREBBP	UBC	HDAC5
SH3KBP1	12	PAK1	UBC	SYNJ1	PDGFRB	SH3GL2	SH3GL3	GRB2	CBL	EGFR	TAF6	ARAP1	HGS
SERPINB9	13	XRCC6	SETDB1	TP53	C14ORF1	UBC	EEF1A1	ZHX1	UNC119	GAPDH	CRMP1	TLE1	PRPF40A	LRIF1
NFX1	4	NUP98	UBC	SIN3A	UBE2N
ARID2	9	SMARCAD1	SMARCB1	SUMO1	SMARCC2	SMARCE1	SMARCA4	NFYC	UBC	SMARCC1
AURKA	14	CDKN2A	HIST3H3	TP53	NFKBIA	UBE2N	HDAC2	MYCN	UBC	BRCA1	MBD3	UBE2L3	FBXW7	CDC20	SUMO1
AURKB	13	CBX5	RB1	HIST3H3	TP53	BRCA2	SUMO2	UBC	BARD1	HIST1H3A	BIRC5	SUMO3	NOC2L	SUMO1
RIC8A	4	TERF1	GNAS	UBC	UBQLN1
L3MBTL1	9	SETD8	ETV6	MCM2	UBC	RB1	CBX5	TP53	PCNA	SETD7
ACE2	1	CALM1
HNRNPCL1	3	UBC	EIF2AK2	SUMO2
RAN	18	RCC1	NR3C1	TAF6	HDAC5	SMARCA2	RANBP2	AR	UBC	HDGF	VRK2	ALL1	SIN3A	VRK1	SLX1B	XRCC1	SMARCB1	KPNB1	ABL1
CRIP1	2	SH3GL3	HAP1
PPIL2	3	HSP90AA1	UBC	CALM1
NFYB	18	EP300	TAF11	CREBBP	NFYC	HDAC1	TAF6	SP1	TAF12	CEBPZ	TP73	TBP	TP53	KAT2B	NFYA	DRAP1	GRB2	MYC	UBC
BTBD2	12	C14ORF1	TP53	UNC119	CRMP1	SETDB1	TLE1	COPS5	UBC	TOP1	EEF1A1	DPPA4	GAPDH
RB1	88	NCOA6	CREG1	AURKB	SP1	EID1	SKI	BRF1	MORF4L1	MORF4L2	TP73	KDM1A	AATF	KDM5A	SUV39H1	PA2G4	VDR	SMARCA4	ATF2	IRF3	LMO2	HDAC1	HDAC2	HDAC3	STAT3	AHR	MNAT1	MDM2	PHB	PML	POLA1	DNMT1	CBX5	L3MBTL1	TFDP1	RFC1	ABL1	RBBP7	CUX1	AR	E4F1	PRKRA	UBC	TCF3	CEBPB	FOXM1	BCR	MYC	ARID4A
HK2	3	SUMO2	UBQLN1	UBC
THAP11	5	UBC	SIN3A	HCFC1	CASP3	HDAC1
GRB2	57	TNFRSF1A	WASL	OTUD5	TFAP2A	SYN1	FASLG	CSN2	WIPF1	NTRK1	IRS1	EP300	MAPK9	BCR	SYK	SNTA1	MYH9	RASA1	DNM1	GIT1	FN1	SPTBN1	ETV6	CDC42	CASP2	HSPA5	SRC	HNRNPK	KHDRBS1	DCTN1	DCTN2	CBL	SH3KBP1	APOH	CLU	PTPRA	WAS	PLCG1	ATP8	ARHGAP17	HIPK3	POLR2A	PTK2	HNRNPC	NPM1	IRF5	ABL1	EPS15	ASAP1
GRB7	9	MSH2	PKM2	ZBTB16	PTK2	NPM1	CALM1	SETDB1	SFN	TLE1
AKIP1	3	NEDD8	RELA	SIRT1
AXIN1	23	TP53	CSNK1A1	SMYD2	CTNNB1	CRMP1	PRMT1	DVL2	PIN1	UBC	PML	DAXX	UTP14A	MYC	EEF1A1	GSK3B	TSC1	CARM1	DVL1	PPP2R5A	APC	SUMO1	HIPK2	BTRC
BANP	8	HIF1A	PML	MDM2	TRAF2	NFKB1	RELA	HDAC1	TP53
MYO7A	4	CTNNB1	CDH1	MGMT	CALM1
BIRC2	24	TRAF1	UBC	CASP8	IKBKG	MAP3K14	TNFRSF1A	TSG101	TRAF6	UBE2L3	BIRC5	TRAF2	CASP9	CASP7	MAGEA11	XIAP	RAF1	HTRA2	TRIM32	MAVS	RIPK1	TOLLIP	CASP3	UBE2J1	GSPT1
BIRC5	15	CDK4	UBC	CDK2	H2AFX	USF2	BIRC2	XRCC6	CASP9	CASP7	XIAP	PRKDC	UFD1L	CASP3	AURKB	MDC1
KIAA0020	4	UBC	CALM1	SUMO1	SUMO2
NUMB	6	RALBP1	MDM2	TP53	NOTCH1	UBC	ITCH
NCF4	5	UBC	MSN	TXN	PRKDC	XRCC6
EBF1	2	CREBBP	BCL6
PHACTR4	2	CALM1	UBC
C7ORF25	3	MTOR	EZH2	HAP1
PIWIL1	4	TP73	DICER1	TP53	UBC
SARNP	4	CSNK2B	FUS	SUMO2	UBC
PDGFRB	10	EGFR	EIF2AK2	SH3KBP1	VAV1	UBC	SRC	RAF1	PLCG1	RASA1	GRB2
PPP1R13L	5	SP1	PPP1CA	TP53	UBC	RELA
UIMC1	18	MDC1	MDM2	BRCA1	BRCC3	GLTSCR2	WDR48	COPS2	BRE	CCNA2	UBC	TP53	BAG5	SUMO2	BARD1	CDK1	G3BP1	G3BP2	CASK
KLF1	10	SMARCB1	SIN3A	CSNK2A1	CSNK2A2	SMARCE1	CREBBP	SMARCC1	SMARCA4	SMARCC2	HDAC1
KLF4	11	EP300	UBC	HDAC1	HDAC2	HDAC5	HDAC7	KAT5	SP1	SMARCA4	CREBBP	KLF6
KLF5	16	GSK3B	UBC	GTF2B	FBXW7	RARA	EP300	CREBBP	SET	NFKB1	HDAC1	HDAC2	ESR1	ESR2	TBP	PRKCA	GTF2F1
KLF6	8	UBC	HDAC3	E2F1	NR0B2	TAF9	EHMT2	SP1	KLF4
KLF8	4	PARP1	KAT2B	EP300	CREBBP
KLF9	4	UBC	SIN3A	PGR	SP1
SH3GL1	13	PTPRO	SEPT8	DPYSL4	CREBBP	DPPA4	PRMT1	KHDRBS1	UBC	SH3GL3	YWHAZ	DNM1	SH3GL2	VIM
SH3GL2	16	DPYSL4	DNM1	SYN1	EGFL6	SYNJ1	SH3KBP1	EMD	ERH	EGFR	UBC	SH3GL3	ITCH	BIN1	SH3GL1	DPPA4	CBL
HSPA4	75	NTRK1	CDKN2A	HAP1	HSP90AA1	AIRE	HES1	RICTOR	PRKAA1	FANCC	THRA	ABL1	MEN1	NBN	PSMC2	EGFR	LIMK1	KAT6A	NCOR1	HIF1A	TERF2IP	REL	BAG1	BAG2	BAG5	TERF2	APP	ATR	UBE3A	MAP3K5	UBC	YY1	NFKB1	MORF4L2	PARK2	EPAS1	ESR1	CD40	RELA	STUB1	THRB	SIRT3	AKT1	CDK1	TELO2	RPS3	PARK7	TRAF6	SIRT1
HSPA5	32	RAF1	PSMA3	NDRG1	SYVN1	TADA2A	SUMO4	CASP7	HDAC5	APC	H2AFX	PSME3	DNMT1	SUMO2	UBC	YY1	AIRE	GRB2	INSIG2	RNF146	DPH1	DGCR8	SIRT3	RUVBL2	UCHL5	SIRT1	CBL	SNW1	SUMO1	SREBF2	SRC	CDK9	TP53
GTF2B	39	HSF1	PSMC2	GTF2F2	ATF4	MED21	NCOR1	CREBBP	REL	KLF5	UBC	IKZF1	DHX9	GTF2E2	MYC	TCEA1	EP300	RELA	MECP2	TAF11	REST	CTBP1	SAP25	NCOA1	MKX	GTF2H4	NR2F1	JUN	GTF2F1	ESR1	POLR2A	POU3F2	TBPL1	TAF9	FOXF2	GTF2E1	TBP	PSMA3	NR5A1	BCL3
HSPA8	61	RAF1	ERH	PSMA3	PPP1CA	CCND1	HSF1	HMGB1	DNAJA1	DNAJB1	CDKN2A	DNAJC3	RUVBL1	BCR	MEN1	PACSIN3	SUMO4	PACSIN1	VHL	SUMO2	UBE3A	UBC	CITED1	PARK2	INSIG2	CD4	HCFC1	GPR37	TNFRSF1A	RFWD2	CDC5L	ABL1	STUB1	MAPK8	HDAC3	EGFR	GOT2	BAG1	BAG2	HSP90AA1	MDM2	MAPT	FBP1	PACSIN2	RGS2	HGS	HIST3H3	HLA-DRA	YWHAQ
HSPA9	15	CDKN2A	HDAC5	PSMA3	H2AFX	GTF2A1	SUMO4	SUMO2	UBC	HDGF	RNF146	SIRT3	SIRT1	SUMO1	TBPL1	TP53
GTF2I	23	SRF	USF1	SUMO2	SUZ12	HDAC2	MAPK3	SMAD2	UBC	MAPK1	PRKG1	MYC	SRRM1	ATF6	KDM1A	STAT3	TOPORS	HDAC3	STAT1	HDAC1	USP7	CALM1	SRRM2	CHAF1A
INSIG2	11	PSMD12	UBC	PSMC5	PSMD11	HSPA5	HSPA8	UBQLN1	HSPA1A	PSMD4	PSMC3	PSMC2
SLC11A2	2	UBC	PARK2
RDX	3	CALM1	UBC	ARHGDIA
ARIH2	10	UBE2E2	UBE2L3	KAT5	TP53	UBE2L6	EEF1G	ARAP1	UBC	UTP14A	EEF1A1
APTX	4	TP53	PARP1	BANF1	XRCC1
MYO9B	3	UBC	MYC	CALM1
MIP	1	CALM1
HSPB1	18	SRRM2	PPA1	LRIF1	GATA1	UBE2I	HSF1	CASP3	MAGED1	STAT2	UBC	MYC	UCHL5	PRKCD	RPS6KA5	YWHAQ	SUMO1	TP53	AKT1
SMYD2	7	IGF2BP1	AXIN1	CDC37	HSP90AA1	TP53	GSK3B	RB1
CRX	6	ATXN7	SP1	KAT2A	EP300	SP4	SP3
REL	23	SP1	DPF2	GTF2B	MTPN	NKRF	PPP4C	HSPA4	CDK2	PAPOLA	ELF1	EP300	RELA	NFKBIA	NFKBIE	NFKB1	NFKB2	SRF	TBP	MAP3K8	MAPK8	TNIP2	TBK1	CREBBP
DNAJC13	5	CALM1	STUB1	UBC	GSK3B	GADD45A
CASP8AP2	9	TRAF2	FADD	CASP8	UBC	FAS	CALM1	SREBF2	SUMO2	UBE2I
EBNA1BP2	5	EIF2AK2	UBC	HDGF	LYAR	OTUB1
HNF1A	10	AES	EP300	PCBD1	BCL6	FOS	KAT2B	SIRT1	STAT3	CREBBP	SRC
LYAR	13	NAT10	ZHX1	DDX21	HDGF	GTPBP4	ZBTB16	EIF2AK2	DHX9	SRP14	NPM1	EBNA1BP2	RPL23A	UBC
CRADD	7	RIPK1	LRIF1	CASP2	TNFRSF1A	EEF1A1	PIDD	C14ORF1
CHAF1A	28	YWHAZ	HIST1H3A	BLM	MSH6	YWHAE	HIST1H3E	RPS3	XRCC6	ASF1A	SETDB1	CDK2	HIST4H4	PCNA	NONO	EIF3C	SUMO3	XRCC5	WRN	XPC	SUMO2	SET	HMGB2	YWHAQ	SUMO1	RPA1	GTF2I	CBX5	PRKDC
WAS	16	GAS7	PRPF40A	WBP4	CDC42	UBC	WIPF1	CSNK2A1	GRB2	PLCG1	EGFR	RBBP5	SRC	RAC1	PACSIN1	PACSIN2	PACSIN3
DDB2	8	COPS5	EMD	TOPORS	XPC	BANF1	XRCC6	SUPT3H	UBC
WDR33	14	ZBTB16	PFN2	UTP14A	UBC	WWOX	ZHX1	TP53	KAT7	SH3GL3	PRMT1	SUMO1	GIT1	EEF1G	SMARCAD1
CSK	12	HNRNPK	SRC	JUN	EGFR	UBC	ARRB1	CBL	PECAM1	RASA1	PTK2	IGF1R	CREBBP
PAFAH1B2	3	PAFAH1B3	PARK2	UBC
PAFAH1B3	15	PAFAH1B2	C14ORF1	SETDB1	SUMO4	ZBTB16	TP53	UBC	GAPDH	ZHX1	CRMP1	LRIF1	UNC119	TLE1	XRCC6	EEF1A1
PIN1	45	MAPT	RAB4A	TRAF2	MED1	VHL	DDX17	CCNE1	RAI1	NONO	SMAD2	SRRM1	POLR2A	TP53	XRCC6	NFATC2	AXIN1	SFPQ	CDK2	CTNNB1	UNC119	DEAF1	UBC	ZMIZ2	G3BP1	G3BP2	CSNK2A1	CSNK2A2	HNRNPC	HNRNPK	ETV6	SMAD3	SRRM2	CDC27	RARA	MYC	LRIF1	PTOV1	BCL2	CASP6	JUN	TOP2A	DDX5	FOXO4	ZCCHC10	PKM2
SS18L1	12	CREBBP	NR1H3	AATF	ATF3	EP300	SMARCA4	SMAD1	SMAD3	HDAC2	HDAC4	RLIM	STAT3
CYFIP2	7	PRPF40A	PACSIN3	UBC	YWHAZ	PACSIN2	GAS7	PACSIN1
SPARC	2	PLG	XRCC6
SERPINH1	10	CTBP1	ESR2	ZEB1	HDAC2	TP53	BRCA2	UBC	KLF13	PPARG	FEZ1
SNRPN	5	SH3GL3	TP53	HCFC1	LRIF1	UBC
TRDN	1	CALM1
PDIA2	2	GAPDH	SYVN1
PDIA3	5	SUMO2	UBC	STAT3	HMGB1	SUMO4
CTD	4	POLR2A	CDK9	CPSF1	TBP
LANCL1	2	SIRT1	UBC
MKX	5	HDAC1	GTF2A1	SIN3A	TBP	GTF2B
HSPD1	20	PCK1	SRRM2	PSMA3	CD4	SUMO4	SUMO2	DHFR	UBC	NR3C1	MYC	STUB1	SIRT3	BAK1	APP	SIRT1	CASP3	BAX	CDK9	HDAC1	HDAC5
WDR48	20	UBC	PSMA3	PSME3	TRMT11	UIMC1	BRCA1	CSNK2B	PCNA	UBR5	SET	ZNF639	TP53	STK11	EIF3F	ZBTB2	CSNK2A1	CSNK2A2	WRN	MYCBP2	BCR
PPP4C	14	NFKB1	HDAC3	REL	UBC	SMN1	TK1	RELA	TRAF6	CCT5	JUN	EEF1A1	TP53	PPME1	SRRM2
MNAT1	13	CDK7	POU2F2	POU5F1	GTF2H1	RB1	TP53	MTA1	EEF1A1	POU2F1	CCNH	ERCC3	LRIF1	ESR1
PSEN1	14	CTNNB1	GSK3B	PSEN2	BCL2	FBXW7	MAPT	TCF7L2	UBC	UBQLN1	HERPUD1	CDH1	BCL2L1	TRAF6	NOTCH1
PSEN2	4	PSEN1	BCL2L1	UBC	UBQLN1
CDCA5	3	XRCC6	UBC	SMC3
CTBP1	41	TGIF1	HDAC3	TUBG1	EHMT1	HDAC1	HIST3H3	EP300	SERPINH1	TP53	TBP	TCF4	TBL1X	KAT2A	UBE2I	AKT1	MLL	CREBBP	CHD3	TCF7L2	SOX2	GTF2B	HIC1	BRCA1	HDAC4	SP1	SATB1	EHMT2	HDAC2	APC	UBC	BCL3	IKZF1	HDAC9	KAT2B	RBBP5	KDM1A	MDM2	HDAC5	IKZF4	ZEB1	MECOM
UVRAG	6	PIK3C3	PIK3R4	UBC	PTPRA	BECN1	KIAA0226
SERPINI2	1	UBQLN1
MPHOSPH6	7	TP53	UBC	ZHX1	UNC119	TLE1	LRIF1	C14ORF1
MED1	40	PARP1	CCNC	AR	SREBF1	SUPT3H	PIN1	UBC	TRIP4	THRA	PPARG	ESR1	ESR2	YWHAQ	SUPT7L	POU1F1	RARA	MED17	CDK8	CDK9	TRRAP	HNF4A	TGS1	GATA1	BRD4	MED21	RXRA	GABPA	NCOA6	NR1H2	NR3C1	ATM	POLR2A	TP53	BRCA1	VDR	PPARGC1A	TADA2A	MYC	KAT2A	MED25
ZEB1	12	SMAD1	SMAD2	SMAD3	SMAD7	KAT5	SERPINH1	SOX2	SMARCA4	DRAP1	SUMO2	SIRT1	CTBP1
RIPK1	26	TNFAIP3	KHDRBS1	ITCH	UBC	TRAF1	CRADD	PIDD	TNFRSF1A	TAB2	CASP10	HSP90AA1	USP2	TNFRSF10B	CASP8	TRAF2	FADD	OPTN	XIAP	SQSTM1	IKBKG	CFLAR	EGFR	BIRC2	FAS	TRADD	MAP3K14
MLL	32	ELL	HIST1H3A	HIST1H4A	PSIP1	TP53	UBC	MAP3K5	HIST3H3	CREBBP	MEN1	CTNNB1	SNW1	KAT8	RBBP5	SIN3A	CTBP1	HCFC1	CDC73	SKP2	SMARCB1	HDAC1	MLLT3	CDK9	MYB	E2F4	MLLT1	SET	POLR2A	DOT1L	KAT6A	RUNX1	WDR5
EGFR	54	PRDX1	CEBPB	UBC	ACTA2	VAV1	NDN	NEDD8	FKBP4	PDGFRB	HSPA4	FN1	STIP1	YWHAZ	CBLC	STAT3	PLD2	CBL	UCHL1	HGS	MAPK14	CSK	RASA1	DYNC1H1	PSMD4	FKBP8	SHC3	HSPA1A	CTNNB1	MAP3K14	AR	SRC	SH3GL2	HSPA8	STUB1	STAT1	SNX6	MATR3	WAS	PLCG1	SH3KBP1	PCNA	IGF1R	HSP90AA1	RIPK1	PRKCA	CASP1	CDH1	EEF1G
EIF2S1	3	EIF2AK2	HDGF	UBC
HNF4A	33	NCOA6	TP53	FOXO1	SUB1	COPS5	UBE2I	MED17	NCOA2	PNRC2	PRMT1	PCBD1	SMAD4	MED1	CREBBP	CTNNB1	SP1	MED21	MAPK3	SREBF1	MAPK1	NR0B2	SIRT1	PPARGC1A	TGS1	NCOA1	NCOR2	HDAC3	HDAC4	VDR	SMAD3	PABPC4	SREBF2	AR
EIF2S2	9	CRMP1	TP53	ZBTB16	PRKDC	TLE1	HDGF	UBC	H2AFX	UNC119
CNN1	2	UBC	CALM1
DVL1	12	SMAD1	SMAD7	SMAD4	SIRT1	ANXA7	SMAD2	ARRB1	CTNNB1	CSNK2A1	UBC	SMAD3	AXIN1
DVL2	13	SIRT1	TRAF2	VHL	ARR3	AXIN1	MAP1LC3A	CTNNB1	TP53	UBC	CSNK2A1	PCBD1	SNIP1	ARRB1
HNF4G	5	PNRC2	GAPDH	NR0B2	COPS5	SRC
ETS1	17	JUN	NCOR1	UBE2I	SUMO2	SRC	NCOA3	ETS2	CREBBP	RUNX1	DAXX	EP300	SPI1	PIAS4	UBC	RUNX2	MAF	BRCA1
ETS2	13	JUN	NCOR1	SUMO2	CREBBP	SRC	NCOA3	ETS1	NR3C1	ZMYND11	SPI1	UBC	EP300	FOS
DPYSL4	5	SH3GL2	SH3GL1	PTPRO	UBC	SH3GL3
WDR62	4	TBP	MAPK9	UBC	LRIF1
KIAA0087	1	TP53
ZHX1	25	NFYA	TERF1	ATXN1	TARDBP	LYAR	WDR33	TOLLIP	PNP	BCL2L1	ELL	GADD45A	MPHOSPH6	CSNK2A1	ZMYND11	GSK3B	AKT1	BID	PAFAH1B3	LAMA4	SERPINB9	UTP3	PSMD11	SAT1	CREB1	SUMO2
MAPK1	55	CEBPB	VAV1	TNFRSF1A	C1QBP	MYC	NCOA3	PECAM1	ARRB1	ARRB2	RPS6KA5	GTF2I	RARA	YBX1	CCND1	VDR	MKNK1	AR	SMAD3	ATF2	RPS6KA3	MAPK14	RYK	SREBF2	SNCA	SMAD1	ID2	RPS6KA1	PEA15	HNF4A	PPP1CC	TP53	GAPDH	RAF1	EP300	UBR5	MTPN	GATA4	HMMR	FOS	TFCP2	SFPQ	CASP9	UBTF	HIST1H4A	JUN	HDAC4	RXRA	SP1
MAPK3	32	C1QBP	SPIB	ARRB1	ARRB2	USO1	MYC	HIST1H4A	GTF2I	ID2	VDR	MKNK1	RPS6KA3	HNF4A	RYK	CREM	SREBF2	SNCA	RPS6KA1	PEA15	BAZ1B	TP53	RAF1	UBR5	JUN	HDAC4	UBTF	RXRA	SP1	MAPK14	RPS6KA2	UBC	SREBF1
CLIP1	6	RAC1	MTOR	IQGAP1	CDC42	UBC	CALM1
MAPK8	40	FAS	SPIB	PIAS2	JUNB	TNFRSF1A	MYC	NCOA3	JUN	CASP10	NFATC2	MSN	SIRT1	ARHGDIA	STAT3	TNFRSF10B	NFE2	SNCA	SPI1	TP53	HSPA8	NR4A1	FASLG	PRKDC	PDPK1	TFCP2	GSTP1	CDKN1A	ATF2	IRS1	EZR	CASP8	REL	SPAG9	HDAC1	HDAC9	FADD	H2AFX	UBC	RHOA	BID
MAPK9	11	JUN	WDR62	NFATC2	BAZ1B	GRB2	HDAC1	HDAC9	JUNB	TP53	PRKDC	UBC
FEZF1	1	SP1
MNT	3	SIN3A	MYC	HDAC1
NOC2L	9	ATXN7	TP53	LRIF1	PPP1CA	MAGED1	BRF2	SUMO2	UBC	AURKB
FMNL1	6	GAS7	PFN2	UBC	PRPF40A	RAC1	XRCC6
PNRC2	9	ESRRG	HNF4A	HNF4G	XRCC6	ESR1	ESR2	SF1	SPAG9	UBC
SUMO1	140	GCM1	SRRM1	SRRM2	GAPDH	NCOR2	TRIM28	POU5F1	SPTBN1	BAZ1A	BAZ1B	TP53	PKM2	ARHGDIA	PABPC4	HSP90AA1	SFPQ	XPC	EGR1	SREBF2	DAXX	DST	SP1	CDC5L	ARID2	SMAD4	NFKB1	NFKB2	HDAC4	UBE2I	EEF1G	SND1	NKRF	NFKBIA	RAC1	UBTF	NONO	NOP2	PRKDC	SF3B1	RARA	NAT10	RPS14	HIST3H3	RPS3	RPS6	RPS8	PLK3	PML
SUMO2	336	RFC1	ETS1	ETS2	MCM2	TAF9	RBM39	SERBP1	ETV6	XRCC4	PRDX1	TRIM63	RPLP1	MATR3	SUDS3	TRIM28	DEK	TADA3	TRERF1	SET	HDGF	PDIA3	HSF1	CARS	STUB1	ARID4A	ARID4B	SP3	POU2F1	ARNTL	USP7	SSB	TP53	CTCF	SLTM	FARSA	BRD4	BRD8	HK2	DDX17	BRF1	TP53BP1	DDX21	GTF3C2	GTF3C3	GTF3C4	NFE2L2	ATF7IP	BCOR
SUMO3	27	RANBP2	PFDN1	TP53	PML	UBE2I	ANXA7	HSF1	CDKN1A	BRCA1	BLM	UBE3A	CHAF1A	UBC	ARNTL	FOS	TK1	TP53BP2	JUN	PIAS1	PIAS4	VIM	SMN1	TDG	NEDD8	SUMO2	AURKB	ATF7IP
SUMO4	32	PHB	DNAJA1	HNRNPK	HSPA5	HSPA8	HSPA9	HSPD1	CCT5	PAFAH1B3	HSPA1A	GAPDH	NONO	SUMO2	GSTP1	TFAP2A	FOS	PPA1	TOP2A	PA2G4	NR3C1	UBC	JUN	ARHGDIA	NFKBIA	VIM	PSMC2	PSMC5	STAT1	WDR5	ACADM	STIP1	PDIA3
TCF7L2	11	PARP1	XRCC5	SUMO2	NLK	EP300	CTNNB1	CTBP1	PSEN1	UBC	XRCC6	NR5A1
DRAP1	9	CDKN2C	UBC	TK1	DR1	FEZ1	ZEB1	NFYB	TAF9	TBP
NOC3L	3	USP39	UBC	EIF2AK2
GRK4	3	CALM1	IKBKG	UBC
GRK5	2	CALM1	SNCA
RBM5	4	BCL2L1	GAPDH	LRIF1	SUMO2
THRA	40	UBC	TDG	SUV39H1	EMD	HSPA4	MED1	YWHAQ	TAF7	MED21	MED25	NCOA1	NCOA2	NCOA3	NCOA6	NCOR1	NCOR2	EP300	TAF11	TBL1X	FUS	CDK7	CDK8	GPS2	RXRA	HDAC3	POU2F1	XRCC5	NR0B2	PRKDC	TRIM24	ITGB3BP	LIG3	SRC	XRCC6	COPS2	SMC1A	CCND1	CUL1	GRIP1	PARP1
THRB	30	PSMC5	BRD8	PRKDC	PPARGC1A	TRIP4	LIG3	TSG101	COPS2	SMC1A	CCND1	PARP1	XRCC5	HSPA4	PRMT1	MED21	NCOA1	NCOA2	NCOA3	NCOA6	NCOR1	NCOR2	SRC	RXRA	TBL1X	TP53	GPS2	NRBF2	XRCC6	HDAC3	LRIF1
HERC1	3	PKM2	UBC	EP300
HERC2	11	DBNL	USP42	CDC42	CALM1	MDC1	UBE2N	USP16	UBC	BRCA1	USP20	SIRT3
HERC3	3	UBC	UBQLN1	TK1
DLX2	4	UBC	MSX2	XRCC6	MSX1
PDX1	5	PRKDC	XRCC6	PBX1	ATF3	XRCC5
ELF1	7	NFYA	UBC	HMGA1	REL	SUMO2	SP1	NFKB1
ETV6	12	NCOR1	UBE2I	SUMO2	HDAC9	L3MBTL1	GRB2	KAT5	IRF8	PIN1	UBC	SIN3A	HDAC3
ELF3	5	TBP	UBC	P4HB	SUMO2	NFKB1
EHBP1	2	PACSIN1	UBC
EIF4EBP1	7	ATM	PRKCA	LRPAP1	RPTOR	PPP2R2A	GSK3B	MTOR
CSN2	5	GRB2	RAC1	CDC42	NFYC	TOLLIP
GRM5	1	CALM1
AGBL2	2	TP73	TP53
NRBF2	8	RARA	PIK3C3	ATG14	IKBKG	PA2G4	BECN1	RXRA	THRB
PAEP	4	LRIF1	XRCC6	EEF1A1	BANF1
SLX1B	12	PSMA1	PSMA3	PSMA4	CALM1	PSME3	ANXA1	PSMD11	S100A8	SMN1	HUWE1	RAN	CUL1
ZCCHC10	4	EEF1A1	TP53	PIN1	PSME3
KIF1B	4	EEF1A1	CALM1	BRCA1	UBC
QTRT1	5	UNC119	SETDB1	SH3GL3	ZBTB16	NDUFA4L2
RBP1	5	SIRT1	SAP30	ING1	SIRT2	UBC
TMPO	11	RNF185	SMARCAD1	UBC	MYC	AKAP8L	HDGF	BANF1	SUMO2	RB1	HDAC3	SMN1
RBPJ	11	GSK3B	KAT2A	KAT2B	MECP2	GADD45A	NCOR2	KDM5A	SND1	SIN3A	NOTCH1	SNW1
PIAS1	27	UBE2I	SP3	PPARG	NEDD8	CREB1	SATB1	SUMO2	NCOR1	ESR1	UBC	AKT1	TRIM27	AR	ZMIZ2	DNMT3B	SUMO3	BRCA1	SREBF2	SUMO1	STAT1	JUN	DDX5	MAML1	HIC1	TP53	PPP1CA	ZNF76
PIAS2	27	UBE2I	MAPK8	ZBTB4	SUMO2	HIC1	PGR	UBC	HUWE1	PML	NGFR	TRIM27	PARK7	CDKN2A	MYC	NEDD8	ESR1	ESR2	AKT1	JUN	MYCN	SREBF2	TRAF2	SUMO1	NR3C1	TP53	AR	NTRK1
PIAS3	21	UBE2I	ZMIZ1	CREBBP	EP300	SMAD4	SATB1	SUMO2	SMAD2	UBC	HABP4	AR	TRIM27	RELA	ZMIZ2	RAC1	STAT3	SMAD3	SREBF2	HMGA2	PPP1CA	TRIM32
PIAS4	26	UBE2I	BRCA1	SMAD4	SATB1	TGM2	SUMO2	SMAD2	PARP1	UBC	TRIM27	PRKCZ	SMAD7	ZMIZ2	ETS1	SUMO3	SMAD3	SUMO1	HDAC1	HDAC2	AR	SMAD1	TADA3	TCF4	TP53BP1	TRIM32	CEBPD
FBXO11	5	COPS5	BCL6	UBC	CUL1	TP53
RAB4A	3	PIN1	TP53	PRKCI
HOXA10	2	CREBBP	PBX1
MSN	16	H2AFX	UBC	MAPK8	EZR	NCF4	CASP10	BID	TNFRSF10B	ARHGDIA	FAS	TSC1	RHOA	TNFRSF1A	FASLG	FADD	CASP8
TFAP2A	15	GRB2	APC	PPARG	YBX1	CTNNB1	MYC	SUMO2	SUMO4	TP53	EP300	YY1	CITED2	UBC	NPM1	DEK
TFAP2C	4	CITED2	SUMO2	TP53	UBC
MYOD1	37	HDAC1	HIST1H3A	RUNX1	JUN	PBX1	BHLHE41	RXRA	SP1	NCOR1	SMARCA4	MEF2C	DDX5	UBC	CREBBP	IFRD1	KAT2B	TCF3	SUV39H1	EZH2	KAT5	SIRT1	TSC22D3	PPARGC1A	STAT3	HSP90AA1	CARM1	ESR1	ESR2	SNW1	CREB1	EP300	RB1	CDK4	ID2	PHB	TCF4	PRMT5
SATB1	21	KAT2B	PML	UBR5	PIAS1	PIAS3	PIAS4	UBE2I	TAL1	CHD4	UBC	CTBP1	BAZ1A	CTNNB1	HDAC1	HDAC2	CUX1	SIN3A	SMARCA5	TOPORS	MTA2	SUMO1
FTH1	8	ELL3	UBC	SUMO2	TOLLIP	PACSIN1	UCHL5	NR3C1	CRMP1
SNTA1	3	GRB2	XRCC6	SCN5A
RPS6KA1	11	ESR1	TSC1	ATXN3	NFKBIA	MAPK1	MAPK3	UBC	SRSF5	TTK	MXD1	CREBBP
RPS6KA2	6	FOS	UBC	JUN	CREBBP	MAPK1	MAPK3
WDR5	38	MYB	HDAC5	UBC	MLLT1	TRAF6	PSMA3	PSMC5	PYGO2	POU5F1	TP53	MAVS	MEN1	IKBKG	HIST3H3	KAT8	KAT6A	TADA2A	MBIP	ESR1	RBBP5	USF1	CHD8	SETD1A	HIST1H1C	HIST1H3A	CARM1	CIAO1	NCOA6	SUMO2	SUMO4	PIK3CA	KIAA1267	HDGF	CREBBP	RFWD2	HCFC1	TERF2	MLL
RPS6KA3	10	H2AFX	MAPK1	MAPK3	PDPK1	CREBBP	UBC	ESR1	MAPK14	PEA15	EIF3C
RPS6KA5	14	ERH	UNC119	CREBBP	EZH2	MAPK1	SMARCB1	RAI1	MAPK14	HIST1H3E	UBC	HSPB1	CREB1	EP300	CRMP1
TERF2IP	12	ACD	RAD51	PARP1	UBC	HSPA4	SUMO2	TERF1	TERF2	XRCC5	POT1	XRCC6	MRE11A
MAP1LC3A	10	STK4	PRKCI	DVL2	ATG3	ATG7	UBC	MAP1LC3B	CLINT1	SQSTM1	CASP8
MAP1LC3B	17	STK4	PRKCI	DBI	CASP8	ADD1	SPAG9	SMARCB1	MYBL2	CLINT1	TAF7	MAP1LC3A	ATG3	ATG5	ATG7	RPLP1	SQSTM1	DNMT3B
UCHL1	11	MDM2	UBE2I	SMN1	CTNNB1	UBC	TP53	EGFR	CDKN2A	CCDC14	COPS5	NEDD8
LYL1	6	LMO2	TCF4	TAL1	NFKBIA	NFKB1	TCF3
UCHL5	36	YY1	CASP14	CALM1	PSMC2	PSMC3	PSMC5	PSMD2	PSMD4	EEF2	ANXA1	ANXA4	ANXA7	HIST1H4A	ACTC1	PRDX1	YWHAZ	SET	RAD23B	HIST4H4	HSPA5	HSPB1	FTH1	PNP	PKM2	SUMO2	TXN	PSMD10	PSMD11	PSMD12	SMAD2	SMAD3	SMAD7	RUVBL1	RUVBL2	UBC	EEF1G
HOMER1	2	UBC	PARK2
MAGEA11	16	ZBTB16	EP300	TRIM27	MXD3	NDUFB9	UBC	AR	PRKRIP1	MLF1	NCOA2	BIRC2	ARHGAP29	KIAA0408	CCDC14	EWSR1	ILF3
RLIM	8	UBC	SIN3A	ESR1	LDB1	STAT6	UBE2E2	TOLLIP	SS18L1
PARK7	17	MBD3	BCL2L1	UBC	CHD4	RBBP7	PIAS2	STUB1	BAX	PARK2	TRAF6	HSPA4	MTA1	MTA2	RBBP4	EFCAB6	HDAC1	HDAC2
RPS6KB1	22	RICTOR	TERT	SRC	PRKCZ	MTOR	MXD1	GDI2P1	PDK1	CSNK2B	KAT2B	SYK	AKT1	UBC	PPP2R2A	RPTOR	CSNK2A1	DPPA4	EIF3B	EIF3C	EIF3F	EP300	MDM2
NR0B2	32	NR1H2	AR	SMARCC1	TRAF6	RUNX2	SIRT1	RARA	KLF6	SIN3A	VDR	SNW1	SMARCB1	EHMT2	POLR2A	SIRT6	ONECUT1	NR1H3	ESRRA	ESRRG	ESR1	THRA	PPARG	SMARCE1	NCOA3	HNF4A	HNF4G	RXRA	EID1	UBC	SMARCA2	HDAC1	HDAC3
AIMP2	9	STUB1	MATR3	KARS	CHD3	TP53	DEAF1	UBC	PARK2	HSPA4
ZNF20	1	HAP1
ZNF24	17	EEF1A1	SETDB1	SOX2	ZBTB16	UNC119	SUMO2	C14ORF1	CRMP1	HAP1	LRIF1	UTP14A	EEF1G	TP53	UBC	SMARCAD1	KAT5	USP11
FAM96B	3	MLF2	UBC	CIAO1
ERCC2	10	PIDD	AR	TP53	CCNH	ERCC3	CDK7	UBC	GTF2H1	ATF7IP	ERCC6
ERCC3	16	CDK7	GTF2H4	BCR	GTF2E1	TP53	XPC	ERCC2	ATF7IP	AR	UBC	GTF2H1	CCNH	GTF2E2	MNAT1	PSMC5	MYC
ERCC6	10	POLR2A	TP53	HIST2H2AC	HIST1H4A	SUMO2	UBC	BAZ1B	HIST1H3A	PCNA	ERCC2
ATF7IP	13	SUMO2	CREB1	GTF2E2	UBC	SREBF2	POLR2A	UBE2I	GTF2E1	ERCC3	SETDB1	SP1	ERCC2	SUMO3
TOLLIP	17	EIF2AK2	SETDB1	XRN2	N4BP2	ZHX1	HERPUD1	FTH1	XIAP	ZBTB16	RLIM	UBC	DZIP3	BIRC2	ITCH	MAGED1	LDB1	CSN2
FANCC	11	HES1	HSPA4	GSTP1	STAT1	HSP90AA1	EIF2AK2	DNAJB1	HSPA1A	CDK1	HSPA8	NPM1
NRGN	1	CALM1
TRIP4	14	UBC	MED17	MED25	NCOA1	THRB	EP300	MED1	SRC	RARA	ESR1	ESR2	CREBBP	POLR2A	PPARG
MEN1	32	NFKB2	TCF3	RBBP5	UBC	SMAD3	SIN3A	HSPA4	HSPA8	MLL	HIST1H3A	WDR5	TCF4	HCFC1	VIM	SMAD1	HDAC1	HDAC2	SNW1	WT1	RPA2	CTNNB1	ESR1	MYB	PSIP1	NFKB1	STUB1	RELA	MEF2D	POLR2A	TP53	CHEK1	MYC
FBXO42	3	CUL1	UBC	TP53
ELL3	3	FTH1	MLLT3	SIRT1
GTF3C2	10	GTF3C3	EP300	SUMO2	POLR3C	UBC	GTF3C5	TBP	MYC	GTF3C4	SMARCAD1
GTF3C3	14	GTF3C2	DEDD	SUMO2	POLR3C	DEDD2	UBC	PCBD1	SQSTM1	EP300	TBP	MYC	BRF1	GTF3C4	SMARCAD1
GTF3C4	10	SUMO2	POLR3C	UBC	POLR3F	GTF3C5	TBP	MYC	GTF3C2	GTF3C3	SMARCAD1
GTF3C5	10	POLR3C	BRF1	UBC	EP300	TAF10	TCF4	GTF3C2	GTF3C4	TBP	SMARCAD1
MTA1	31	SOX2	UBC	HSF1	SIN3A	EP300	LMO4	KDM1A	MDM2	HIC1	ATR	HDAC1	HDAC2	MNAT1	MBD3L1	SUMO2	BCL11A	BCL11B	CCNH	RBBP4	RBBP7	MBD3	PARK7	TP53	ESR1	JUN	ITGB3BP	CDK7	MTA2	CHD3	CHD4	HIF1A
OSTF1	2	GAPDH	UBC
MTA2	35	SOX2	UBC	SIN3A	MBD2	MBD3	SRRM2	GTF2E2	ESR1	BRCA1	HIST1H3A	PCNT	CHD3	CHD4	YY1	ATR	MBD3L1	SMARCAD1	BCL11A	BCL11B	SUMO2	FKBP3	BANF1	NR4A1	SAP30	RBBP4	TOP2B	RBBP7	KDM1A	PARK7	TP53	SATB1	HDAC1	HDAC2	HDAC5	MTA1
SMARCAD1	59	KDM1A	ANAPC2	ANAPC5	ANAPC7	SMC1A	SMARCC1	CDC16	CDC27	TMPO	ARID2	SMARCE1	HDAC1	HDAC2	MSH2	MSH6	SMARCC2	PCNA	DDX5	SMARCD2	XRCC5	PRKDC	DHX9	USP7	MTA2	SMARCA4	SMARCA5	SUMO2	HNRNPK	EHMT1	EHMT2	XRCC6	MATR3	CSNK2A1	ILF3	NONO	TRIM28	DDX17	PARP1	KHDRBS1	YY1	SMC3	TOP2A	RUVBL1	RUVBL2	CPSF1	CPSF2	CPSF3	SIN3A
CHD1L	11	CBX5	XRCC6	RPA2	PARP1	PRKDC	XRCC5	SUMO2	RPA1	UBC	XRCC1	H2AFX
HECW2	3	TP53	UBC	TP73
ZMIZ1	4	PIAS3	UBC	AR	TP53
ZMIZ2	9	TP53	PIAS1	PIAS3	PIAS4	PIN1	SMARCA4	SMARCE1	SUMO2	AR
AKAP5	4	IQGAP1	PRKCA	UBC	CALM1
AKAP6	2	CDC5L	CALM1
MYCBP2	9	CALM1	MYC	BAK1	USP11	YWHAQ	UBE3A	UBC	SFN	WDR48
AKAP9	3	UBC	CDC5L	CALM1
JOSD1	2	UBC	CALM1
PRKRIR	4	DNAJC3	UBC	STK4	TP53
LUC7L	4	CALM1	TADA2A	UBC	FAM173A
PAK1	16	CDC42	PLCG1	SH3KBP1	LIMK1	ARHGEF6	TGM2	RAC1	UBC	HSP90AA1	YWHAZ	CDK5	AKT1	MYLK	HGS	RAF1	HIST1H4A
PELP1	19	HDAC2	ESR1	SENP3	NR4A1	SRF	HIST2H2AC	SUMO2	UBC	CREBBP	HIST1H3A	HIST1H4A	AR	STAT3	SMARCAD1	EP300	SRC	SUMO1	KDM1A	RB1
EGR1	11	CREBBP	PFDN5	SUMO1	EP300	SREBF2	SP1	PTEN	RELA	TP53	PSMA3	CEBPB
SYVN1	11	HSPA5	ATF6	APP	TP53	GPR37	UBE2J1	PSMD2	UBC	CLU	PDIA2	HERPUD1
STK4	8	FOXO3	MAP1LC3A	MAP1LC3B	SIRT1	PRKRIR	UBC	H2AFX	ABL1
TRABD	2	BECN1	UBC
ASF1A	9	H3F3A	HIST1H3E	HIST1H4A	TAF1	CHAF1A	HIST1H3A	TP73	HIST3H3	TP53
NR5A1	10	SP1	JUN	CREBBP	CTNNB1	NCOA1	GATA4	EDF1	TRERF1	GTF2B	TCF7L2
ZNF148	5	HDAC1	HDAC3	UBC	SUMO2	TP53
SEP15	2	UBC	XRCC6
FEZ1	16	NDUFB9	PDCD7	CSTF2	HAP1	PRKCZ	TOMM20	P4HB	SAP30L	SMC3	DRAP1	TAF1D	NBR1	GTF2F1	C8ORF33	SERPINH1	COL9A2
MYB	29	UBE2I	WDR5	SMARCA2	ZMYND11	TRIM28	UBC	EP300	CREBBP	GATA3	NCOR1	RBBP5	SIN3A	SUMO2	MAF	MLL	NCL	MEN1	SUMO1	KAT5	CEBPB	HIPK2	PARP1	NLK	SKI	KAT2B	SND1	CHD3	PML	FBXW7
MYC	137	KAT5	SMAD2	HSP90AA1	CREBBP	XRCC5	DYNC1H1	SMARCA2	CEBPB	BTRC	RANBP2	FOXO3	MAPK1	MAPK3	MAPK8	YWHAQ	TUBG1	ESR1	BIN1	TRIM28	HNRNPC	HNRNPK	DNAJB6	MMS19	IKBKG	BRCA1	TOP1	CDC6	TAF5	UBC	CDK8	CDK9	C1QBP	MYCBP2	GSK3B	PSMC3	RUVBL2	CHD4	TAF5L	YWHAE	RELA	TAF12	PPP1CA	PPP2R5A	TADA2A	KAT2A	KAT2B	HUWE1	PSMC2
XIAP	31	HTRA2	UBE2E2	UBE2L3	TAB2	GSPT1	TRIM32	RAF1	UBE2I	UBE2N	CASP2	CASP3	CASP4	CASP7	CASP8	CASP9	MAGED1	SERTAD1	AKT1	PTEN	TRAF2	TRAF6	TOLLIP	AIFM1	BIRC2	BIRC5	RIPK1	CHEK1	USP11	UBC	STUB1	ARHGDIA
RUVBL1	32	KPNB1	CDK9	YY1	TK1	TTI1	HSPA8	CTNNB1	CREBBP	UBC	HDGF	MYC	UBE2I	SMARCA2	SOX2	HSPA1L	TRRAP	RUVBL2	MORF4L1	MORF4L2	GNAS	HDAC5	TBP	H2AFX	PSMA3	SMARCAD1	TELO2	KAT5	AR	RARA	SUMO2	TAF9	UCHL5
RUVBL2	44	CTNNB1	POLR2B	YY1	YWHAQ	RGS20	TTI1	CDKN2A	HSPA1L	KAT5	UBC	SRRM2	MYC	EHMT2	MATR3	SUV39H1	SOX2	CDK7	CDK9	SREBF1	RUVBL1	HIF1A	KPNB1	DNM2	HSPA5	MORF4L1	MORF4L2	BCL3	SMARCAD1	ATF2	TELO2	AIRE	SRCAP	SUMO2	USP7	PCNA	NDRG1	TAF9	PPP1CA	UCHL5	NFKB1	HDAC1	HDAC2	HDAC5	TRIM28
ARL3	5	TP53	UNC119	TLE1	UBC	LRIF1
MED17	22	TRIP4	PARP1	TP53	MED25	HNF4A	TADA2A	MED1	BARD1	SUPT7L	SUPT3H	GATA1	SMARCA4	UBC	ESR1	ESR2	SREBF1	CDK8	BRCA1	PPARGC1A	BRD4	TRRAP	KAT2A
ARNTL	15	RXRA	SUMO2	UBC	NPAS4	NPAS2	EPAS1	KAT2B	CLOCK	SIRT1	RARA	SUMO3	EP300	HSP90AA1	AHR	HIF1A
SRP14	3	CALM1	LYAR	UBC
RGS2	12	GNAS	CRMP1	PRKCA	PRKG1	COPB2	PARK2	CHD3	XRCC6	GIT1	HSPA8	UBC	EIF3E
AR	104	MED1	SRY	KAT5	NR0B2	SMARCE1	NCOR1	SFPQ	DAXX	CDK9	NCOA2	YWHAQ	AKT1	CCNE1	CCNH	CDC37	TP53	GTF2H1	PA2G4	STUB1	RCHY1	HDAC3	XRCC6	CCND1	NONO	PRKDC	CDK7	SMARCC1	SRC	PTEN	ERCC2	WHSC1	GRIP1	CTNNB1	EFCAB6	MDM2	CREBBP	HDAC1	PIAS3	HSP90AA1	ZMIZ1	SMAD4	FOXO1	MAPK1	HSPA1A	GTF2F1	RAN	AES	MAGEA11
GAP43	2	CALM1	PLCD1
PARP1	73	MED1	CARM1	PRKAA1	HIST1H1C	NEDD8	HIST1H3E	KLF8	MED17	TCF7L2	BANF1	NCOA6	PRMT1	H3F3A	EP300	SP1	TERF2IP	USF1	XRCC5	VHL	SUMO2	POLA1	UBC	PIAS4	ESR1	CREBBP	HDAC1	HDAC2	HDAC3	HDAC5	HDAC9	CHD1L	TAF13	ZBTB9	HOXB7	CDK8	NFKB1	RNF146	H2AFX	TOP1	PCNA	IMMT	RELA	CDKN1A	NPM1	XRCC1	MYBL2	THRB	HDGF
FCHSD1	4	HSPA1A	ASAP1	DNM2	XRCC6
NTRK1	15	HSPA4	TRAF6	CBL	SHC3	GRB2	CDC37	ABL1	SQSTM1	RAP1A	PLCG1	SP1	MYCN	HSP90AA1	UBC	PIAS2
FTSJ3	4	EIF2AK2	SUMO2	SAT1	UBC
TRADD	14	TNFRSF1A	NOL3	USP2	TRAF2	TNFRSF10A	TNFRSF10B	CASP8	STAT1	FADD	UBC	HIPK2	TRAF1	NGFR	RIPK1
MED21	24	TARBP2	KAT2B	TP53	GTF2B	THRA	HNF4A	UBC	CREBBP	SREBF1	TRIM27	MED1	THRB	PPARGC1A	GTF2E1	GTF2F1	GTF2H4	SMARCB1	ESR1	ESR2	VDR	POLR2A	BRCA1	CDK7	CDK8
SRSF4	6	HAP1	TADA2A	SRRM1	SUMO2	UBC	PPARGC1A
MED25	14	TRIP4	MED17	THRA	ESR1	TADA2A	CDK8	RXRA	UBC	SREBF1	NR3C1	CREBBP	RARA	TRRAP	MED1
SRSF5	9	CALM1	CD101	HDGF	TADA2A	MAPK14	RPS6KA1	UBC	PPARGC1A	SRRM1
ZNF76	2	TBP	PIAS1
DAB2IP	2	TP73	TP53
VAV1	22	MAPK1	ABL1	EGFR	PLCG1	EZH2	SYK	RAC1	RAF1	EMD	PDGFRB	XRCC5	TUBA1A	UBC	S100B	CDC42	JUN	HNRNPK	XRCC6	CBL	GRB2	SUZ12	PRLR
METAP2	3	CALM1	EIF2AK2	UBC
XRCC1	11	APEX1	PCNA	TP53	PARP1	UBC	RNF146	SUMO2	RAN	APTX	LIG3	CHD1L
PPA1	10	HSPB1	TP53	AKT1	UNC119	SETDB1	UBC	HDAC1	HDAC3	SUMO4	RB1
XRCC4	10	SUMO2	UBC	CALM1	NBN	XRCC6	PRKDC	VIM	CHD3	LIG4	XRCC5
XRCC5	69	CHEK1	RBM39	RFC1	MYC	NR1H4	HDGF	HSF1	KAT2A	TCF7L2	UBC	PARP1	LIG3	LIG4	SMARCA5	SMARCAD1	NBN	MSX2	PCNA	XRCC6	NCOA6	TOP2A	VHL	H3F3A	POLR2A	SUMO2	DHX9	BARD1	SIRT6	HIST1H3E	VAV1	THRA	THRB	BAZ1A	TERF1	TERF2	TERF2IP	CHAF1A	CHD1L	PDX1	ILF2	PHF1	HDAC5	H2AFX	HOXB7	WRN	TERT	RNF146	NAA15
FOSB	2	CREBBP	EP300
WRN	22	RAD51	ATRX	MDC1	ATM	ATR	PCNA	DHX9	SUMO1	SUMO2	SIRT1	BLM	TP53	CHAF1A	UBC	TERF2	POT1	XRCC6	XRCC5	NBN	H2AFX	WDR48	PRKDC
MTF1	2	EP300	CREBBP
DZIP3	9	UBC	TSG101	UBE2E2	HDAC1	BECN1	TOLLIP	UBE2I	NCOR1	UBE2N
ARNT	17	GTF2F1	AHR	HIF1A	PML	UBC	EP300	EPAS1	NCOA2	GTF2F2	PTGES3	SIM2	RB1	SP1	SRC	BRCA1	HSP90AA1	NPAS4
ZNF639	3	CREBBP	UBC	WDR48
TRAF1	17	CFLAR	BIRC2	RIPK1	MAP3K5	NGFR	TRAF2	MAP3K14	USP7	SUMO2	SRC	CASP10	TNFAIP3	CASP6	CASP8	UBC	TRADD	TNFRSF1A
TRAF2	42	PIN1	CHUK	TRAF6	MAP4K2	ATXN7	TNFRSF1A	CASP8	DVL2	KIAA1267	USP2	CASP8AP2	KIAA0408	TRADD	TRAF1	SMURF1	USP7	XIAP	IKBKB	IKBKG	CFLAR	BIRC2	RIPK1	MAP3K14	GSK3B	COPS5	MAVS	NGFR	TAB2	PARK2	BANP	PIAS2	UBE2N	TNFAIP3	UBC	HTRA2	MAP3K5	MAP3K8	CD40	RAD23A	TBK1	RB1CC1	ZBTB16
KPNA2	23	EP300	KPNB1	SUMO2	SMARCA4	TERF2	GTF2F1	UBC	MORF4L2	CDK9	MYC	RELA	HDGF	SAP25	SIRT1	CTCF	BRCA1	CSNK1A1	ING1	RAG1	TERF1	RELB	CREBBP	SMARCC2
OPTN	8	YWHAQ	YWHAZ	CALM1	TBK1	RIPK1	CDKN1A	KCTD17	UBC
KPNA3	9	KPNB1	ARRB1	ARRB2	UBC	NFKB1	SIRT1	RCC1	HNRNPC	USP42
TRAF6	41	TAB2	SNCA	NR0B2	SRC	PSMC2	PSMC3	MAP3K5	NTRK1	SYK	TRAF2	WDR5	PRKCZ	RUNX1	MAP3K14	USP2	CD40	ATM	IKBKG	BIRC2	ZMYND11	STUB1	CHUK	USP7	TNFAIP3	PARK7	XIAP	SMURF1	PPP4C	PSMD12	BECN1	HSPA4	IRF7	IRF8	OTUB1	SQSTM1	UBE2N	UBC	ATXN3	MAVS	PSEN1	NGFR
KPNA4	10	KPNB1	TGM2	CTCF	UBC	MYC	RAC1	ARRB2	RCC1	TP53	H3F3A
KPNA6	6	CREBBP	KPNB1	UBC	RAC1	CHD4	RELB
ELL	6	TP53	MLL	MLLT3	ZHX1	MLLT1	SIRT2
PPARG	42	NFE2L2	GRIP1	NLK	PIAS1	MECP2	TRIM24	HMGA1	MED1	SETDB1	NR2E3	SP1	EZH2	NCOA1	NCOA2	NCOA3	NCOA6	TFAP2A	RXRA	KAT5	NCOR1	NCOR2	EP300	CREBBP	EDF1	UBC	ZBTB9	HDAC1	HDAC3	HDAC4	LRIF1	PML	NR0B2	POU1F1	PPARGC1A	CEBPB	GADD45G	SUMO1	RB1	SERPINH1	COPS5	TRIP4	MSX2
WT1	6	UBE2I	DNMT1	TP53	MEN1	EZH2	SUZ12
IFRD1	7	UBC	HDAC1	HDAC4	MEF2C	EIF2AK2	MYOD1	CTNNB1
C9ORF46	2	SAT1	XRCC6
AMBRA1	4	PARK2	ATG3	UBC	BECN1
NFATC2	11	VIM	MAPK8	MAPK9	TUBA1A	MEF2D	PIN1	KPNB1	EP300	SUV39H1	CREBBP	PRKCZ
NFATC4	2	CREBBP	YWHAZ
APBB1IP	6	UBC	PACSIN3	PRPF40A	GAS7	PACSIN1	PACSIN2
CARS	6	PACSIN3	SUMO2	PACSIN1	EEF1G	UBC	PACSIN2
POU5F1	21	HNRNPK	SUMO1	MNAT1	PURA	UBC	WDR5	SOX2	EHMT2	RPS25	EZH2	SETDB1	NCL	TUBA1A	HMGB1	HMGB2	EEF1A1	YBX1	RPL22	GAPDH	TRIM28	EEF2
MYCN	9	CSNK2A1	FBXW7	NGFR	UBC	AURKA	PIAS2	HDAC2	NTRK1	SP1
KPNB1	34	RUVBL1	RANBP2	SMAD4	MGMT	KPNA2	KPNA3	KPNA4	KPNA6	TUBA1A	TERF2	UBC	MORF4L2	SMN1	MYC	NUP98	RUNX1T1	NFATC2	RUVBL2	SRY	FGFR1	HDAC5	CD4	SMAD3	SREBF2	TERF1	SUMO1	ING1	RCC1	PAPOLA	HIST1H1C	MORF4L1	TP53	RAN	AIRE
EMD	32	UBC	SSB	TBL1X	THRA	YWHAE	NCOR1	DPPA4	BANF1	DDB2	HDAC5	SMARCB1	SH3GL3	MYH9	SAP130	VAV1	SH3GL2	CDC37	HDGF	HDAC3	HNRNPK	AKAP8L	SMARCC2	SMARCC1	HDAC1	C1QBP	LMO7	G3BP1	SAP18	CHD4	YWHAQ	TRIM28	MCM2
PEA15	9	PLD2	CASP8	UBC	FADD	MAPK1	MAPK3	ABCD4	PDPK1	RPS6KA3
EDC4	2	EIF2AK2	UBC
BCL2	28	BAX	IRS1	BCAP31	RAF1	TOMM20	BECN1	BCL2L1	FKBP8	PSEN1	HSPA1A	NR4A1	CDK1	SMN1	HSP90AA1	TP53	MYC	BAG1	PARP1	BAK1	CASP2	PIN1	CASP8	UBC	PARK2	TP53BP2	PPP2R5A	BID	CASP3
BCL3	28	HDAC3	JUN	CTNNB1	RXRA	STAT1	NCOA6	NFKB1	GSK3B	TBP	GTF2A1	HDAC1	BARD1	KAT5	NCOA1	NFKB2	CTBP1	RELB	RUVBL2	UBC	COPS5	EP300	N4BP2	HSPA4	STAT3	BAG2	FOS	KDM1A	GTF2B
PYGO2	6	RBBP5	WDR5	TRRAP	KAT2A	CREBBP	SUPT3H
BCL6	33	CHD3	NCOR1	BCL6B	JUN	ZBTB16	HDAC9	JUNB	FBXO11	SMARCA4	HDAC1	HNF1A	NCOR2	HDAC4	ARNT2	CREBBP	BCOR	HDAC7	SPI1	PPARGC1A	ZBTB7A	EHMT1	PML	E2F3	UBC	HDAC2	SIN3A	EP300	BCL11A	HDAC5	EBF1	MBD3	NKRF	YY1
RYK	14	NPM1	CDC37	CTNNB1	PRKDC	MAPK1	MAPK3	AIFM1	VIM	PCNA	TP53	UBC	DYNC1H1	PARP1	CDK1
LAMA3	2	APC	SIRT1
LAMA4	7	EEF1A1	APC	GAPDH	ZHX1	TP53	UNC119	LRIF1
C11ORF68	3	KCNE3	UBC	SH3GL3
CASK	5	DLG4	UBC	PARK2	UIMC1	HGS
DNM1	10	SH3GL2	PACSIN1	GRB2	CABIN1	UBC	PACSIN2	DNM2	SH3GL1	PACSIN3	CLINT1
DNM2	13	ZBTB16	ATXN3	PACSIN1	GTF2E2	EPS15	FCHSD1	UBC	PACSIN2	DNM1	RUVBL2	PACSIN3	WBP4	HMGB1
KCNE3	4	LRIF1	EEF1A1	C11ORF68	GAPDH
MRE11A	23	PRMT1	XRCC6	BARD1	EP300	BACH1	BLM	RFC1	H2AFX	KAT5	NBN	USP11	SUMO2	BRCA1	MSH2	PRKDC	UBC	TERF2	TERF2IP	MSH6	MDC1	ATF2	ATM	ATR
TAG	1	TP53
BAIAP2L1	7	TP53	UBC	TERF1	BRD4	TERF2	MDM2	PRKAA2
MAP3K5	25	CDKN1A	TRAF1	TRAF6	HSPA1A	PSMC3	ARRB1	ARRB2	DAXX	MLL	SMN1	PSMC2	TNFAIP3	PRKAA2	HSPA4	EP300	EIF2AK2	PSMC5	UBC	YWHAZ	TXN	RB1CC1	TRAF2	STUB1	RAF1	CREBBP
MAP3K8	9	NFKB1	RELA	TNIP2	AKT1	CHUK	TRAF2	REL	NFKB2	MAP3K14
SENP3	14	NPM1	PIDD	PELP1	TP53	MDM2	HSP90AA1	HIC1	SUMO2	UBC	MEF2D	NR1H2	STUB1	RPS8	PARP1
SREBF1	26	MED1	CREBBP	GSK3B	YY1	ATM	KAT2A	FBXW7	KLF13	UBC	CDK8	RUVBL2	UBE2I	HNF4A	MED17	MED21	MED25	TRRAP	SIRT1	EP300	USF1	AR	TADA3	SP1	SUMO2	MAPK1	MAPK3
PFN2	11	RPS10	WDR33	CCDC113	RNF146	SEPT5	FMNL1	TERF1	FAM173A	EEF1A1	UBC	SIN3A
SREBF2	33	EP300	ATF6	ATXN1	SPTBN1	NFYA	NFYC	CASP3	SMAD3	SUMO1	HDAC3	UBC	PSMD4	EGR1	ZMYM2	UBE2I	MAPK1	MAPK3	ATF7IP	ARRB1	COPS5	KPNB1	CASP8AP2	PIAS1	PIAS2	PIAS3	KLF13	CREBBP	SP1	HSPA5	ZDHHC17	CREB1	HNF4A	SUMO2
SYNE2	5	TERF1	TERF2	UBC	CALM1	ACTC1
ZNF668	3	NPM1	MDM2	TP53
MORF4L1	27	UBC	RB1	HIST2H2AC	PHF12	KDM5A	RAD51	TUBA1A	SIN3A	HDAC1	HDAC2	SIN3B	KAT5	KAT8	TRRAP	CALM1	RUVBL1	RBBP7	SRCAP	BRCA1	BRCA2	RUVBL2	HNRNPK	KPNB1	MORF4L2	MSH6	BRD8	HSPA4
MORF4L2	24	UBC	RB1	PHF12	HIST2H2AC	TUBA1A	SIN3A	BRD8	KPNA2	KPNB1	SIN3B	HSPA4	HNRNPK	TRRAP	RUVBL1	RBBP7	SRCAP	RUVBL2	KDM5A	KAT5	HDAC1	HDAC2	HDAC9	MORF4L1	SUMO2
TBL1X	12	EMD	NCOR1	NCOR2	CTBP1	HDAC3	HDAC5	THRA	TAB2	THRB	CTNNB1	GPS2	SIN3A
ARR3	10	CSNK2A1	ARRB1	DVL2	UBC	PARK2	CSNK2A2	HGS	MDM2	SRC	ITCH
HMMR	5	UBC	BACH1	MAPK1	TBK1	CALM1
CCL18	6	C14ORF1	TP53	UNC119	CRMP1	TLE1	EEF1A1
SYN1	9	SH3GL2	GRB2	BLM	PARK2	RASA1	KAT5	VIM	BIN1	SRC
TNFAIP3	17	RIPK1	BECN1	MAP3K5	YWHAE	TBK1	TRAF6	CHUK	UBC	YWHAZ	TRAF1	CASP8	IRF7	TNFRSF1A	TRAF2	FADD	IKBKB	IKBKG
NAT10	8	TOP1	LYAR	SIRT1	SUMO1	TERT	OTUB1	SUMO2	UBC
TOE1	3	SH3GL3	SUMO1	UBC
HIST3H3	37	CBX5	CBX8	KAT5	AURKA	AURKB	EP300	RBBP7	NCOA3	CTBP1	MGMT	TGM2	MLL	EZH2	CREBBP	HDAC1	HDAC2	HDAC5	HIST4H4	SETD7	KAT2B	NPM1	WDR5	SUMO1	ING4	SMN1	RAG1	EHMT1	EHMT2	TAF1A	RBBP4	MDM2	UBC	SET	HSP90AA1	RBBP5	HSPA8	ASF1A
OGT	12	SAP25	CSNK2A1	HCFC1	MGEA5	MAPT	HDAC5	KAT8	BTRC	CDK2	UBC	SIN3A	SUMO2
KIAA0226	3	BECN1	UVRAG	PIK3C3
EDF1	7	NR1H3	UBC	PPARG	NR5A1	JUN	RXRA	TBP
DDX5	41	MBD3	NCOA2	DGCR8	TNNT1	YY1	CD4	DDX17	SMARCAD1	PIK3CA	ESR2	SUMO2	MYOD1	CDK9	MGMT	CHD3	SMARCA4	NCOA3	VHL	SMN1	TBP	CREBBP	HDAC1	POLR2A	SRRM1	PSMA3	HDGF	NCOA1	TADA2A	TCEA1	ZWINT	AIRE	OTUB1	CALM1	PIAS1	PIN1	UBC	ESR1	SRRM2	EP300	NDRG1	SUMO1
MGEA5	5	SIN3A	GSK3B	OGT	CSNK2B	UBC
P4HB	8	HDAC5	H2AFX	SUMO2	FEZ1	PSMA3	ELF3	UBQLN1	UBC
MBD2	16	PRMT5	MTA2	ESR1	CHD3	SIN3A	KDM1A	MBD3	HDAC1	HDAC2	DNMT1	PRMT1	MBD3L1	DHX9	TRIM27	RBBP4	RBBP7
MBD3	29	PARK7	DDX5	HIC1	SMARCA2	MTA2	SOX2	UBC	SIN3A	SRRM2	MBD2	PCNT	MECOM	CHD4	TAF6	BCL11A	BCL11B	JUN	MBD3L1	AURKA	MTA1	ALL1	SMARCA4	BCL6	KDM1A	TRIM27	RBBP4	RBBP7	HDAC1	HDAC2
MBD4	8	CSNK2B	UBC	SIN3A	FADD	HDAC1	SUMO2	TRIM27	DNMT3B
USP10	5	UBC	MDM2	TP53	G3BP1	G3BP2
USP11	20	CBX8	PCK1	STK11	CIAO1	SUMO2	TP53	OTUD1	OTUD5	MRE11A	SETDB1	MYCBP2	UBC	PIK3C3	CDC27	RELB	USP7	XIAP	BRCA2	FARSA	ZNF24
SETD1A	8	SUMO2	CREBBP	POLR2A	RBBP5	UBC	WDR5	HCFC1	USF1
USP16	3	HERC2	CALM1	UBC
CLINT1	7	GABARAPL1	UBC	MAP1LC3B	CALM1	MAP1LC3A	DNM1	EPS15
BCOR	12	RYBP	HDAC3	SUMO2	SP1	HDAC1	HDAC4	BCL6	MLLT3	ZBTB7A	UBC	MLLT1	HSPA4
SOX2	27	CUX1	RBBP4	RBBP7	MECP2	MTA1	MTA2	ZNF24	SIN3A	MBD3	DBC1	NCOR1	NCOR2	POU5F1	RUVBL1	RUVBL2	TCF3	CTBP1	PAX6	ZEB1	CHD4	HDAC1	HDAC2	HDAC3	SMARCA5	SMARCB1	SMARCC1	SMARCC2
CABLES1	1	TP53
ARAP1	5	XRCC6	TP53BP1	UBC	ARIH2	SH3KBP1
SOX4	3	EP300	TP53	MDM2
CABLES2	4	CDK3	ABL1	CDK5	TP53
GSPT1	5	BECN1	XIAP	SUMO2	UBC	BIRC2
IQGAP1	16	CTNNB1	EZR	S100B	AKAP5	RAC1	PPARGC1A	YWHAQ	CDC42	CDH1	SUMO1	AKT1	CALM1	UBC	CLIP1	RPTOR	GRB2
KCNH1	1	CALM1
THOP1	2	UBC	CALM1
PLAGL1	6	TP53	HDAC1	CREBBP	PML	DAXX	EP300
TDG	19	TP53	UBC	THRA	CREBBP	DNMT3B	AR	TP73	SUMO1	SUMO2	SUMO3	RARA	VDR	EP300	ESR1	UBE2I	PGR	PML	NR3C1	RXRA
TFDP1	7	UBC	RB1	CDK3	E2F1	E2F4	TP53	TP53BP1
USP20	10	ACADM	VHL	PSMD11	PSMD12	HIF1A	EIF3C	EIF3E	HERC2	UBC	CALM1
TTLL5	3	TP53	TP73	UBC
USP22	16	DEDD	TAF9	TADA1	TADA3	SND1	KAT2A	FBP1	SUPT3H	SUPT7L	TRRAP	SIRT1	TAF10	TAF5L	TAF6L	ATXN7	UBC
USP25	5	MYBPC1	ANXA1	UBC	NEDD8	GAPDH
MYH9	16	TERF1	GRB2	CREBBP	EMD	HDAC5	RAC1	UBC	SUMO1	UBE3A	YWHAQ	TERF2	MYL9	YWHAZ	CBL	SUMO2	NCOA3
ZBTB16	45	WDR33	DNM2	PSMD2	MAGEA11	ANXA7	PSMD11	PML	BCL6	HBXIP	TK1	ZNF24	TRIM27	GRB7	SMN1	PAFAH1B3	ANAPC5	LYAR	UBC	EIF2S2	SIN3A	SIN3B	TOLLIP	SUMO1	NCOR1	NCOR2	RUNX1T1	VDR	RARA	GATA1	QTRT1	GSTM4	AR	TERF1	ESR1	NR3C1	CDK1	CDK4	CDKN1A	HDAC1	HDAC2	HDAC3	HDAC4	HDAC5	HDAC7	TRAF2
USP29	1	TP53
NFE2L2	17	PPARG	TRIM24	PRKCD	CDKN1A	SUMO2	SMARCA4	YY1	NCOR1	NCOR2	BACH1	UBC	MYC	SQSTM1	PRKCA	JUN	MAFK	CREBBP
ZNF691	1	HAP1
KIAA0240	2	CDC5L	NFYC
TEP1	3	TP53	UBC	TERT
ERH	10	TP53	HSPA8	UBC	RPS6KA5	SH3GL2	SMN1	SETDB1	UNC119	TERF2	TLE1
CASP14	8	UCHL5	CASP8	CASP10	CASP1	CASP2	OTUB1	UBC	CASP4
DMXL1	2	UBC	CALM1
BRD2	6	HIST1H4A	BRD4	TBP	UBC	TERF2	E2F1
BRD4	21	CDK9	HIST1H4A	SIRT1	SUMO2	BAIAP2L1	SMARCA4	BRD2	C8ORF33	CHD4	GLTSCR1	KAT8	MED1	RFC1	HIST1H3A	YWHAE	UBC	EP300	MED17	YWHAZ	WHSC1	HIST4H4
HLA-DRA	5	PKM2	YWHAE	HSP90AA1	UBC	HSPA8
EID1	11	HIST1H4A	MDM2	RB1	XRCC6	KAT2A	HIST1H3A	UBC	EP300	UBE3A	NR0B2	NCOA2
BRD8	10	THRB	SUMO2	RXRA	MORF4L2	TP73	TP53	KAT5	MYC	UBC	MORF4L1
ZBTB24	1	CALM1
USP39	6	UBC	SUMO2	NOC3L	PA2G4	RRP8	TP53
CKMT1B	3	HDAC5	CALM1	UBC
PPID	8	KAT7	ESR1	CSNK2B	NPM1	UBC	HSF1	HAP1	HSPA8
MAML1	6	NOTCH1	HDAC9	NOTCH4	CREBBP	PIAS1	EP300
FASLG	17	EZR	GRB2	BID	FAS	ARHGDIA	CASP8	UBC	RHOA	CASP10	TNFRSF1A	MAPK8	MSN	FN1	FADD	TNFRSF10B	PACSIN2	SUMO1
FBP1	7	PTK2	USP22	UBC	PARK2	ATP5J2	HSPA8	BCL2L1
TCEA1	15	POLR2A	POLR2B	UBC	CDK7	CDK8	CDK9	GTF2B	GTF2E1	GTF2F1	GTF2F2	GTF2H1	DDX5	TBP	CDC73	UBR5
DHX30	13	CDK9	RBBP7	H2AFX	SIN3A	EIF2AK2	DHX58	NR2E3	HDAC3	HDAC1	HDGF	RBBP4	NCOR1	UBC
ORC2	18	MCM2	CCNA2	HMGA1	ORC6	ORC3	XRCC6	CBX5	UBC	RPA1	TERF2	ORC4	KAT7	BRCA1	CDC6	SUMO2	CDK2	RPA2	XRCC5
ORC3	9	ORC6	ORC2	BRCA1	XRCC6	UBC	TERF2	ORC4	SUMO2	XRCC5
C4ORF17	2	CHD3	SH3GL3
ORC4	8	ORC6	XRCC6	UBC	ORC2	ORC3	MCM2	RPA2	XRCC5
ORC6	10	ORC2	ORC3	ORC4	XRCC6	UBC	RPA1	TERF2	SUMO2	HMGA1	XRCC5
ATF7IP2	2	SP1	SETDB1
POLR2A	62	SETD2	SMARCA2	EP300	CABIN1	ITCH	ESR1	CTD	TBP	CDC73	TCEA1	CDK7	CDK8	CDK9	NFKB1	VHL	ERCC6	FCP1	H2AFX	GTF2E1	GTF2E2	GTF2F1	GTF2F2	GTF2H4	PIN1	UBE2L3	NR0B2	SMARCB1	VDR	SETD1A	CTCF	XRCC5	BRCA1	TRIP4	ATF7IP	RXRA	SUMO2	EIF2C1	MDC1	DDX5	SMARCA4	WWOX	AIRE	KAT2B	GRB2	GTF2B	CDC14A	TAF11	POLR2B
POLR2B	17	GTF2F1	GTF2F2	RUVBL2	TCEA1	ITCH	KDM1A	SUMO2	PIDD	WWOX	MYC	POLR2A	CALM1	SUB1	TADA2A	UBC	AIRE	IKBKG
USP42	7	SRRM2	HERC2	UBC	YWHAQ	MDM2	KPNA3	TP53
PTTG1	13	ANAPC2	ANAPC5	ANAPC7	UBC	RPS10	DNAJA1	CDC16	CDC27	NUP98	XRCC6	TP53	BTRC	CDH1
PICK1	4	SLC6A3	PRKCA	UBC	PARK2
CSNK2A1	53	ARR3	UBC	SRF	HSP90AA1	FCP1	HDAC2	MYCN	CSNK2B	OGT	CDK1	EIF3F	SIN3A	KLF1	CHD3	JUN	HDAC3	PTEN	SPI1	SFN	RPL5	TOP1	SIRT1	BRF1	TAF1D	MLLT1	RELA	MAPK14	SMARCAD1	ZHX1	WAS	ATF1	ATF2	MGMT	UBTF	HDAC5	PIN1	CALM1	DVL1	IRF2	RPS6KB1	FOS	DVL2	BRCA1	CHEK1	CREBBP	WDR48	APC	TAF1
CSNK2A2	24	TERF2	UBC	HSP90AA1	FCP1	CSNK2B	NCL	EIF3F	KLF1	ABCA1	JUN	PTEN	ARR3	TOP1	TAF1D	RELA	MGMT	PIN1	CREBBP	FOS	BRF1	WDR48	ATF1	ATF2	TERF1
HIF1A	36	FBXW7	SP1	BANP	SUMO2	SMARCA4	VHL	UBC	ARNT	SAT1	HSPA4	SMARCA2	USP20	EP300	MYC	STUB1	RUVBL2	CREBBP	PSMC3	NCOA1	MDM2	HDAC1	HDAC2	HDAC3	HDAC4	HDAC5	STAT3	JUN	APEX1	SUMO1	HSP90AA1	PARP1	TP53	NR4A1	FAF1	MTA1	ARNTL
SYNJ1	5	SH3GL2	SH3KBP1	PACSIN1	PACSIN2	PACSIN3
HTR2C	2	CALM1	DLG4
YBX1	19	ANKRD2	HABP4	PCNA	CALM1	UBC	HIST1H1C	TFAP2A	FUS	TP53	MAPK1	GSK3B	CDK9	PRPF40A	MECP2	NPM1	POU5F1	CTCF	SRRM2	SIRT1
BRF1	9	SUMO2	RB1	TBP	GTF3C5	CSNK2A1	TP53	UBC	GTF3C3	CSNK2A2
BRF2	6	AIFM1	ABCD3	TBP	NOC2L	UBC	SF3B1
HOXA9	5	BCR	PBX1	SMAD4	UBC	CREBBP
PAX3	11	TAF1	TBP	HDAC1	TRIM28	UBC	POU3F2	MSX1	SOX10	DAXX	PSMD4	RAD23B
TERT	18	MDM2	RPS6KB1	XRCC6	UBC	MTOR	TERF1	YWHAQ	NCL	TEP1	YWHAZ	RELA	AKT1	NAT10	HSP90AA1	PTGES3	XRCC5	GNL3L	PML
PAX6	9	TAF1	TP73	TBP	SOX2	SUMO1	EP300	HOXB1	RB1	SMARCA4
EIF6	12	HIP1	GTPBP4	EIF3B	EIF3C	FUS	UBC	TK1	EIF2AK2	CSNK2B	GIT1	LRIF1	DHX58
PECAM1	6	MAPK1	CTNNB1	SRC	CSK	PLCG1	XRCC6
POLR3C	7	POLR3F	TBP	GTF3C2	GTF3C3	GTF3C4	GTF3C5	UBC
SULT1E1	6	TP53	LRIF1	UNC119	EEF1A1	SETDB1	C14ORF1
POLR3F	7	POLR3C	KAT5	C14ORF1	TBP	LRIF1	GTF3C4	UBC
BRCA1	118	TOP2A	HDAC2	UBE3A	UBC	CREBBP	RFC1	PIAS4	LMO4	UIMC1	NFYA	RBBP7	CDK2	ACACA	SMARCA2	ATM	ATR	MYC	RELA	MTA2	NCOA3	SMARCC1	ORC3	WDR48	UBE2E2	FOXO3	UBE2L3	CCNB1	H2AFX	BLM	ATF1	GTF2H4	CHEK2	USF2	CREB1	DHX9	JUNB	JUN	SUMO3	MSH6	GTF2F1	SMAD3	CTBP1	SMARCB1	CDK5	TRRAP	CCNA1	TUBG1	KIF1B
BRCA2	23	SMAD2	ATM	ATR	UBC	AURKB	BARD1	BACH1	KAT2B	H2AFX	CHEK2	SMAD3	SERPINH1	MORF4L1	BRCA1	TP53	BRCC3	USP11	BRE	SKP2	MGMT	SP1	RAD51	RPA1
STX5	6	IMMT	TP53	LRIF1	UBC	HAP1	USO1
NKX3-1	7	SP1	SRF	KAT2B	SP4	TOPORS	SP3	HDAC1
NKX3-2	6	SMAD1	SIN3A	RBBP7	HDAC1	SMAD4	RBBP4
STX8	2	CALM1	UBC
HOXB1	4	HMGB1	PBX1	PAX6	NR3C1
DNTT	3	PCNA	XRCC6	UBC
HOXB2	1	CREBBP
HOXB3	2	CREBBP	HMGB1
HOXB4	1	CREBBP
HOXB6	2	CREBBP	SAT1
HOXB7	7	XRCC6	PARP1	NFKBIA	PRKDC	CREBBP	PBX1	XRCC5
HOXB9	5	ING4	CREBBP	BTG1	UBC	SAT1
DHX58	9	XRN2	STAU1	EIF2AK2	DHX30	NKRF	DICER1	EIF2C2	STAU2	EIF6
SYT1	4	SIN3A	UBC	CALM1	IKBKG
MTPN	5	REL	UBC	MAPK1	NFKB1	RELA
PRDM2	7	SRC	RB1	TP53	ESR1	PGR	EP300	E2F1
MYL9	4	TP73	TP53	UBC	MYH9
BAX	10	BCL2	YWHAQ	UBC	PARK7	UHRF2	BAK1	BCL2L1	HSPD1	SNCA	XRCC6
KHDRBS1	25	CASP8	RIPK1	CREBBP	HNRNPK	PACSIN2	STUB1	STAT3	UBC	RASA1	WBP4	PACSIN3	IRS1	GRB2	FADD	DHX9	SH3GL1	SMARCAD1	PRMT1	PLCG1	SRC	SRRM1	SMARCA2	SUMO1	PACSIN1	GAS7
TUBG1	9	CTBP1	MYC	NBN	UBC	IKBKG	BRCA1	PARK2	SYK	YWHAZ
MBIP	4	UBC	WDR5	SUMO2	CALM1
SAP130	21	TAF3	ARID4B	ING2	HDAC1	HDAC2	TAF10	PML	EMD	CUL1	VHL	MYC	SUPT3H	COPS5	RARA	SF3B1	SUDS3	SUMO2	TAF4	SIN3A	H3F3A	SAP25
MYLK	4	CTTN	PAK1	CALM1	SRC
KIAA0226L	1	BECN1
LDB1	10	TCF3	ESR1	UBC	LMO4	RLIM	TAL1	LMO2	RB1	SP1	TOLLIP
SNAPC2	2	SNAPC4	TBP
SNAPC4	5	POU2F1	UBC	TAF10	SNAPC2	TBP
HOXC4	1	XRCC6
C4ORF41	3	TP73	UBC	TP53
HOXC6	2	HMGB1	UBC
IFT57	3	CASP8	HIP1	UBC
MICALL1	4	PACSIN1	PACSIN2	UBC	PACSIN3
MAD2L1BP	7	SETDB1	TRIP13	LRIF1	TP53	UBC	KAT5	EEF1A1
NEDD8	43	PARP1	TP53	RPS6	PSMD2	CUL1	PIAS1	AKIP1	PTK2	EGFR	H2AFX	HGS	KARS	NUB1	RPS14	BTRC	VHL	AHR	SUMO2	UBC	RPS7	RPS15A	IKBKB	IKBKG	CDK2	PIAS2	RPL23	COPS5	MAGED1	CHUK	RPL35A	RPS3	EEF1A1	SIRT1	USP25	SUMO3	RPL11	RPL26	RPS8	UCHL1	DNMT3B	PSMD4	RPL5	NFKBIA
NOD1	7	CASP1	CASP2	CASP4	CASP8	CASP9	CFLAR	NLRC4
DCTN1	13	KIAA0408	STAT1	DST	AKT1	PFDN1	PPP1CA	GRB2	CDC37	SPTBN1	HAP1	UBC	DYNC1H1	VIM
DCTN2	6	CALM1	GRB2	GADD45A	UBC	HGS	EGFR
KCNN2	2	UBC	CALM1
KCNN3	2	CALM1	UBC
KCNN4	2	UBC	CALM1
BRCC3	12	UBC	UIMC1	BARD1	BACH1	MCM2	USP7	TP53	BRCA1	BRCA2	BRE	COPS5	RAD51
CAMK2A	11	HDAC5	CREB1	YWHAQ	NOS3	GIT1	UBC	PLCG1	RCHY1	PARK2	GRIN2B	ATF1
CAMK2G	5	UBC	SMAD4	CALM1	RCHY1	SMAD2
GADD45A	24	UBC	EEF1A1	ESR1	CCNB1	GADD45G	CDK1	RARA	RAI1	LMO4	CHD3	TP53	DNAJC13	RBPJ	TLE1	C14ORF1	CDKN1A	ZHX1	GAPDH	PCNA	EEF1G	DCTN2	RXRA	DNMT1	VIM
GADD45G	15	GADD45A	ESR1	RARA	CDKN1A	CDK1	UTP14A	PCNA	RXRA	SMARCB1	CCNB1	PPARG	EEF1A1	IKBKG	EZH2	HAP1
E2F1	47	HCFC1	NFKB1	NCOA6	CSNK1A1	GSK3B	SPIB	RBBP4	TBP	HDAC1	KLF6	GTF2H1	CUL1	TP53BP1	KAT5	PURA	KAT2A	CCNA1	CCNA2	MYBL2	TRIM28	UBC	NDN	MDM4	YWHAQ	SP3	TFDP1	TRRAP	ATM	ATR	KAT2B	CREBBP	CDK2	CDK7	SKP2	KDM1A	PHB	CDKN1A	E2F4	PRDM2	SETD7	MDM2	SIRT1	SP1	RB1	SP4	DNMT1	BRD2
HOXD3	1	HMGB1
HOXD4	6	XRCC6	ZMYND11	DEDD	CREBBP	EP300	PBX1
E2F3	9	HCFC1	SPIB	PCNA	CCNB1	CREBBP	MYBL2	USF1	BCL6	RYBP
E2F4	16	HCFC1	SPIB	HDAC1	KAT2A	UBC	SMAD3	BRCA1	SIN3A	MLL	TFDP1	TRRAP	CCNE1	E2F1	RYBP	RB1	ID2
HOXD8	5	HMGB1	RCC1	PFDN1	CDKN1A	ANXA7
HOXD9	2	HMGB1	PBX1
MYBL1	4	NLK	CREBBP	NCL	HIPK2
MYBL2	14	HIPK2	CREBBP	CCNA1	CDK2	CDK9	NLK	E2F1	E2F3	PARP1	MAP1LC3B	EP300	SKP2	SUMO2	ZBTB9
BCR	18	HSP90AA1	TP53	HSPA8	UBC	TSG101	GRB2	ERCC3	CBL	ABL1	HOXA9	RB1	MYC	RHOA	CDC42	RAC1	STUB1	WDR48	UNC119
QRICH2	2	GAPDH	NUP98
ZBTB7A	13	SP1	SIN3A	SUMO2	SIRT1	NCOR1	NCOR2	BCL6	HDAC1	HDAC2	HDAC3	BCOR	RB1	TP53
ZBTB7B	6	CEBPZ	UBC	RELA	EP300	SP1	SP3
TK1	34	TP53	UBC	RUVBL1	PKM2	NGFR	ZBTB16	EZH2	RPA1	RBBP4	TUBA1A	PPP4C	DRAP1	EEF1A1	CDK4	RXRA	IMMT	SUMO3	SETDB1	ADD1	GAPDH	TAF1C	DEAF1	EIF6	CRMP1	ATXN3	CDC20	LRIF1	HERC3	CDKN1A	C14ORF1	UNC119	MSH2	TLE1	FAF1
CUL1	37	SMAD3	PSMA4	CDK9	NEDD8	IKBKB	FBXO42	CHUK	CLU	SKP2	COPS2	COPS5	E2F1	GCM1	CTNNB1	DNMT3B	CCND1	NFKBIA	HIPK2	FBXW7	MDM2	PSMD4	SAP130	FAF1	FBXO11	NLK	TBK1	TP73	PTGS2	RICTOR	MYC	IKBKG	DCUN1D1	BTRC	SLX1B	UBC	THRA	PARK2
LACTB	2	UBC	CALM1
NPAS2	8	HSP90AA1	ARNTL	KAT2B	RXRA	NCOA3	CREBBP	EP300	RARA
NPAS4	3	ARNT2	ARNTL	ARNT
CUL7	3	TP53	CCND1	UBC
CUL9	3	TP53	UBE2L3	UBC
TTI1	10	RUVBL1	RUVBL2	UBC	PRKDC	MTOR	TELO2	TRRAP	HSPA4	ATM	ATR
SIRT2	12	NUDT21	SIRT1	EP300	RBP1	DNAJB6	ING1	UBC	ELL	PCK1	FOXO1	PAPOLA	HIST1H3A
SIRT3	11	FOXO3	UGDH	HSPA1L	UBC	HSPA4	HSPA5	HSPA9	HSPD1	CMYA5	HERC2	XRCC6
SIRT6	9	FAF1	NR0B2	PRKDC	XRCC5	RELA	UBC	CHD3	VIM	XRCC6
HIST1H1C	21	PARP1	PRKDC	HDAC5	YWHAQ	UBC	YBX1	CTNNB1	SUZ12	HDGF	DOT1L	TOP1	SUMO1	NCL	NPM1	SUMO2	PRKCA	WDR5	RBM39	KPNB1	RNF146	EIF2AK2
MYOG	7	SRF	SMARCA4	PRMT5	TCF3	MEF2C	SP1	CARM1
SEH1L	3	BECN1	SAP25	UBC
GOPC	4	UBC	BECN1	VIM	CDC42
USP9Y	2	SIRT1	UBC
PPOX	4	HAP1	COPS5	UBC	IMMT
JUN	91	ETS1	ETS2	FOSL1	SKI	SPIB	TOP2A	MAPK9	RUNX2	GTF2E2	GTF2F1	GTF2F2	SMAD3	PML	RBM39	BCL3	BCL6	VDR	CSK	HDAC1	HDAC3	HDAC9	SIRT1	NFYA	NR5A1	MAPK8	MYOD1	RUNX1	STAT3	UBE2I	ATF2	ATF3	ATF4	RFWD2	SMAD2	CSNK2A1	CSNK2A2	NCOA6	STAT1	UBC	DHX9	IKBKB	BRCA1	TSC22D3	NCOR2	RELA	HSP90AA1	ARRB1	COPS5
TBCD	2	XRCC6	UBC
MBD3L1	10	SIN3A	RBBP7	MTA2	MTA1	RBBP4	MBD2	MBD3	HDAC1	HDAC2	CHD3
IKBKB	31	COPS5	UBC	NFKB1	PRKCA	CSNK2B	CUL1	IKBKG	MAP3K14	TNFRSF1A	RELA	FKBP4	IRS1	NCOA3	EIF2AK2	PRKCD	BTRC	JUN	NEDD8	TRAF2	MAPK14	AKT1	CDC37	CASP8	NFKBIA	PRKCI	TP53	CHUK	PPP1CA	PRKDC	CTNNB1	TNFAIP3
WASL	8	GRB2	CDC42	PACSIN1	PACSIN2	PACSIN3	PRPF40A	WIPF1	CTTN
IKBKG	52	RNF4	HSPA1A	UBC	NFKB1	PARK2	IKBKB	BTRC	BIRC2	MAP3K14	TNFRSF1A	TBK1	MYC	TBC1D7	GTF2E1	CDK2	NCOA3	AKT1	NRBF2	TRAF6	CHUK	WDR5	HBZ	SCLT1	SNW1	PIDD	PFDN5	NFKB2	TUBG1	NEDD8	TRAF2	TPT1	NAP1L5	SUMO1	TARBP2	NFKBIA	USP7	EEF1A1	PCK1	TAF7	PSMA3	MAVS	RIPK1	SYT1	CDC37	CUL1	GRK4	PA2G4	GADD45G
BMP1	1	TP53
RNF4	13	IKBKG	ESR1	UBE2I	SUMO2	PGR	SP1	PML	UBE2E2	TBP	AR	TRIM28	UBE2L6	UBC
EZR	20	IQGAP1	UBC	FASLG	CASP8	PRKCA	PTK2	MSN	TNFRSF10B	SUMO2	CASP10	TSC1	CDH1	RHOA	FAS	TNFRSF1A	ARHGDIA	FADD	MAPK8	CTNNB1	BID
KIAA2018	1	NFYC
HIST1H3A	76	CALCOCO1	MYOD1	SETD2	MLL	CHAF1A	SUV39H1	EZH2	EHMT1	EHMT2	SET	UBC	YWHAE	MTA2	TAF1A	TAF1	TAF15	RCC1	SMARCA2	GRIP1	DEK	NR1H4	MEN1	KAT5	NCOR1	LBR	RBBP4	CHD3	CHD4	TP53BP1	HIST1H4A	ASF1A	TAF1B	RAG1	KAT2A	UHRF2	CARM1	EID1	PELP1	AURKB	HDGF	SMARCA4	NPM1	EP300	KAT2B	ALL1	BRD4	PRKCA	YWHAZ
HIST1H3E	15	PARP1	PRKDC	ASF1A	UBC	CHAF1A	RBBP4	RPS6KA5	HIST1H4A	TOP1	XRCC5	XRCC6	PHF1	RBBP7	HDGF	TOP2A
LRPAP1	7	RANBP2	RALGDS	MTOR	RALA	UBC	EIF4EBP1	RAF1
HBXIP	8	UBC	UTP14A	ZBTB16	EEF1A1	NCOA6	GIT1	LRIF1	GAPDH
GBA	4	PARK2	HSP90AA1	UBC	HSPA4
TOP1	33	SF3B1	NAT10	HNRNPC	HNRNPK	CDKN2A	MYC	PCNA	DHX9	UBE2I	SFPQ	DDX17	DDX21	PARP1	NCL	CSNK2A1	CSNK2A2	TAL1	HIST1H1C	HIST1H3E	TOPORS	NONO	NOP2	EIF2AK2	H3F3A	SUMO1	SUMO2	TP53	NPM1	BTBD2	HDAC5	HDGF	UBC	MGMT
BCL6B	3	BCL6	SIN3A	HDAC1
RPL13A	2	CALM1	UBC
ACTA2	6	UBC	CREBBP	EGFR	CCT5	YWHAQ	EP300
HIST1H4A	59	EID1	HDGF	SETD8	MLL	CALCOCO1	CREBBP	BRD2	BRD4	MGMT	MAPK3	YWHAQ	PRMT1	UBC	ASF1A	YWHAE	UCHL5	TAF1A	TAF1	RCC1	SMN1	NR1H4	KAT5	MCM2	NCOR1	H3F3A	RBBP4	TP53BP1	HIST1H3A	HIST1H3E	TAF1B	EP300	DAXX	KAT2A	BAZ1B	SUMO1	NCOR2	PELP1	NPM1	KAT2B	HDAC1	HDAC3	SUMO2	ERCC6	DEK	H2AFX	YWHAZ	KAT7	KAT6A
GTF2A1L	4	HOXC11	TLX3	ATF4	TBP
CHD3	55	NR4A1	GSK3B	ALL1	NR1H2	BCL6	IMMT	TP73	RBBP4	SAT1	HDAC1	GPS2	CHD4	CSNK2A1	GADD45A	TP53	CREB1	CASP6	CASP8	MBD2	SMARCA5	SMARCA2	HABP4	HIC1	C4ORF17	MTA2	AIMP2	DDX5	TRIM28	HIST1H3A	CTBP1	UBC	ESR1	HDAC2	RAD51	CSTF2	SIN3A	SUMO1	XRCC4	SIRT6	PCNT	TNNT1	HSF1	RGS2	SERBP1	KDM1A	TAL1	CTTN	TAF6
CHD4	44	NR4A1	TRIM27	SAP30	IKZF2	RBBP4	RBBP7	HDAC1	CHD3	SRRM1	PARK7	MYC	HNRNPC	SATB1	MLLT3	MTA2	HIST1H3A	BRD4	IKZF3	BANF1	PML	UBTF	SOX2	UBC	HDAC2	SIN3A	MBD3	PCNT	CBX5	SMARCE1	IKZF1	KPNA6	TAL1	IKZF4	SMARCAD1	BCL11A	BCL11B	SMARCC1	ATM	ATR	EMD	SUMO2	H3F3A	SMARCA4	MTA1
CHD8	12	TP53	TERF1	CREB1	RBBP5	UBC	CTCF	TERF2	WDR5	USF1	AR	SUMO2	CTNNB1
HOXC11	7	GTF2H1	TBX21	GTF2A1L	HDAC5	STAT3	SMAD3	SP1
ATF1	9	BRCA1	CSNK2B	CSNK2A1	CREBBP	SPI1	UBC	CSNK2A2	CAMK2A	GABPA
ATF2	26	FOS	YY1	MAPK14	SMAD4	JUN	UBE2I	RB1	CEBPB	ATM	NCOA6	ATF3	MAPK1	NFYA	HDAC4	CSNK2A1	CREBBP	PML	RUVBL2	UBC	HMGA1	SMAD3	MAPK8	EP300	CSNK2A2	MRE11A	NBN
ATF3	19	LRIF1	MDM2	JUN	PDX1	SUMO2	CEBPB	SMARCA4	STAT1	GSK3B	ATF2	RELA	SS18L1	SMAD2	HDAC1	CREBBP	TP53	ATF4	UBC	SMAD3
ATF4	17	GTF2F2	GTF2B	JUN	SUMO2	BTRC	TRIM24	GABBR2	TBP	RELA	GPS2	CREBBP	GTF2A1L	ATF3	UBC	EP300	CCDC106	KAT2B
EGFL6	2	SH3GL2	SH3GL3
ATF6	11	YY1	SREBF2	NFYC	SUMO2	SYVN1	SRF	NFYA	GTF2I	CREB1	UBC	ATF6B
QRSL1	1	XRCC6
ZNHIT1	3	TP53	MAPK14	UBC
FGFR1	6	STAT3	SRC	PLCG1	KPNB1	CREBBP	UBC
TADA1	7	UBC	USP22	TAF9	SUPT3H	TP53	TAF10	KAT2A
SNAPIN	8	EEF1G	KAT5	KAT7	IMMT	UBC	MAPK14	TRPV1	HAP1
TADA3	21	SUMO2	TADA2A	USP22	EP300	ATXN7	SUPT3H	CTNNB1	TAF9	TP53	AR	RARA	KAT2A	KAT2B	ESR1	MYC	PIAS4	TAF10	RXRA	SAP18	SREBF1	HSPA8
RAD51	25	ABL1	TERF2IP	SP1	RPA1	MORF4L1	WRN	UBC	ATM	VIM	BARD1	CHD3	BLM	BRE	H2AFX	SUMO1	UHRF2	TP53	ATRX	MDC1	MSH2	MSH6	UBE2I	BRCA1	BRCA2	BRCC3
GOT2	5	GAPDH	UBC	HDAC5	PSMD4	HSPA8
PABPC4	9	YWHAQ	SUMO1	EIF2AK2	UBC	YWHAZ	TERF2	TERF1	HNF4A	SUMO2
XRCC6BP1	1	XRCC6
STRA13	4	UBC	SIN3A	UBE2I	HDAC1
ATG3	8	ATG7	MAP1LC3A	ATG5	AMBRA1	CREBBP	MAP1LC3B	UBC	GABARAPL1
ATG5	4	SIRT1	ATG3	MAP1LC3B	UBC
ATG7	8	ATG3	SIRT1	MAP1LC3A	FOXO1	IRF2	MAP1LC3B	UBC	GABARAPL1
ACTC1	6	UBC	UCHL5	GAPDH	SYNE2	TADA2A	ESR1
BID	24	ITCH	CASP2	TLE1	CRMP1	GAPDH	UBC	FASLG	MSN	CASP10	BCL2L1	TNFRSF10B	CASP8	C14ORF1	ARHGDIA	ZHX1	RHOA	FAS	TNFRSF1A	SETDB1	EZR	FADD	BCL2	CASP3	MAPK8
TGIF1	11	CTBP1	SMAD1	SMAD2	SMAD3	LRIF1	HDAC1	PML	EEF1A1	AR	SIN3A	JUN
UNC5CL	2	NFKB1	RELA
PTOV1	5	BECN1	PIN1	SFN	UBC	CREBBP
MGMT	36	MCM2	PKM2	CCNB1	HIST1H4A	KPNB1	HIST3H3	SET	PCNA	PRKCA	DDX5	PRKDC	EP300	RPLP1	XRCC6	CSNK2A1	CSNK2A2	EEF1A1	NCL	SMC1A	UBC	RPS15A	CREBBP	MYO7A	ESR1	HSP90AA1	MSH2	YWHAZ	CDK1	CDK2	ANXA1	HNRNPC	CDKN1A	TOP1	BRCA2	VIM	PHB
RSF1	4	UBC	NFKB1	SUMO2	SMARCA5
IRF1	12	IRF9	HMGA1	CREBBP	SMARCA4	EP300	STUB1	STAT1	HCFC1	KAT2A	IRF8	UBC	KAT2B
IRF2	10	SUMO2	NFKB1	RELA	KAT2A	ATG7	CSNK2A1	IRF8	EP300	HCFC1	KAT2B
IRF3	11	MAVS	EP300	RB1	IRF7	HDAC3	TBK1	IRF5	PRDX1	UBC	CREBBP	EWSR1
IRF5	11	EP300	MAVS	NCOR1	HDAC1	CHUK	CREBBP	NCOR2	IRF3	GRB2	SIN3A	KAT2B
IRF7	7	CREBBP	IRF3	FADD	TRAF6	TNFAIP3	UBC	EP300
IRF8	12	COPS2	COPS5	SQSTM1	CDK4	NFKB1	RELA	ETV6	TRAF6	IRF1	IRF2	UBC	CBL
IRF9	10	IRF1	NR2E3	STAT1	NFKB1	RELA	IFNAR2	CREBBP	STAT2	POU2F1	TLX3
RGS20	5	RUVBL2	MLF2	SET	UBC	PMVK
NOL3	8	TRADD	FADD	TNFRSF1A	CASP2	CASP8	PACSIN3	CFLAR	FAS
NOL7	3	UBC	CALM1	C8ORF33
GAL3ST4	1	XRCC6
LBR	6	SUMO2	AKAP8L	MECP2	HIST1H3A	CBX5	UBC
ATF6B	5	SUMO2	NFYC	UBC	NFYA	ATF6
LIG3	9	THRB	SUMO2	XRCC5	XRCC6	PARP1	UBC	THRA	XRCC1	NBN
LIG4	6	XRCC5	ATM	ATR	PRKDC	XRCC6	XRCC4
BANF1	26	PARP1	SMARCC2	SET	XPC	SUB1	RBBP4	EMD	SMARCE1	MDC1	PKM2	EHMT2	HDAC2	CHD4	UBC	DDB2	RBBP7	SMARCA2	DPF2	PSIP1	TMPO	MTA2	PAEP	APTX	HMGA1	HNRNPC	HDAC1
DPF2	19	UBC	REL	RELB	SMARCE1	ESRRA	ESRRG	SMARCC1	SUMO2	BANF1	SMARCA4	NFKB1	ESRRB	RELA	HDAC1	SMARCC2	SMARCA2	NFKB2	HIST1H3A	SMARCB1
PHF1	11	XRCC6	SMC1A	UBC	DHX9	XRCC5	SUZ12	HIST1H3A	HIST1H3E	EZH2	RBBP7	TP53
SERTAD1	8	TRIM28	CDK4	SUPT7L	XIAP	CREBBP	CDKN2A	KLHDC5	KAT2B
ZMYND11	11	NCOR1	PDLIM7	MYB	HDAC1	HOXD4	TRAF6	ETS2	ZHX1	SMARCA2	TP53	EZH2
PURA	5	POU5F1	SP1	E2F1	EIF2AK2	UBC
PCK1	27	CCT5	HSPD1	YWHAQ	RPL23	DNAJA1	USP11	EP300	HSPA1L	PSMC2	UBR5	GPHN	PSMC5	SQSTM1	CALM1	TSC22D3	PSMD2	C1QBP	GNAS	IKBKG	MAGED1	RPS3	PSMD12	SIRT2	RPS6	DDX21	UBC	RPS15A
LOC613037	2	TP53	TP73
PPME1	3	NFKB1	UBC	PPP4C
BLM	24	ATM	ATR	TERF2	UBE2I	NBN	CHAF1A	SYN1	RFC1	MRE11A	MSH6	TP53	UBC	BRCA1	SUMO3	SUMO2	WRN	MSH2	RAD51	RPA2	TP53BP1	CHEK1	H2AFX	RPA1	CASP3
PRDX1	10	EGFR	SUMO2	UBE3A	UBC	GAPDH	UCHL5	PIDD	CALM1	YWHAQ	IRF3
NR2E1	9	KIAA0182	KDM1A	HDAC1	HDAC2	HDAC3	HDAC5	HDAC7	SP1	ZMYM2
NR2E3	15	HDAC1	HDAC3	RBBP4	PPARG	IRF9	RXRA	DHX30	NR3C1	RBBP7	RARA	DEDD2	SIN3A	VDR	CDK9	NCOR1
COX17	5	C14ORF1	EEF1A1	TP53	UNC119	LRIF1
CBFA2T2	8	NEUROG1	GTF2E1	TAL1	RUNX1T1	NCOR1	SIN3A	HDAC3	RUNX1
NONO	30	SPI1	TADA2A	SMARCA2	SFPQ	SMARCB1	PIN1	AR	UBC	SIN3A	SRRM2	SUMO4	SUMO1	CHAF1A	PRPF40A	TOP1	SMARCAD1	WBP4	PPP1CC	HDAC1	HDAC5	SMARCC1	H2AFX	SUMO2	SMARCA4	TOPORS	SMN1	PPP1CA	MYC	SRRM1	PSMA3
MLL5	2	TP53	CDK1
TTK	7	TP53	UBC	CDH1	CDC16	CDC20	CDC27	RPS6KA1
ARHGDIA	30	CASP10	SH3GL3	SUMO1	CBX5	SUMO2	DHX9	MAPK8	FADD	FASLG	CDC42	BAK1	UBC	MSN	SDHC	BID	TNFRSF10B	RHOA	SUMO4	RAC1	UBE2L6	EZR	TNFRSF1A	ESR1	EWSR1	FAS	CASP8	RDX	HERPUD1	XIAP	IGF2BP1
ZNF346	3	EIF2AK2	UBC	ILF3
POU2F1	29	SUMO2	RARA	HMGA1	ESR1	PRKDC	CREB1	GAPDH	UBC	NCOR2	NPAT	SNAPC4	AR	THRA	HCFC1	NR3C1	PBX1	HDAC1	TBP	MNAT1	STIP1	IRF9	XRCC6	VDR	SP1	PGR	BRCA1	RELA	XRCC5	RXRA
POU2F2	12	MNAT1	UBC	ESR1	TBP	HMGA1	HMGB2	XRCC6	PGR	GAPDH	AR	NR3C1	RXRA
SETDB1	53	TOLLIP	NLK	ZNF24	PPARG	SMN1	PCDHA4	PAFAH1B3	SIN3B	DNMT3B	NIPSNAP3A	PPA1	HMOX2	SERPINB9	MAD2L1BP	CDKN1A	USP11	SUMO2	GPS2	AKT1	CDK4	KDM1A	QTRT1	CHAF1A	TRIM28	SIN3A	BTBD2	ATF7IP2	HDAC2	CCDC106	TARDBP	THAP8	TK1	POU5F1	PSMD11	DLEU1	APC	PRKRA	SAT1	UBC	ERH	ANXA7	AIFM1	SULT1E1	HIST4H4	UBE2I	GRB7	PCNA	ATF7IP
TBK1	19	RELA	RB1CC1	IKBKG	RBBP5	TNFAIP3	UBC	IRF3	NCOA2	CUL1	OPTN	HMMR	MAVS	EIF2C2	CDC37	NFKB1	NFKB2	BTRC	TRAF2	REL
CCNC	7	MED1	UBC	ESR1	CDK8	ESR2	MCM2	CREBBP
IMMT	26	CALM1	CSTF2	CHD3	PFDN1	SMN1	TAF1D	EEF1A1	RER1	CCDC113	PARP1	NIPSNAP3A	NDUFB9	UBC	STX5	TK1	SNAPIN	TNNT1	HMOX2	EIF3F	KDM1A	FAM173A	CCT5	C8ORF33	CDC37	PPOX	SUMO2
SLTM	4	SUMO2	UBC	TERF2	CALM1
CCNH	11	AR	ESR1	PSMA1	ERCC2	MTA1	MNAT1	ERCC3	CDK7	GTF2H1	TP53	MYC
DPH1	4	UBC	HSPA5	TP73	TP53
NR2F1	12	PFDN1	BCL11A	BCL11B	CBX5	AHR	SP1	UBC	COPS2	GRIP1	ESR1	GTF2B	NCOA3
CALCOCO1	6	HIST1H3A	FOSL1	HIST1H4A	PCBD1	SH3GL3	EP300
RCHY1	10	AR	UBC	MDM2	MDM4	RFWD2	CALM1	CAMK2A	CAMK2G	KAT5	TP53
PDPK1	16	AKT1	UBC	C15ORF29	PRKCZ	GIT1	SND1	G3BP1	PRKCD	XRCC6	PA2G4	SMARCB1	RPS6KA3	YWHAQ	PRKCI	PEA15	MAPK8
MYBPC1	2	USP25	CALM1
PCM1	7	YWHAQ	PCNT	ING5	EWSR1	HAP1	FUS	UBC
NEXN	2	UBC	CALM1
KAT2A	47	TAF3	RBPJ	XRCC5	SMAD2	UBC	USP22	SREBF1	ESR1	CDK2	CTBP1	RELA	MYC	ATXN7	TAF6	E2F1	E2F4	CRX	TAF4	H2AFX	HDGF	EID1	HIST1H3A	HIST1H4A	TAF5L	TRRAP	XRCC6	SMAD3	CTNNB1	PYGO2	IRF1	IRF2	CEBPB	SMAD1	TAF9	TACC2	TADA3	TP53	BRCA1	MSH2	TADA1	PRKDC	TAF10	MED17	TADA2A	SUPT7L	MED1	SUPT3H
KAT2B	84	SATB1	MED21	RBPJ	USF1	NFYC	VHL	CEBPB	TAF15	SMAD2	UBC	BRCA2	YY1	CUX1	SMARCA2	ARNTL	NPAS2	HIST3H3	TAF6L	TCF3	SMAD7	MYC	DDX17	CCNA2	CCND1	NKX3-1	NCOA3	CREBBP	RUNX2	CTNNB1	ESRRA	MYOD1	SIRT1	HMGA1	KLF8	KLF13	NCOA1	MDM2	DEK	SERBP1	RARA	MECOM	RPS6KB1	TAF5L	NFE2	SMARCB1	TRRAP	XRCC6	HIST4H4
ITGB3BP	6	NFKB1	RELA	CCNA2	RXRA	THRA	MTA1
RAC1	24	SFPQ	CLIP1	UBC	VAV1	ARHGAP17	SUMO1	PAK1	IQGAP1	CSN2	PTK2	PARK2	MYH9	STAT3	KPNA4	KPNA6	PIAS3	ARHGDIA	FMNL1	SUMO2	SET	RALBP1	WAS	BCR	CDC42
EPS15	11	UBQLN1	PARK2	UBC	HGS	DNM2	SLC6A3	PSMD4	CD4	GRB2	EGFR	CLINT1
ASAP1	7	PACSIN1	UBC	FCHSD1	PACSIN2	SRC	GRB2	PACSIN3
NOP2	7	UBC	HDGF	HDAC5	SUMO1	EIF2AK2	TOP1	SUMO2
HTRA2	6	XIAP	UBC	PARK2	BIRC2	MAPK14	TRAF2
MEF2C	18	IFRD1	MYOD1	SIRT1	COPS5	MAPK14	YWHAZ	MYOG	EPAS1	EP300	SPTBN1	NCOA2	SP1	HDAC4	HDAC5	HDAC7	HDAC9	SMAD2	UBC
MEF2D	21	CARM1	RBBP5	CABIN1	EP300	MAPK14	NFATC2	HDAC1	HDAC3	HDAC4	HDAC5	YWHAQ	SUMO1	SNCA	PRMT5	SENP3	COPS5	KAT2B	MEN1	SP1	SUMO2	UBC
FXYD6	5	TLE1	UBC	TRIM27	TP53	UNC119
PCNA	63	RPA1	EEF1A1	CDC6	XRCC1	CDK2	CDK4	CDK5	YBX1	E2F3	CHEK1	DNTT	SMARCAD1	TOP1	HUWE1	MGMT	RPA2	CCNA2	CCNB1	CDKN1A	CDKN2A	CCND1	CCND3	ING1	ING2	XRCC5	PARP1	WDR48	WRN	CHAF1A	SMARCA4	RYK	MSH2	MSH6	MDM2	AIRE	GADD45A	GADD45G	DHX9	GAPDH	SETD8	EP300	ABL1	UHRF2	OTUB1	BAZ1B	PRKDC	XRCC6	EGFR
ANKRD24	4	UNC119	PACSIN1	LRIF1	EEF1A1
RIT2	1	CALM1
RAD1	5	ATR	UBC	PARK2	RPA1	RPA2
PCNT	8	PCM1	MTA2	CALM1	MBD3	RBBP7	CHD3	CHD4	UBC
TUBA1A	27	VHL	GSK3B	SYK	PRKAA1	PARK2	KPNB1	RICTOR	NFATC2	MORF4L1	MORF4L2	C8ORF33	TK1	SMN1	CDKN1A	CDKN2A	MYC	YWHAQ	VAV1	PFDN1	BTG1	HSP90AA1	POU5F1	HDAC5	ESR1	UBC	STAU1	ANXA7
PTBP2	3	SUMO2	UBC	FUS
MKNK1	6	ATXN3	CREBBP	MAPK1	MAPK3	PRKDC	MAPK14
CUX1	11	SOX2	UBC	CREBBP	KAT2B	BIN1	CDK1	CDK7	SUMO2	RB1	SATB1	CCNA1
NOTCH1	20	MAML1	PIK3CA	SMAD3	FBXW7	XRCC6	RELA	EP300	ITCH	CBL	AKT1	NFKB1	CTNNB1	YY1	RBPJ	NUMB	SNW1	UBC	PSEN1	MDM2	GSK3B
WHSC1	8	AR	SIN3A	SIN3B	UBC	KDM1A	HDAC1	HDAC2	BRD4
NOTCH4	4	MDM2	MAML1	TP53	UBC
TLE1	42	CSNK2B	UBTF	FXYD6	BID	PSMD11	TLX3	RPA2	HMGB1	ARL3	RAP1B	RELA	GADD45A	SIRT1	GSTM4	CCL18	EIF2S2	BTBD2	NUDT21	HDAC1	DLEU1	BCL2L1	SAT1	MPHOSPH6	RCC1	RUNX1	RUNX2	PCDHA4	AES	CTNNB1	ANXA7	KIAA0408	MSX2	GRB7	HES6	TK1	SMN1	ERH	CDKN1A	PAFAH1B3	CDKN2C	GSK3B	SERPINB9
JUNB	14	UBC	MAPK8	SMAD3	BCL6	YY1	BRCA1	MAPK9	SMAD4	SUMO2	SMURF1	SMARCA4	CREBBP	EP300	FOSL1
FOXF2	2	TBP	GTF2B
RRAS2	4	UBC	RALGDS	RAF1	XRCC6
DAXX	34	TCF3	UBC	PML	CREBBP	AR	RELB	FAS	HIPK1	HDAC2	MAP3K5	SUMO1	CDKN2A	ATRX	ETS1	TCF4	HIPK2	HIST1H4A	AXIN1	SMAD4	UBE2I	HDAC3	MDM2	SUMO2	H3F3A	DEK	STUB1	NR3C1	USP7	PAX3	HDAC1	DNMT1	TP53	PLAGL1	HABP4
HES1	12	FANCC	HSPA4	SIRT1	NR4A1	GAPDH	HSP90AA1	PTK2	HEY2	HDAC1	PARP1	UBC	RUNX2
HES6	2	CREBBP	TLE1
TP53RK	2	TP53	UBC
HNRNPC	23	UBE2I	TOP1	H2AFX	MYC	VHL	CHD4	CDKN2A	EIF2AK2	PIN1	SMARCC1	SUMO2	SMARCA4	GRB2	YWHAQ	DHX9	KPNA3	BANF1	KRAS	MGMT	TADA2A	SRRM2	UBC	PSMA3
HNRNPK	28	CSK	UBE2I	POU5F1	TOP1	KHDRBS1	MYC	VHL	SUMO4	HMGB1	PRMT1	H3F3A	MORF4L2	GRB2	SMARCAD1	MATR3	EMD	WBP4	PIN1	SUMO2	WWOX	MORF4L1	PRPF40A	YWHAQ	SUMO1	VAV1	CEBPB	UBC	CDK9
BTAF1	4	TBP	SUMO2	UBC	GTF2H4
TXN	12	UBC	NFKB1	CD40	VHL	NCF4	UCHL5	MAP3K5	GAPDH	SUMO2	TP53	NR3C1	VIM
ARMC1	2	CALM1	UBC
TAF10	31	TAF1	TAF9	TP53	TBP	TAF7	SAP130	SMARCA4	SMARCC1	TAF5	ATXN7	TAF3	MYC	GTF3C5	USP22	TAF13	TAF8	SNAPC4	SUPT3H	SUPT7L	TAF6L	TAF6	TADA1	TADA3	TAF4	KAT2A	KAT2B	POLR2A	TAF5L	SETD7	TAF2	TRRAP
TAF11	16	VDR	GTF2E1	GTF2F1	NFYA	NFYB	NFYC	TBP	THRA	TAF5	TRIM24	GTF2B	RELA	TAF15	TAF13	TAF8	POLR2A
TAF12	15	TAF9	TBP	SUPT3H	MYC	ATXN7	TAF5	TAF3	NFYA	NFYB	NFYC	TAF1C	TAF6	TAF1A	TAF4	CPSF1
VRK1	3	UBC	RAN	TP53
TAF13	16	TAF1	TAF9	TBP	PARP1	TAF5	TAF3	TAF7L	TAF15	UBC	TAF10	TAF11	TAF8	SMARCC2	TAF6	TAF4	TAF2
VRK2	4	CDC42	TP53	UBC	RAN
TAF15	12	KAT2B	TBP	TAF7	HIST1H3A	TAF5	PRMT1	TAF11	TAF13	UBC	SF1	HIST2H2AC	POLR2A
SDHC	3	XRCC6	ARHGDIA	UBC
MORF4	1	SIN3A
RAF1	39	HSPA5	HSPA8	BCL2	HSP90AA1	RRAS2	SFN	YWHAE	UBC	VAV1	NR3C1	RASD2	XIAP	YWHAQ	YWHAZ	BAG1	CALM1	PRKCZ	PRKG1	RHEB	MAPK1	MAPK3	RAP1A	CFLAR	RB1	AR	BIRC2	PHB	PAK1	AKT1	LRPAP1	PDGFRB	SRC	EEF1A1	STUB1	MAP3K5	BCL2L1	MYC	TSC22D3	KRAS
TAF1A	16	ESR1	TP53	TBP	TAF1D	HIST1H3A	HIST1H4A	TAF1B	UBTF	SET	RRN3	UBC	HIST3H3	HIST2H2AC	TAF1C	TAF12	HIST4H4
TAF1B	16	TP53	TBP	TAF1D	EP300	TAF1A	ESR1	UBTF	HIST1H3A	HIST1H4A	HDAC1	RXRA	UBC	PGR	HIST2H2AC	TAF1C	RRN3
TAF1C	14	TP53	TBP	TAF1D	CD3EAP	RRN3	SMN1	UFD1L	UBTF	UBC	TK1	TAF12	TAF1A	TAF1B	H2AFX
TAF1D	19	CSNK2B	TBP	IMMT	TAF1A	TAF1B	TAF1C	LRIF1	SMARCB1	UBTF	ING5	CSNK2A1	CSNK2A2	PSME3	RRN3	UBC	HAP1	FAF1	FEZ1	EZH2
SRCAP	10	KAT5	UBC	CARM1	CREBBP	MORF4L1	MORF4L2	NCOR1	EP300	RUVBL2	AR
TAF1L	3	TBPL1	TBP	UBC
RRM2B	4	UBC	MDM2	ATM	TP53
NOS3	5	HDAC3	CAMK2A	CALM1	UBC	HSP90AA1
CREM	6	UBC	MAPK3	TBP	TAF4	HDAC1	SPI1
FOSL1	9	JUN	CALCOCO1	HDAC1	CREBBP	TRIM24	USF1	UBC	EP300	JUNB
ARID4A	20	SUMO2	BRMS1	ING2	SIN3A	CCNE1	RBBP7	CDK4	CCNA2	SAP30	UBC	RB1	CDK2	CCNB1	RBBP4	HIST4H4	CDK1	SIN3B	HDAC1	CCND1	ARID4B
ARID4B	11	SUDS3	SUMO2	ING2	SIRT1	SAP130	SIN3A	UBC	HDAC2	RANBP2	HDAC1	ARID4A
KIAA1267	8	TRAF2	TP53	CDC5L	UBC	PSME3	RBBP5	WDR5	KAT8
ATP8	3	PACSIN1	GRB2	UBC
MLLT1	11	CBX8	SIRT1	WDR5	MLLT3	ACACA	DOT1L	CSNK2A1	CDK9	ELL	MLL	BCOR
MLLT3	14	LRIF1	SIRT1	MLLT1	CDK9	ELL3	CHD4	ACACA	EEF2	DOT1L	ELL	APPBP2	MLL	BCOR	EEF1A1
GLI3	5	HDAC1	CREBBP	BTRC	SAP18	SKI
BRE	18	PHB	USP7	TP53	UBC	BARD1	UIMC1	NCOA3	FKBP8	RAD51	SUMO1	COPS5	FAS	TNFRSF1A	LRPPRC	BRCA1	BRCA2	BRCC3	MMS19
KAT6A	12	CREBBP	HSPA4	ING5	EP300	WDR5	MAFK	HIST1H3A	HIST1H4A	TP53	MLL	ESR1	RUNX1
RAG1	7	HIST1H3A	HIST3H3	HIST2H2AC	KPNA2	HMGB1	HMGB2	HIST4H4
PFDN1	15	NR2F1	SUMO3	IMMT	GIT1	EIF3C	KIAA0408	LRIF1	HOXD8	DCTN1	HAP1	HIP1	TUBA1A	UBC	EZH2	RPLP1
PFDN5	8	EGR1	SIN3A	HDAC1	TRIM28	MYC	IKBKG	SP1	UBC
PDCD2	4	NCOR1	HCFC1	UBC	PARK2
PDCD7	4	FEZ1	UBC	CALM1	HAP1
KIAA0408	9	DCTN1	TRAF2	PFDN1	UBC	SFN	VIM	TLE1	MAGEA11	XRCC6
RFC1	23	SUMO2	BRCA1	XRCC5	SMARCA4	BLM	MRE11A	CCND1	RELA	TP53	NBN	CDK4	RB1	SAP25	UBC	HDGF	CSNK2B	BRD4	YWHAQ	HDAC1	MSH2	MSH6	PCNA	ATM
APEX1	9	XRCC1	MDM2	TP53	SET	HIF1A	XRCC5	SUMO2	UBC	PCNA
CRMP1	28	RPA2	RGS2	BID	EIF2S2	SRC	AXIN1	CDK5RAP2	CCDC106	ARL15	CCL18	BTBD2	PSMD11	ZNF24	FAS	TRIP13	SAT1	PAFAH1B3	UBC	RHOA	TK1	ANXA7	HGS	HMGB1	UBE2A	FTH1	VIM	SERPINB9	RPS6KA5
CCT5	18	PCK1	PPP2R2A	UBC	RFWD2	HDAC5	SRRM2	SUMO4	ACTA2	CDK9	PPP4C	HDAC3	SUMO2	VHL	H2AFX	IMMT	SRRM1	TP53	MYC
RPS15A	9	VHL	EWSR1	NEDD8	HDGF	MGMT	CDC37	UBC	CALM1	PCK1
EIF3B	13	RPS6	MTOR	SRRM2	TADA2A	EIF6	UBC	EIF3E	EIF3C	HDAC5	CD4	RPS6KB1	RPTOR	EIF3F
EIF3C	16	CALM1	MTOR	PFDN1	TADA2A	EIF6	CHAF1A	UBC	USP20	EIF3B	CD4	HDAC5	RPS6KB1	RPTOR	HMOX2	RPS6KA3	EIF3F
EIF3E	15	NDRG1	SAP18	MAGED1	SUMO2	HAP1	UBC	EIF3B	USP20	TRIM27	MYC	NCOA3	PSMD12	FBXW7	RGS2	EIF3F
EIF3F	14	MTOR	SRRM2	CSNK2A1	CSNK2A2	EEF1A1	UBC	IMMT	WDR48	HDAC5	RPS6KB1	CSNK2B	EIF3B	EIF3C	EIF3E
CSTF2T	4	UBC	CPSF1	CPSF2	UBQLN1
NEUROD1	4	CCND1	SMARCA4	EP300	HAP1
EFEMP2	5	CCND3	TP53	ATXN7	UBQLN1	PIDD
SQSTM1	21	IRF8	CDC37	PCK1	CASP8	GABARAPL1	UBC	SRRM2	CALM1	NTRK1	PRKCI	PRKCZ	GTF3C3	NFE2L2	RIPK1	TRAF6	MYC	MAP1LC3A	MAP1LC3B	RAD23A	PIK3CA	PARK2
MDC1	23	UIMC1	ATM	MDM2	SUMO2	WRN	BANF1	ANAPC5	EP300	GATA4	CDC16	CDC27	POLR2A	TP53	HERC2	H2AFX	TP53BP1	UBC	BRCA1	RAD51	MRE11A	BIRC5	CHEK2	NBN
CASP1	8	CASP14	NOD1	CASP10	CASP8	EGFR	NLRC4	BCAP31	CASP4
CASP3	22	CFLAR	CASP10	SREBF2	HSPB1	XIAP	CASP2	BTRC	DBNL	UBC	CASP8	MAP3K14	USO1	HSPD1	BIRC2	BIRC5	CASP6	THAP11	CTTN	BID	BLM	HEY2	BCL2
CASP4	11	MSH6	NOD1	XIAP	SMC1A	CASP8	CDK2	CASP10	CASP14	SMC3	CASP1	APAF1
CASP6	7	CHD3	CASP10	PIN1	TRAF1	UBC	CASP8	CASP3
CASP7	9	CASP10	HSPA5	CASP2	XIAP	BIRC2	BIRC5	UBC	CASP8	TNFRSF1A
CASP9	12	CASP2	CASP8	APAF1	NOD1	BCL2L1	XIAP	BIRC2	BIRC5	UBC	MAPK1	CASP10	NLRP1
RAI1	8	GSK3B	PIN1	GADD45A	RPS6KA5	CDKN1A	GATA1	SUMO2	CASP2
GP6	1	CALM1
ATRX	12	CBX5	SUMO2	H3F3A	WRN	DAXX	EZH2	CALM1	HDAC4	HIST1H3A	SMC1A	UBC	RAD51
TAF4B	2	TBP	RELA
ZDHHC17	2	NFYC	SREBF2
ARRB1	24	SLC9A1	ITCH	CDC42	MAPK3	MAP3K5	UBC	PARK2	KPNA3	ARR3	HGS	MAPK1	IGF1R	STUB1	GSK3B	MDM2	RALGDS	DVL1	JUN	CSK	SREBF2	ARRB2	MAPK10	CSNK2A1	DVL2
ARRB2	18	ITCH	CDC42	MAPK3	MAP3K5	UBC	PARK2	KPNA3	MAPK1	IGF1R	PTGES3	STUB1	MDM2	RALGDS	KPNA4	AKT1	ARRB1	SMARCC2	MAPK10
KARS	9	AIMP2	UBC	NEDD8	VIM	MAPK14	SUMO2	GAPDH	PSMA3	EEF1G
PRKCA	25	CTNNB1	C1QBP	IKBKB	GSK3B	EZR	EIF4EBP1	CHUK	TRPV6	RGS2	MGMT	YWHAZ	HMGA1	HMGA2	AKAP5	NFE2L2	DLG4	HIST1H1C	HIST1H3A	HABP4	EGFR	KLF5	PICK1	MTOR	UBC	PLD2
TRPV1	2	SNAPIN	CALM1
PRKCD	15	PLD2	NFE2L2	HDAC5	CHUK	STAT3	YWHAZ	STAT1	IKBKB	PDPK1	C1QBP	IRS1	HSPB1	SP1	MTOR	UBC
TRPV6	2	CALM1	PRKCA
PRKCI	16	GAPDH	GABARAPL1	CDC37	MAP1LC3A	MAP1LC3B	YWHAZ	SQSTM1	IKBKB	HSP90AA1	PDPK1	SFPQ	VHL	RAB4A	CDK7	UBC	CHUK
SNCA	27	GAPDH	TRAF6	MAPT	BAG5	UBC	HERPUD1	SNCAIP	EEF1A1	CALM1	CDK4	GABARAPL1	SLC6A3	MAPK1	MAPK3	MAPK8	MEF2D	SUMO2	SPTBN1	LRRK2	STUB1	HSPA1A	SEPT2	APP	PARK2	HSPA4	GRK5	BAX
ESR1	147	TBP	PTEN	TAF1A	RELA	CREBBP	RPS6KA1	SMARCC2	SMAD2	HDAC4	HDAC1	POLR2A	GADD45A	PELP1	TP53	RNF4	HDAC7	NCOR2	DDX17	GTF2H1	CCND1	ING1	CDKN1A	FOXO1	NPM1	PRKDC	GADD45G	PTMA	XRCC6	KAT5	MBD2	SMARCA2	MYC	PPID	FOXO4	NCOA1	BAG1	PPARGC1A	CCNC	CCNH	KAT2A	MED1	MTA2	MED25	GRIP1	OTUB1	SMARCB1	PIAS1	PARP1
ESR2	33	NCOR2	NCOA1	PPARGC1A	MED1	SERPINH1	DDX5	UBC	TRIP4	UBE3A	YWHAQ	MED17	MSH2	NCOA2	DDX17	CCNC	RBM39	SMARCE1	PIAS2	ESR1	KLF5	MYOD1	SP1	CDK8	CREBBP	EP300	SRC	PNRC2	NCOA3	MED21	TRIM24	NCOA6	MAPK1	HSP90AA1
NGFR	17	UBC	TK1	MYCN	CDKN1A	TRAF1	PIAS2	H2AFX	ANXA7	SP1	NDN	TRAF2	RCC1	SMN1	MAGED1	UFD1L	TRADD	TRAF6
CREB1	42	HDAC1	TP53	CAMK2A	PIAS1	PPP1CA	RBBP4	UBE2I	ATF7IP	CHD3	CHD8	CEBPB	POU2F1	BRCA1	SMARCA4	HIPK3	CREBBP	SUZ12	HDAC2	UBC	YY1	ATM	NR3C1	DACH1	ATF6	MYC	VIM	MYOD1	CARM1	TAF4	ZMYM2	RPS6KA5	ABL1	JUN	GTF2A1	SMARCA5	ZHX1	C14ORF1	SREBF2	KAT5	SUMO1	POGZ	EP300
ABL1	36	UBC	MTOR	PARK2	VAV1	RAD51	ATR	HSPA4	CABLES2	BAG1	NTRK1	RYBP	BCR	ARHGAP17	NFKBIA	MDM2	RB1	ATM	EPHA3	SRC	NCOA3	HSPA8	STUB1	BRCA1	TP73	PLCG1	PCNA	HSP90AA1	CBL	TP53	TERF1	GRB2	PRKDC	CREB1	XRCC6	STK4	RAN
STK11	9	TP53	HSP90AA1	USP11	UBC	SMARCA4	SMARCC1	WDR48	CDC37	HSPA1A
PRKCZ	24	RELA	STUB1	MSH2	MSH6	TRAF6	PDPK1	NCL	C1QBP	FADD	RPS6KB1	CSNK2B	FEZ1	YWHAZ	YWHAQ	PIAS4	SRC	HSP90AA1	RAF1	SQSTM1	AKT1	SP1	UBC	NFATC2	UTP14A
CCDC106	9	KAT5	UTP14A	CRMP1	EEF1G	SETDB1	C14ORF1	LRIF1	TP53	ATF4
SMAD1	31	DVL1	EP300	STAT3	ZEB1	TGIF1	NEUROG1	SNIP1	HDAC1	NKX3-2	RUNX1	RUNX2	MEN1	FOXO3	MAPK1	CREBBP	SMURF1	HIPK2	SMAD4	KAT2A	SKI	UBC	SKIL	YY1	CDK7	CDK8	CDK9	SS18L1	PIAS4	MECOM	HMGA2	STUB1
SMAD2	52	BRCA2	ITCH	ESR1	MYC	SKIL	ZEB1	SMAD3	AKT1	SNW1	CDK8	CDK9	KAT2A	KAT2B	TGIF1	GTF2I	SNIP1	JUN	PIN1	PIAS3	PIAS4	MECOM	CREBBP	TP53	CTNNB1	DVL1	SMARCC2	NCOA3	ING2	ATF3	EP300	SMURF1	NFYC	SKI	SMAD4	SP1	CITED2	SMARCA4	CDC16	CDC27	UBC	HDAC1	YY1	CAMK2G	PML	RUNX1	RUNX2	STUB1	SMAD7
SMAD3	81	CUL1	FOS	KDM5C	NR3C1	ZEB1	CDC16	CDC27	NOTCH1	SMAD2	SNW1	JUN	CREBBP	JUNB	CTNNB1	VDR	TGIF1	HDAC1	HDAC4	HDAC5	MEN1	SREBF2	SRC	RUNX1	RUNX2	TP53	BTRC	CEBPB	CEBPD	ITCH	FOXO1	SMARCC2	FOXO3	FOXO4	MAPK1	CITED2	ESR1	HIPK2	SKIL	BRCA1	BRCA2	AKT1	CDK8	CDK9	SKI	GSK3B	SMURF1	E2F4	KAT2A
SMAD4	44	DVL1	KPNB1	SNW1	PIAS3	PIAS4	EWSR1	MECOM	ATF2	DACH1	CITED1	SUMO1	SNIP1	MDM4	HNF4A	AR	CAMK2G	EP300	SKI	UBE2I	JUNB	DAXX	SMURF1	SMAD1	SMAD2	SMAD3	HDAC1	SP1	HOXA9	BTRC	UBC	NKX3-2	YY1	SKIL	SKP2	CEBPB	CEBPD	AKT1	FOXO1	FOXO3	FOXO4	STUB1	SMAD7	CTNNB1	COPS5
BRWD1	4	SUMO2	SMARCA4	UBC	CALM1
SMAD7	22	DVL1	ZEB1	CTNNB1	KAT2B	FKBP1A	PIAS4	SRF	SMURF1	MAPK14	UBC	EP300	SIRT1	ITCH	AKT1	SMAD2	SMAD3	SMAD4	HDAC1	HDAC2	HDAC3	HDAC5	UCHL5
CTNNB1	73	PSEN1	TRRAP	PRKCA	RUVBL2	IQGAP1	NDRG1	GSK3B	NR4A1	FOXO4	CARM1	AXIN1	SMAD3	MYO7A	BCL3	HDAC7	UHRF2	RUVBL1	NR5A1	FAF1	HIST1H1C	FOXO3	NFKB1	MLL	AR	RYK	CUL1	SMAD2	TFAP2A	DVL2	SMAD7	HNF4A	UCHL1	SMARCA5	HDAC1	CDC27	TCF7L2	KAT2B	EZH2	TADA3	PIN1	RXRA	IFRD1	PECAM1	DVL1	SMARCA4	SIRT1	SATB1	EGFR
TAF5L	13	ATXN7	TAF9	H2AFX	TP53	MYC	ANXA7	KAT2A	KAT2B	UBC	USP22	SUPT3H	TAF10	CDKN1A
RAD23A	13	MDM2	PSMD4	DBI	CCNB1	XPC	EWSR1	TP53	UBE3A	OTUD1	UBC	ATXN3	SQSTM1	TRAF2
SND1	16	USP22	UBC	SUMO1	PDPK1	GTF2E1	GTF2E2	RBM39	STAT6	RBPJ	SUMO2	SNW1	PRKAA1	MYB	CREBBP	DHX9	POLR2A
PRAM1	6	HDAC3	TRIM27	SUV39H1	UBE2E2	TP53	NCOR1
PRKDC	70	PDX1	HIST1H1C	HIST1H3E	THRB	TELO2	SAP25	ESR1	H3F3A	NCOA6	ATM	TTI1	AR	SMARCAD1	XRCC6	RPA2	PIDD	CHUK	CAMKK2	YWHAQ	POU2F1	RYK	SUMO1	SIRT6	CDC5L	XRCC4	HDGF	HSF1	MYC	HDAC3	HDAC5	MGMT	CHD1L	H2AFX	HOXB7	TP53	EIF2S2	LIG4	MKNK1	MRE11A	NBN	THRA	MAPK8	MAPK9	AIRE	PCNA	BRCA1	DHX9	IKBKB
LRPPRC	11	HDAC5	SUMO2	TP53	FOXO1	PPARGC1A	UBC	TP73	BRE	MAGED1	MYC	CD4
LRIF1	66	PAEP	ATF3	HMGB1	NHP2L1	MLLT3	SULT1E1	RARA	HSPB1	RPA2	CRADD	TGIF1	ID2	NOC2L	CBX5	POLR3F	KCNE3	HMOX2	RCC1	CDKN1A	CDKN2C	PNP	PSMD2	GSTM4	TAF1D	PFDN1	FAS	CDC42	MAD2L1BP	PQBP1	BRMS1	SNRPN	ARL3	S100A8	PPARG	PRMT1	ZNF24	PSMD11	ESR1	STX5	PIN1	SUMO2	PAFAH1B3	ANXA1	ANXA7	UBC	SAT1	ETHE1	HBXIP
VDR	51	TAF11	UBC	KDM5A	FOS	SNW1	JUN	SMAD3	HDAC2	RB1	NR0B2	RXRA	STAT1	PPP1CC	CREBBP	RUNX1	POLR2A	MAPK1	MAPK3	CDKN1A	FOXO3	FOXO4	TCF3	SRC	NR1H2	COPS2	POU1F1	GRIP1	RUNX1T1	SMARCA4	ZBTB16	TDG	SIN3A	NR2E3	TRRAP	POU2F1	HNF4A	MED21	NCOA1	NCOA2	NCOA3	NCOA6	MED1	TP53	SIRT1	GABARAPL1	NCOR1	NCOR2	EP300
YY1	59	UCHL5	ATF2	ATF6	RUVBL1	RUVBL2	MDM2	SP1	SP3	TFCP2	DDX5	SREBF1	KAT2B	NFE2L2	MECP2	JUNB	MTA2	FKBP3	TP53	SAP30	HSPA4	HSPA5	EZH2	ILF3	PRMT1	CREB1	SUMO2	MYC	TFAP2A	EP300	UBC	RELB	NOTCH1	HCFC1	SMARCAD1	TERF1	TERF2	CREBBP	FKBP1A	SMAD1	SMAD2	SMAD3	SMAD4	NPM1	HDAC1	HDAC2	HDAC3	HDAC4	HDAC5
UBE2E2	13	HDAC2	ARIH2	XIAP	RNF4	BRCA1	DZIP3	STUB1	RUNX1T1	PARK2	PRAM1	RNF185	RLIM	UBC
RFFL	2	TP53	MDM2
NBL1	1	UBQLN1
CCDC113	4	PFN2	IMMT	HAP1	GIT1
KAT5	66	MYC	CCDC106	HIST3H3	AR	CDKN2A	POLR3F	CDK5RAP2	CDC42	PML	ESR1	HABP4	NAP1L5	ZEB1	UBC	SRCAP	HDAC1	ARIH2	HDAC7	H2AFX	RUVBL2	DLEU1	KLF4	CDK1	DNMT1	PPARG	E2F1	MRE11A	SNAPIN	HIST1H3A	HIST1H4A	TRRAP	NBN	CSTF2	TNNT1	STAT3	MORF4L1	SYN1	ETV6	HDGF	FAM173A	BRD8	BCL3	ATM	MAD2L1BP	RRM2	MDM2	MYOD1	SIRT1
KAT7	25	PPID	UBC	PHF15	ING4	ING5	C15ORF29	SNAPIN	HAP1	CBX8	RPS10	VIM	WDR33	ORC2	HIST2H2AC	HIST1H3A	HIST1H4A	MCM2	SEPT5	JUN	PACSIN1	BARD1	CDC6	SAT1	TP53	AR
KAT8	18	MSL2	RBBP5	YWHAE	ATM	MLL	WDR5	YWHAZ	HCFC1	MORF4L1	OGT	BRD4	H2AFX	SIRT1	HIST1H3A	HIST1H4A	TP53	PRKDC	KIAA1267
TAF6L	8	CREBBP	TAF9	KAT2B	MYC	UBC	USP22	TAF10	SUPT3H
ANXA1	19	CD4	SLX1B	UCHL5	GAPDH	USP25	C14ORF1	XRCC6	YWHAQ	SUMO1	FAF1	UNC119	LRIF1	UBE2I	MGMT	OTUB1	SUMO2	RPA1	UBE3A	UBC
ANXA3	3	TP53	UNC119	UBC
NEUROG1	6	CBFA2T2	EP300	SMAD1	RUNX1T1	CREBBP	TARBP2
HEY2	8	BTRC	NCOR1	SIRT1	HES1	CASP3	HDAC1	HDAC9	SIN3A
ANXA4	5	UCHL5	H2AFX	SUMO2	UBC	NFKB1
ANXA7	28	APC	ZBTB16	VIM	EEF1A1	UCHL5	GAPDH	TAF5L	C14ORF1	DVL1	SUMO3	NGFR	TP53	FAF1	UNC119	MSH2	LRIF1	RBBP4	CRMP1	SETDB1	HOXD8	TLE1	PKM2	OTUB1	TUBA1A	CDK4	RPA1	ATXN3	UBC
PTGS2	5	TP53	CUL1	PSMC5	UBC	COPS5
IRS1	20	CBL	BCL2	BCL2L1	PIK3CA	GRB2	IKBKB	KHDRBS1	IGF1R	PRKCD	PTK2	ESR1	AKT1	SFN	UBC	CHUK	UBTF	MAPK8	YWHAE	MTOR	HDAC2
FOXM1	9	CCNB1	CCNE1	CDH1	CDK1	CDK2	CREBBP	RB1	CHEK2	SUMO2
CCDC124	2	UBC	EIF2AK2
SEPT2	4	UBC	MTOR	SNCA	SRRM2
SEPT5	5	UBC	PFN2	PARK2	SEPT8	KAT7
SEPT8	5	SH3GL3	SH3GL1	UBC	SEPT5	SRRM2
TAF7L	3	TBP	TAF1	TAF13
RALA	6	UBC	CALM1	LRPAP1	PLCD1	RAP1A	RALBP1
RALB	3	UBC	CALM1	RALBP1
DCUN1D1	3	CALM1	UBC	CUL1
OPALIN	1	CALM1
SAP30L	5	FEZ1	SIN3A	HDAC1	HDAC2	HDAC3
UBE2G1	2	UBC	PARK2
FBXO9	2	UBC	CALM1
BAZ1A	11	SUMO1	BAZ1B	SATB1	NCOR1	SUMO2	XRCC5	UBC	SMARCA2	SMARCA5	SMARCAD1	XRCC6
BAZ1B	28	SMARCB1	MAPK14	SUMO1	HDGF	SF3B1	MAPK9	SMARCC2	BAZ1A	SMARCE1	ESR1	HIST2H2AC	HIST1H4A	NCOR1	SUMO2	SMARCA4	HDAC2	MAPK3	UBC	PCNA	HIST1H3A	TCF3	ERCC6	SMARCC1	DEK	SIN3A	SMARCA5	VDR	TOP2B
STIM2	3	PRKAA2	CALM1	UBC
ATP5J2	6	KDM1A	UBC	HAP1	FBP1	MYC	RPLP1
TSPYL1	2	UBC	HAP1
PDE1A	1	CALM1
PRKG1	6	RGS2	GTF2I	TNNT1	RAF1	GAPDH	HDAC1
CHUK	33	MAP3K14	NCOA3	TRAF2	NFKB1	CUL1	TP73	PRKCA	RELA	PRKCD	NCOR2	EIF2AK2	PRKDC	IKBKG	TRAF6	IRF5	NFKB2	TNFAIP3	CDC37	CASP8	UBC	COPS5	AKT1	EP300	MAP3K8	NEDD8	UBE2N	IKBKB	TAB2	IRS1	NFKBIA	UBE2I	PRKCI	CTNNB1
MDH1	4	MPP3	TP53	UBC	EGFR
TRRAP	33	CTNNB1	ATXN7	TP53	USF1	MED1	TAF9	TAL1	UBC	KAT5	USP22	PYGO2	MORF4L1	MORF4L2	RUVBL1	TELO2	BRCA1	ESR1	SREBF1	KAT2A	KAT2B	CDK8	NPAT	E2F1	E2F4	TTI1	VDR	SUPT3H	MED17	MED25	ING1	SUMO2	MYC	TAF10
FOXO1	23	PML	HNF4A	ESR1	RFWD2	STUB1	AKT1	SIRT1	MDM2	LRPPRC	RARA	CEBPB	AR	SMAD3	NLK	YWHAZ	SRC	PARP1	ATG7	CREBBP	SIRT2	SKP2	SMAD4	UBC
FOXO3	24	STK4	YWHAE	MYC	NR1H2	SIRT3	CTNNB1	CREBBP	H2AFX	SIRT1	MDM2	ATM	BRCA1	SMAD3	VDR	NLK	YWHAZ	SMAD1	USP7	FKBP4	NR1H3	SKP2	EP300	SMAD4	UBC
FOXO4	13	CREBBP	CTNNB1	ESR1	SIRT1	MDM2	SMAD3	ATXN3	VDR	NLK	USP7	SMAD4	PIN1	UBC
CITED1	5	SMAD4	EP300	ESR1	CREBBP	HSPA8
CITED2	7	TFAP2C	EP300	CREBBP	TBP	SMAD3	TFAP2A	SMAD2
HCFC1	35	E2F1	E2F3	E2F4	SIN3A	HDAC1	HSP90AA1	PDCD2	OGT	PPP1CA	RBBP4	MLL	KAT8	SNRPN	IRF1	SIN3B	MEN1	HSPA8	POU2F1	SP1	USF1	SUMO2	HDAC2	UBC	YY1	RBBP7	HSPA4	THAP11	RBBP5	SUDS3	IRF2	WDR5	PPARGC1A	GABPA	SETD1A	HDAC5
NT5C2	2	UBC	CALM1
RPL11	10	UBC	RPL23	SUMO1	PML	RPL5	TP53	CDKN2A	MYC	MDM2	NEDD8
RPA1	29	TP53	PCNA	GTF2H1	TP53BP1	CCNA2	RAD51	UBC	TK1	RAD1	ORC2	ORC6	RFWD3	SUMO2	ATR	RPA2	MCM2	CHD1L	RB1CC1	HDGF	SMARCA4	PRKDC	RCC1	CHAF1A	ANXA1	ANXA7	BLM	CSNK2B	BRCA1	BRCA2
RPA2	28	MCM2	RPLP1	TP53BP1	XRCC6	CRMP1	UNC119	CHD1L	LRIF1	TLE1	UTP14A	UBC	PRKDC	EEF1A1	PCNA	STAT3	CREBBP	RB1CC1	MEN1	ATR	RAD1	RPA1	HERPUD1	BLM	ORC2	ORC4	GTF2H1	GAPDH	RFWD3
TGS1	6	CREBBP	MED1	UBC	NCOA6	HNF4A	EP300
BCL2L1	27	BCL2	BCAP31	CFLAR	UHRF2	BECN1	IRS1	PARK7	PPP1CA	CASP9	RBM5	ZHX1	FKBP8	TP53	CASP8	BID	BAK1	APAF1	TP53BP2	CASP2	PSEN2	TLE1	UBC	BAX	FBP1	RAF1	PSEN1	IKZF3
VHL	47	TUBA1A	RPS15A	PIN1	KAT2B	USP20	STUB1	RBBP4	RBBP7	DDX17	PARP1	HIF1A	HNRNPC	HNRNPK	DNAJA1	POLR2A	DVL2	CDKN2A	EPAS1	HSPA8	NEDD8	PRMT3	XRCC5	UBR5	DDX5	HIST1H2BC	SAP130	EP300	TRIM28	ATM	TP53	HDAC1	HDAC2	HDAC3	CCT5	TXN	NKRF	TPT1	PSMC3	PRKCI	RPS3	RPS14	NR4A1	VBP1	UBC	SKP2	FN1	CDK2
CDC37L1	1	CALM1
BTG1	4	XRCC6	HOXB9	PRMT1	TUBA1A
CREG1	2	RB1	TBP
SIM2	4	ARNT2	PARK2	ARNT	UBC
RPL22	7	UBC	CD4	HDGF	CDC42	CALM1	MAPK14	POU5F1
RPL23	11	UBC	PCK1	RPL11	MAPKAP1	RICTOR	MTOR	RPL5	NEDD8	TP53	CDC42	MDM2
RPL26	8	MDM2	UBC	MTOR	SUMO1	TP53	RICTOR	NEDD8	SUMO2
PRLR	3	CREBBP	UBC	VAV1
RXRA	62	TRIM24	ARNTL	GSK3B	NR1H2	NR1H3	NR1H4	SMN1	TBP	GRIP1	CTCF	BRD8	BCL3	MYOD1	VDR	PPARG	NR2E3	MED25	NCOA1	NCOA2	NCOA3	NCOA6	CLOCK	NPAS2	NCOR1	NCOR2	CTNNB1	TK1	TAF1B	THRA	POLR2A	PML	NRBF2	MED1	CASP2	NFKB1	PPARGC1A	HDAC3	HDAC4	ITGB3BP	GADD45A	GADD45G	CSNK2B	NR0B2	PSMC5	TRIM32	EDF1	THRB	RARA
C15ORF29	3	PDPK1	HAP1	KAT7
PSIP1	8	MLL	HDGF	SUB1	BANF1	MEN1	SP1	SUMO2	UBC
VIM	41	NFATC2	PSMA1	ANXA7	CDKN1A	UBC	GSK3B	NR1H2	CBL	CD4	RAD51	MEN1	SYN1	GOPC	RYK	YWHAQ	XRCC4	KARS	KAT7	TRIM28	SERBP1	KIAA0408	DPPA4	CREB1	YWHAZ	SUMO1	SUMO2	SUMO3	SUMO4	SRRM2	SIRT6	TNNT1	GADD45A	CRMP1	SH3GL1	CASP8	HABP4	HDAC1	LRIF1	MGMT	TXN	DCTN1
EEF1A1	66	XRN2	PCNA	GADD45A	SMN1	ZNF24	RPLP1	ANXA7	LAMA4	KIF1B	IMMT	KCNE3	SUMO2	RPA2	PAEP	TAF9	SNCA	COX17	TK1	YWHAQ	PQBP1	ZCCHC10	EIF3F	HBXIP	PFN2	TOPORS	TP53BP2	KRAS	MGMT	TGIF1	CRADD	SRRM2	PSMD11	SERPINB9	SNW1	MNAT1	AXIN1	IKBKG	UBC	H2AFX	NEDD8	PSMA3	SULT1E1	POU5F1	PPP4C	MAP3K14	RAF1	FAS	ANKRD24
UBE2J1	8	PARK2	SYVN1	UBC	TRIM27	TRIM63	TOPORS	BRCA1	BIRC2
DBI	5	RAD23B	RAD23A	MAP1LC3B	GSK3B	UBC
UTP14A	18	TP53BP2	CCDC106	TP53	WDR33	HBXIP	CSNK2B	RPA2	GADD45G	PTEN	ZNF24	AXIN1	SUMO2	UBC	SAT1	TERF1	ARIH2	DLEU1	PRKCZ
STIP1	11	GAPDH	HSP90AA1	EGFR	PSMA3	NPAT	POU2F1	SUMO4	FKBP4	HSPA4	SUMO2	UBC
SMC1A	26	SMARCAD1	BECN1	UBC	PHF1	SMARCA5	STAG1	CAMKK2	BARD1	SMC3	SRRM1	CDK4	THRB	CASP4	HDAC5	PRKAA2	CTCF	MGMT	SUMO1	BRCA1	EHMT2	ATM	ATR	ATRX	MSH6	AIRE	THRA
MEIS2	2	PBX1	SP1
BRMS1	9	SAP25	ARID4A	HDAC3	HDAC1	LRIF1	UBC	NFKB1	RELA	EEF1A1
ETHE1	5	RELA	HDAC1	TP53	LRIF1	UBC
CAMKK2	7	PRKAA2	SMC1A	PRKDC	CALM1	UBC	MAPK14	SMC3
ATXN1	9	NCOR2	ZHX1	SREBF2	USP7	COIL	PQBP1	HDAC4	STUB1	GAPDH
ATXN3	24	DNM2	XRCC6	MKNK1	HDAC3	PSMD4	EP300	RPS6KA1	RAD23B	CDKN1A	FOXO4	NCOR1	UBC	UBQLN1	CREBBP	PARK2	TK1	KAT2B	STUB1	RAD23A	UBE4B	TRAF6	GSK3B	ANXA7	UBE2L3
ATXN7	21	CRX	TAF5L	NOC2L	TRRAP	TRAF2	EP300	TAF9	TADA3	PSMD2	TBP	TAF12	KAT2A	TAF10	TADA2A	PSMC2	SUPT3H	EFEMP2	USP22	TRIM27	PSMC5	FN1
E4F1	8	CDKN2A	EHMT2	RB1	ATM	ATR	HDAC1	TP53	PRKDC
DHFR	6	MDM2	SUMO2	HSPD1	TP53	FKBP1A	UBC
FKBP3	8	HDAC2	UBC	YY1	MTA2	MDM2	CALM1	HDAC1	TP53
FKBP4	10	HSF1	EGFR	IKBKB	CALM1	UBC	ESR1	NR3C1	FOXO3	STIP1	HSP90AA1
RNF146	9	PFN2	PARP1	NCL	HSPA5	HSPA9	XRCC1	XRCC6	XRCC5	HIST1H1C
FKBP8	7	CALM1	BCL2	UBC	BCL2L1	BRE	EGFR	HSP90AA1
NBR1	3	CALM1	UBC	FEZ1
TERF1	45	SYNE2	RIC8A	ZHX1	RPS7	RPS8	CDC6	BAIAP2L1	CDC37	CDK9	MYH9	CHD8	TBPL1	GIT1	NBN	STAG1	TERT	CSNK2B	PFN2	GTF2A2	TERF2IP	TERF2	BRCA1	XRCC5	S100A8	PABPC4	GNL3	UBC	YY1	GNL3L	STUB1	DST	KPNA2	KPNB1	UTP14A	ABL1	ZBTB16	ACD	TAF2	HSPA4	POT1	ATM	CSNK2A2	SH3GL3	PRMT1	PRMT5
TERF2	51	SMC3	BLM	XRCC6	CSNK2A2	STUB1	CSNK2B	NBN	KPNA2	KPNB1	TAF2	MECP2	POT1	GTF2A1	GTF2A2	UGDH	BAIAP2L1	HSPA4	S100A8	CARM1	PLAT	PABPC4	PRMT1	PRMT5	RPS6	RPS8	SRRM2	SYNE2	SUMO2	CDK9	TERF2IP	G3BP2	TERF1	ORC2	ORC3	ORC6	CHD8	XRCC5	MYH9	DST	CDC37	WRN	UBC	YY1	TBPL1	ACD	MRE11A	SLTM	BRD2
RBBP4	64	SP3	SOX2	SAP30	SP1	CHD3	CHD4	NR2E3	E2F1	USF1	VHL	SUMO2	SUZ12	CREB1	BANF1	CREBBP	SMARCA4	H3F3A	UBC	HDGF	HMOX2	SMARCA2	SMN1	TK1	ALL1	CDKN1A	KDM1A	HCFC1	ING1	ING2	HIST1H3A	HIST1H3E	HIST1H4A	TAF6	SUV39H1	SETD8	HDAC1	HDAC2	HDAC3	HDAC4	HDAC5	CBX5	HIC1	SMARCB1	SIN3A	SMARCA5	HIST3H3	XRCC6	TOPORS
RBBP5	24	PSMA3	MEN1	PYGO2	USF1	KAT8	MEF2D	UBC	MLL	TBK1	ESR1	MYB	CHD8	SETD1A	WDR5	NCOA6	RB1	KIAA1267	CTBP1	HIST3H3	TP53	HCFC1	WAS	CDC73	CTNNB1
RBBP7	47	TAL1	DHX30	SOX2	SAP30	HIST3H3	BRCA1	MBD3L1	CHD4	USF1	BCL11B	VHL	SUMO2	ARID4A	UBC	SMARCA2	PARK7	ALL1	HIST4H4	NKX3-2	TAF6	RB1	ING1	ING2	SUV39H1	NR2E3	SAP25	BANF1	MORF4L1	MORF4L2	PCNT	CREBBP	SIN3A	TOPORS	KDM1A	HCFC1	MTA1	MTA2	HDAC1	HDAC2	HDAC5	PHF1	HIST1H3A	HIST1H3E	HIST1H4A	MBD2	MBD3	ESR1
UGDH	4	SIRT1	SIRT3	UBC	TERF2
TBX21	5	SP1	HOXC11	EP300	GATA3	CREBBP
UTP3	3	UBC	ZHX1	HAP1
LTF	2	CALM1	UBC
UBE2L3	16	UBC	ARIH2	UBE3A	XIAP	CBL	POLR2A	BRCA1	ITCH	BIRC2	PTEN	PARK2	AURKA	CBLC	CUL9	ATXN3	MYC
GTF2A1	19	MKX	HMGB1	GTF2E2	UBC	HSPA9	TERF2	BCL3	GTF2E1	TBP	TAF1	TAF6	GTF2F1	GTF2A2	TAF5	TBPL2	CREB1	NCOA6	TAF4	TBPL1
GTF2A2	7	UBC	TERF2	TBP	TERF1	GTF2A1	TAF4	TBPL1
UBE2L6	9	TOPORS	TRIM27	ARIH2	RUNX1	ARHGDIA	RNF4	UBC	PARK2	CBLC
DAPK1	7	YWHAQ	FADD	HSP90AA1	TP53	UBC	IKBKG	TNFRSF1A
KLHDC5	3	UBC	UBQLN1	SERTAD1
PPEF1	1	CALM1
PPEF2	1	CALM1
HIST2H2AB	5	SIRT1	UBC	SMARCA5	BARD1	EP300
HIST2H2AC	29	NPM1	PRMT5	MORF4L1	MORF4L2	PELP1	DEK	RCC1	EIF2AK2	EP300	RNF20	SUMO2	BAZ1B	CTCF	SMN1	NCL	UBC	MSL2	KAT7	RAG1	HDAC5	ERCC6	H2AFX	TAF1A	CTCFL	TAF1B	TAF15	BRCA1	HIST1H3A	HIST1H4A
RARA	58	NRBF2	RUNX1	SUV39H1	HDAC2	HDAC3	HDAC4	SPI1	LRIF1	NKX2-1	GADD45A	GADD45G	NR0B2	PSMC5	POU2F1	KLF5	MED1	NR4A2	UBC	BAG1	MAPK1	TRIP4	FOXO1	PML	SUMO1	ARNTL	NR1H2	KAT2B	SMARCE1	CCND3	TRIM32	PARP1	NPM1	HMGA1	PIN1	CREBBP	TADA3	TDG	NR2E3	ZBTB16	SKI	SP1	SAP130	RXRA	SRC	MED25	NCOA1	NCOA2	NCOA3
TNIP2	6	RELA	MAP3K8	NCOR2	NFKB1	NFKB2	REL
TRERF1	5	SUMO2	EP300	CREBBP	NR5A1	UBC
TNIP3	2	NFKB1	UBC
ALL1	18	TAF6	SMARCC1	TAF9	CHD3	SAP30	RBBP4	TBP	TAF1	RBBP7	HDAC1	SMARCC2	SMARCA2	SMARCB1	RAN	HIST1H3A	HDAC2	SIN3A	MBD3
MDM2	117	TERT	RPL26	NOTCH4	EID1	RAD23A	HSP90AA1	UIMC1	CREBBP	CASP2	SIVA1	HDAC1	YY1	CCAR1	PDLIM7	UCHL1	PSMC5	ATF3	APEX1	CDKN1A	RYBP	CDKN2A	RPL5	MDC1	GNAS	PA2G4	S100B	UBE2I	SMURF1	GNL3	RRM2B	RFWD3	SUMO2	RB1	PSMD4	FOXO1	FOXO3	FOXO4	AR	DHFR	BAIAP2L1	CUL1	MTA1	SENP3	CHEK2	EHMT1	PSME3	GTF2E1	RCHY1
MDM4	22	CSNK1A1	PSMC5	SMAD4	CHEK1	CHEK2	RCHY1	TP73	USP7	E2F1	PSMD2	TP53	EP300	CDKN1A	CDKN2A	SFN	USP2	YWHAE	UBC	SMAD3	RFWD2	MDM2	SUMO1
PLA2G16	2	UBQLN1	UBC
DEK	14	SUMO2	HDGF	HDAC2	SRRM1	HIST2H2AC	HIST1H3A	KAT2B	DAXX	HIST1H4A	UBC	BAZ1B	EP300	CREBBP	TFAP2A
OPRM1	3	CALM1	PLD2	UBC
MMS19	5	MLF2	UBC	MYC	SUMO2	BRE
SNCAIP	7	HERPUD1	SNCA	UBC	GSK3B	NUDT21	PARK2	PPP1CA
FIS1	5	UBC	PEX11A	PEX11G	PEX11B	DNM1L
RNF20	9	TP53	PA2G4	CDC73	HIST2H2AC	SUMO2	UBC	AR	UBE2A	ATM
LIMK1	5	PAK1	HSPA4	YWHAZ	UBC	PARK2
TSG101	14	CDKN1A	THRB	TP53	BCR	DZIP3	BIRC2	AR	EP300	RNF41	TNNT3	UBC	HGS	NR3C1	MDM2
ESRRA	12	SP1	SUMO2	UBC	PARK2	DPF2	KAT2B	NCOA3	ESRRG	NR0B2	SIRT1	PPARGC1A	SRC
ESRRB	6	NCOA2	SP1	UBC	PARK2	NCOA3	DPF2
CSNK2B	43	TP53BP2	TLE1	CDK9	IKBKB	UBC	TAF1D	ADD1	CSNK2A1	CSNK2A2	SARNP	UTP14A	TERF2	MBD4	TOP2B	PRKCZ	PPID	SRRM1	WDR48	MAPK14	RPS6KB1	FCP1	ATF1	DYNC1H1	TERF1	APC	FAF1	MGEA5	CDKN1A	RFC1	LMO4	RXRA	DNMT1	NFKBIA	EIF6	SUMO2	SIRT1	STAU1	RPL5	BTRC	CIC	RPA1	BRCA1	EIF3F
N4BP2	6	TOLLIP	UBC	CREBBP	TP73	EP300	BCL3
ESRRG	11	PNRC2	SP1	UBC	PARK2	HGS	DPF2	ESRRA	NR0B2	PPARGC1A	NCOA1	SRC
RNF185	14	TMPO	RAD23B	BCAP31	UBC	UBE2I	UBQLN1	PSMD12	PSMA4	PSMC2	PSMC3	PSMC5	UBE2E2	MAGED1	PKM2
SUV39H1	30	RARA	RUNX1	THRA	DBC1	HIST1H3A	CABIN1	TAL1	RB1	UBC	RUVBL2	PRAM1	RBBP4	RBBP7	MECOM	MECP2	BCL11B	MYOD1	RRP8	MDM2	CBX5	SIRT1	NFATC2	HDAC1	HDAC2	HDAC3	HDAC4	HDAC5	HDAC9	DNMT1	DNMT3B
FBXW7	17	HIF1A	NOTCH1	PSEN1	KLF5	MYCN	SREBF1	PARK2	CUL1	MYC	CCNE1	PPARGC1A	NFKB2	HIPK2	AURKA	EIF3E	MTOR	MYB
PMVK	5	SSB	MLF2	UBC	RGS20	TBPL1
PRR5	5	MLST8	MTOR	MAPKAP1	RICTOR	UBC
ILVBL	3	XRCC6	UBC	MYC
ITCH	34	RIPK1	SMAD2	BID	POLR2A	SMARCC2	ARRB1	ARRB2	TP53	EWSR1	SFN	CPSF6	CBL	UBC	UBE2L3	SF1	SMAD3	POLR2B	NOTCH1	CBLC	SMARCE1	HGS	SMARCC1	SMAD7	JUN	NUDT21	SRC	SH3GL2	TOLLIP	CFLAR	NFE2	ARR3	NUMB	TP73	TNFRSF10B
RNF34	2	TP53	PPARGC1A
SUPT3H	23	MED1	TAF5	TADA3	USP22	TAF12	MED17	SUMO2	TAF4	TAF9	TP53	ATXN7	SAP130	TADA1	TAF10	TAF5L	PYGO2	DDB2	TRRAP	TAF6L	SUPT7L	KAT2A	KAT2B	MYC
RNF38	3	TP53	UBC	TP73
SAP18	9	SUMO2	EIF3E	UBC	SRRM1	SIN3A	GLI3	EMD	RBM39	TADA3
FADD	34	TNFRSF1A	PRKCZ	NOL3	DEDD	CASP8AP2	MAVS	CASP8	TNFRSF10A	RYBP	DAPK1	RHOA	ARHGDIA	MBD4	PEA15	KHDRBS1	IRF7	ABCA1	CFLAR	RIPK1	TNFRSF10B	CASP10	HIPK3	TRADD	FASLG	EZR	RALGDS	MSN	TNFAIP3	BID	UBC	MAPK8	PIDD	FAS	SUMO1
GTF2E1	24	TAF11	GTF2E2	UBC	IKBKG	GTF2H4	POLR2A	SND1	CBFA2T2	GTF2F2	ERCC3	GTF2A1	MDM2	TBP	TCEA1	TAF1	TAF6	GTF2F1	BRCA1	ZBTB9	ATF7IP	TRIM24	AES	GTF2B	MED21
GTF2E2	16	FOS	JUN	GTF2A1	GTF2E1	UBC	MTA2	POLR2A	GTF2B	SND1	DNM2	GTF2F2	TBP	ATF7IP	GTF2F1	UBR5	ERCC3
ID2	13	TCF4	UBC	TCF3	LRIF1	SIN3A	MAPK3	MAPK1	GATA4	TCF12	MYOD1	UNC119	E2F4	ADD1
DICER1	6	PIWIL1	EIF2C2	EIF2C1	DHX58	EIF2AK2	UBC
RNF41	5	H3F3A	TADA2A	UBC	TSG101	PARK2
RNF43	3	AKAP8L	UBE2N	UBC
SAP25	16	BRMS1	OGT	PRKDC	SAP30	SIN3B	CDK4	PML	RFC1	SEH1L	GTF2B	RBBP7	KPNA2	CDKN2A	SIN3A	SAP130	HDAC2
NR4A1	30	AKT1	CHD3	CHD4	CTNNB1	NCOA1	NCOA3	SMARCC1	NCOR2	EP300	PELP1	BCL2	NR3C1	SRC	TRIM28	TP53	HES1	TCF4	FAF1	MAPK8	MTA2	SMARCE1	KAT2B	RXRA	EEF1A1	SUMO2	TOP2A	HIF1A	VHL	PML	UBC
NR4A2	9	COPS5	RARA	SIN3A	NCOR2	RUNX1	SFPQ	RXRA	SMARCA4	SMARCA2
RASA1	15	IGF1R	SYN1	KHDRBS1	UBC	GRB2	EGFR	G3BP1	EZH2	CSK	BTRC	XRCC6	SRC	NFKBIA	PLCG1	PDGFRB
PEX11A	3	FIS1	DNM1L	PEX11G
PEX11B	4	DNM1L	UBC	FIS1	PEX11G
PEX11G	4	FIS1	DNM1L	PEX11A	PEX11B
RPL35A	4	HDGF	UBC	SH3GL3	NEDD8
MATR3	11	CDK9	SUMO2	CALM1	AIMP2	UBC	RUVBL2	SMARCAD1	HNRNPK	SUMO1	EGFR	H2AFX
GTF2F1	32	TAF11	POLR2B	TRIM27	JUN	ARNT	AHR	UBC	GTF2H4	KPNA2	POLR2A	CDK9	FCP1	SRRM1	AR	TBP	MYC	BRCA1	TCEA1	TAF1	GTF2A1	FOS	GTF2E1	GTF2E2	GTF2B	MSX2	PARP1	SRF	PSMC2	MED21	CSNK2A1	KLF5	FEZ1
HIPK1	4	DAXX	TP53	UBE2I	UBC
GTF2F2	15	ATF4	POLR2B	GTF2B	AHR	JUN	UBC	POLR2A	GTF2E1	GTF2E2	FOS	TBP	TCEA1	ARNT	MSX2	AR
HIPK2	24	NKX2-1	EP300	MYBL2	TP73	CREBBP	CUL1	SMAD3	DAXX	NLK	SUMO1	SMAD1	SKI	TP53	BTRC	MYBL1	TP53INP1	MYB	UBE2I	FBXW7	RUNX1	TRADD	AXIN1	SMAD2	UBC
HIPK3	9	TP73	FAS	CREB1	SUMO1	TP53	GRB2	FADD	UBE2I	UBC
HBP1	9	CREBBP	UBC	SIN3A	TCF4	RB1	EP300	ANKRD2	HDAC1	MYC
FAF1	22	SIRT6	TNNT1	CTNNB1	SUMO2	CDKN1A	CDC73	CASP8	G3BP1	CUL1	CSNK2B	NR4A1	RCC1	NR1H2	ANXA1	ANXA7	RAP1B	TAF1D	UFD1L	HIF1A	UBC	FAS	TK1
STAG1	7	SMC1A	TERF1	SMC3	SUMO2	UBC	CALM1	TP73
SAP30	23	RBBP4	RBBP7	CHD4	RBP1	SAP25	SIN3B	ALL1	ING1	ING2	NCOR1	NCOR2	YY1	ARID4A	SMARCA2	TAF6	HDAC1	HDAC2	HDAC3	PCBD1	MTA2	SIN3A	MXD1	PHF12
RPS4Y1	2	CALM1	UBC
PWP1	2	UBC	NFYA
IFI16	3	TP53	SUMO2	UBC
SIVA1	3	MDM2	TP53	UBC
NPRL3	3	UBC	TP73	TP53
TLX3	6	PQBP1	TLE1	GTF2A1L	ING4	IRF9	SP1
COBL	1	PACSIN1
ANKRD2	4	YBX1	TP53	PML	HBP1
MAPK10	7	UNC119	HDAC1	HDAC9	TP53	ARRB1	ARRB2	CREBBP
GNAS	7	RGS2	RIC8A	MDM2	RUVBL1	PCK1	CALM1	UBC
MAPK14	41	EP300	BAZ1B	UBC	ATF2	HDAC3	CCDC14	MEF2D	ZNHIT1	CSNK2B	NCOA3	TFCP2	RPS6KA5	CD4	SPTBN1	MAPK1	EGFR	MEF2C	SP1	CSNK2A1	IKBKB	KARS	SRSF5	SMAD7	COPS5	CAMKK2	RELA	MKNK1	KAT2B	BTRC	SUMO2	RPL22	NFKBIA	AKT1	RPS6KA3	SPAG9	SNAPIN	HTRA2	EEF1A1	AES	MAPK3	HDGF
SNIP1	9	EP300	SMAD1	SMAD2	SMAD4	SUMO2	ATR	RELA	CREBBP	DVL2
POLA1	8	CHEK1	CDK2	PARP1	RB1	TP53	SUMO2	XRCC5	UBC
SOX10	3	POU3F2	PAX3	UBC
CTCFL	4	BRCA1	HIST2H2AC	SP1	HIST1H3A
PRKRA	10	IGF2BP1	ZNF746	RB1	TARBP2	TP53	NKRF	SETDB1	EIF2AK2	UBC	CEBPZ
KLF10	3	SP1	UBC	SIN3A
KLF11	3	HDAC1	UBC	SIN3A
KLF13	9	PCBD1	UBC	SREBF1	KAT2B	CREBBP	SIN3A	SREBF2	EP300	SERPINH1
KLF16	3	SIN3B	EP300	SIN3A
NBN	30	MSH2	MSH6	BLM	SIRT1	TERF2	HSPA4	XRCC5	MRE11A	TERF1	BARD1	EP300	BACH1	RFC1	TUBG1	XRCC4	KAT5	UBC	H2AFX	CD3EAP	PRKDC	SUMO2	WRN	HIST1H3A	ATM	ATR	BRCA1	LIG3	ATF2	UBE2A	MDC1
CCNA1	14	SKP2	SP1	UBC	GPS2	PARK2	CDK2	MYBL2	E2F1	BRCA1	XRCC6	CDC20	RB1	CDK1	CUX1
PDLIM7	6	ZMYND11	MDM2	SMURF1	TP53	UBC	UBE2I
CCNA2	22	SKP2	ORC2	SP1	RPA1	UBC	UIMC1	ARID4A	CDK2	KAT2B	PCNA	E2F1	ITGB3BP	EIF2AK2	CDC6	CDC20	CALM1	UHRF2	TP53	CDK1	CDC27	CDKN1A	BRCA1
GTF2H1	17	HOXC11	RPA1	ESR1	CDK7	UBC	AR	MNAT1	E2F1	TCEA1	ERCC2	ERCC3	RAD23B	PSMC2	XPC	RPA2	CCNH	TP53
GTF2H4	11	ERCC3	UBC	CDK7	GTF2E1	GTF2F1	POLR2A	BRCA1	TBP	GTF2B	BTAF1	MED21
GLTSCR1	2	BRD4	NFYC
GLTSCR2	5	HAP1	UBC	UIMC1	EIF2AK2	PPP1CA
SUPT7L	11	MED1	SERTAD1	MED17	SUMO2	USP22	TAF9	TP53	TAF8	TAF10	SUPT3H	KAT2A
RPL5	10	TP53	MDM2	UBC	HDAC5	CSNK2A1	MTOR	RPL11	RPL23	CSNK2B	NEDD8
HIST1H2BC	5	PSMD10	SIRT1	H2AFX	VHL	HDGF
NCL	31	NPM1	NR3C1	PRKCZ	CSNK2A2	H3F3A	PRMT5	YWHAQ	TERT	TOP1	TP53	UBC	SSB	RNF146	HIST1H1C	HDGF	MYBL1	HIST2H2AC	MYB	MYC	MGMT	POU5F1	SUMO2	DGCR8	STAU1	PSMA3	MDM2	SUMO1	GRB2	CD4	NDRG1	SP1
AFG3L2	2	UBC	BECN1
SIN3B	32	PBX1	KLF16	MECP2	SMARCE1	SAP25	SAP30	ZBTB4	SETDB1	SUMO2	WHSC1	IKZF1	IKZF2	IKZF3	IKZF4	SMARCA4	UBC	MORF4L1	MORF4L2	SMARCA2	SMN1	KDM5A	HCFC1	ZBTB16	HDAC1	HDAC2	HDAC9	SUDS3	REST	SMARCB1	ARID4A	TP53	COPS2
CCNB1	27	FOXM1	GADD45A	MGMT	UBC	UBQLN1	RALBP1	E2F3	BRCA1	CDK2	PCNA	RAD23A	CDH1	CDC14A	GAPDH	CDC16	ARID4A	CDC20	ANAPC2	ANAPC5	ANAPC7	UHRF2	PSMD4	GADD45G	CDK1	CDC27	SET	CDKN1A
BTRC	35	TP53	HEY2	MYC	IKBKG	NFKB2	UBC	SMAD3	ATF4	EP300	NEDD8	IKBKB	CLU	DEPTOR	OGT	CASP3	CD4	MAPK14	SMAD4	HIPK2	MDM2	RASA1	NFKBIA	GLI3	PSMD4	CTNNB1	SP1	PTTG1	APC	NFKB1	GSK3B	CSNK2B	RELA	TBK1	CUL1	AXIN1
KDM1A	36	SMARCAD1	ATP5J2	HDAC1	HDAC2	NR2E1	RB1	TP53	KIAA0182	UNC119	RBBP4	MTA1	TAL1	SETDB1	MBD2	GTF2I	POLR2B	WHSC1	SUMO2	UBC	ESR1	RBBP7	HSPA1A	CHD3	E2F1	IMMT	TP73	MTA2	EP300	MBD3	CTBP1	PELP1	ZMYM2	BCL3	HIST1H3A	CDC5L	SIN3A
NAP1L5	4	KAT5	IKBKG	HAP1	GRB2
ARHGAP17	7	CDC42	RAC1	SRC	ABL1	GRB2	CTTN	PACSIN1
HSP90AA1	86	HSPA4	MDM2	NPAS2	MYC	RAF1	CSNK2A1	CSNK2A2	AKT1	CDK4	CDK9	BCR	STIP1	SUMO1	STK11	HCFC1	NR3C1	EIF2AK2	CDC37	CDC73	APAF1	HDAC5	HSF1	RPS6	AR	H2AFX	UBE2N	DAPK1	BCL2	CD4	HSPA1A	STAT3	RIPK1	NDRG1	CALM1	PRKAA1	PPIL2	SENP3	GBA	PRKCZ	RALBP1	PRMT5	JUN	SMYD2	PAK1	LRRK2	HES1	PRKCI	FANCC
ADD1	11	SMARCA4	CSNK2B	CALM1	HDAC1	SMARCA2	MAP1LC3B	UBC	SIN3A	TK1	SMARCC1	ID2
NDN	6	EGFR	TRIM28	TP53	UBC	E2F1	NGFR
TNNT1	15	HAP1	SH3GL3	DDX5	FAF1	TRIM63	EEF1G	KAT5	SNW1	PSMC5	PRKG1	UBC	CHD3	NAGK	IMMT	VIM
TNNT3	3	TRIM63	HAP1	TSG101
MSH2	34	NBN	AIRE	PRKCZ	GRB7	RPP14	SMARCAD1	BARD1	SUMO2	SNW1	ATM	ATR	MSH6	PCNA	SMN1	ESR1	ESR2	BLM	MRE11A	CDK9	TP53	ANXA7	BRCA1	MYC	CHEK1	CHEK2	OTUB1	CREBBP	KAT2A	RFC1	MGMT	UBC	TK1	CDKN1A	RAD51
RAP1A	7	RALGDS	UBC	MTOR	NTRK1	RAF1	RALA	RHEB
RAP1B	7	UNC119	TLE1	UBC	FAF1	PKM2	LRIF1	TP53
MSH6	27	NBN	PRKCZ	CASP4	CHAF1A	SMARCAD1	BLM	SUMO2	MSH2	BRCA1	AIRE	PCNA	CHEK1	TP53	MYC	MRE11A	RFC1	SMC1A	UBC	ESR1	MORF4L1	BARD1	SUMO1	RAD51	CREBBP	EP300	ATM	ATR
CD3EAP	5	TBP	TAF1C	UBTF	NBN	SUMO2
UBR5	19	SRC	SATB1	MAGED1	NCOA2	SUMO2	PCK1	PGR	TP53	WDR48	VHL	SNW1	UBC	CEBPD	MAPK1	MAPK3	CDK9	GTF2E2	GSK3B	TCEA1
PACSIN2	18	HSPA1A	KHDRBS1	WIPF1	PACSIN1	ASAP1	UBC	PACSIN3	SYNJ1	DNM1	DNM2	MICALL1	CYFIP2	CARS	WASL	HSPA8	FASLG	WAS	APBB1IP
PACSIN3	19	RPL23A	CARS	APBB1IP	WIPF1	HSPA8	KHDRBS1	CYFIP2	UBC	PACSIN1	PACSIN2	SYNJ1	NOL3	WASL	MICALL1	DNM1	DNM2	WAS	ASAP1	HSPA1A
NQO2	2	TP53	UBC
RALGDS	9	PDK1	CASP8	RRAS2	RAP1A	LRPAP1	ARRB1	ARRB2	KRAS	FADD
MXD1	9	SIN3A	RPS6KB1	KDM5A	AKT1	HDAC1	HDAC2	SMC3	SAP30	RPS6KA1
MXD3	4	UBC	SIN3A	MAGEA11	SMC3
ARHGAP29	5	CDC42	UBC	MAGEA11	SIRT1	AKT1
[truncated: 206 more columns]
