# Supplementary material for: Comparison of Modules of Wild Type and Mutant Huntingtin and TP53 Protein Interaction Networks: Implications in Biological Processes and Functions
Source: PLoS One. 2013 May 31;8(5):e64838. doi: 10.1371/journal.pone.0064838 (PMC3669416; doi:10.1371/journal.pone.0064838)
Supplement: Dataset S2 — The proteins belonging to different modules of wHTT network and their GO term enrichment analysis. (XLS) [file pone.0064838.s002.xls]

## Sheet: Sheet1
GROUP1 : 18	GROUP2 : 66	GROUP3 : 79	GROUP4 : 18	GROUP5 : 82	GROUP6 : 8	GROUP7 : 35
HDAC5	UBC	DLG4	MAP3K10	CTBP1	TPR	MEF2D
EIF2C2	CBS	LGI1	KRTAP3-4P	FOXP1	NUP107	CABIN1
DICER1	VTA1	ADAM22	KIAA1804	FOXP2	NUP205	HIRA
DHX58	C17ORF28	GRIA2	MAP3K11	KAT2A	NUP93	YWHAQ
EIF2C3	PRKAR1A	CACNG2	KIF17	HSD11B2	APC	RBBP5
EIF2C4	FXR2	GRIK5	MAPK8IP2	KAT2B	NUP98	ASH2L
IPO8	RBBP8	GRIK2	MAPK8IP1	MECOM	GTF2E2	MLL2
TNRC6B	TBKBP1	DLG3	LRP1	CREBBP	RAD21	MEN1
TNRC6A	TBK1	DLG1	LRP8	BRCA1		MLLT4
GIGYF2	SPEN	CRIPT	KIF3A	TP53		YWHAG
GEMIN4	MAPK6	GUCY1A2	KIFAP3	HDAC1		COPS5
DDX20	GORASP1	ERBB4	CDC42	SP1		YWHAE
GEMIN2	SMAD6	KCNJ12	MAP3K4	EP300		DISC1
PRMT5	CASP6	DLG2	MAP2K4	TBP		MAPK7
MIR125B2	HSPD1	GRIN2A	RAC1	MDM2		KAT8
MIR221	HSPE1	DLGAP1	ABL2	HIST3H3		KIAA1377
MIR579	PLK1	GRIN2B	HPCA	NCOA3		DNM1
RBM4	ACTL6B	LIN7A	NEUROD1	MLL		SRGAP2
	PSMA6	KCNJ4		EHMT1		YLPM1
	TUBG1	CASK		NFYC		EXOC1
	EIF6	LIN7B		TP73		WAS
	HIP1	NLGN2		HDAC2		ITSN2
	HIP1R	NLGN1		CTBP2		SEMA6A
	PFDN1	NLGN3		EHMT2		MAP4K3
	IFT57	SEMA4C		ZNF217		WIPF1
	CASP8	KCNA4		KDM1A		DIAPH1
	CASP10	LRP2		RCOR1		SLC25A12
	BID	DYNLL2		BCL3		ATAD3A
	CASP2	EXOC4		GTF2B		MYO1G
	CASP3	DYNLL1		CHD3		TCF4
	BCL2	SHANK2		SERPINH1		MAP1A
	CFLAR	ACTN2		SMARCC2		CLTC
	MAP3K14	KCNA5		SOX2		SNCA
	TRAF3	KCNA2		SIN3A		CTNNA1
	BIRC2	PTK2B		NCOR1		VCL
	XIAP	FYN		SMARCA4
	BIRC5	KCNA1		REST
	BIRC3	ERBB2		CDYL
	RBX1	DLGAP2		SMARCE1
	MCL1	DLGAP3		CARM1
	USO1	SYNGAP1		IKZF1
	FBXW11	KCNJ2		SIN3B
	TNF	GRIN2C		HDAC3
	BTRC	KIF13B		HDAC9
	BMX	PARK2		ZEB1
	PARG	DLGAP4		IKZF4
	DBNL	ACCN3		HDAC4
	GRIPAP1	LRRC1		LCOR
	PRKACA	NOS1		TGIF1
	NDUFS1	HDAC6		AKT1
	BIRC7	CTTN		TBL1X
	HSPB1	PRKCA		UBE2I
	THAP11	EGFR		SATB1
	TP63	ERBB3		SUMO1
	DCC	HGS		SREBF2
	RPS10	CBL		HIC1
	UBD	PTK6		CBX4
	MAD2L1	STAP2		SUMO2
	NUB1	INPPL1		SUB1
	PSMC3	ABL1		WIZ
	HTT	SORBS1		KDM5C
	ADD3	FLOT1		NRIP1
	ODF2L	INSR		RREB1
	PRSS23	KHDRBS1		RNF2
	HCLS1	HTR2A		MAPK14
	LCORL	KCND2		MEF2A
		HTR2C		MAPK1
		ADRB1		HEY2
		NLGN4X		SENP3
		BAI1		BLM
		LRRC7		TCF7L2
		GRIA3		ZBP1
		FZD4		NUP153
		FZD2		HGD
		CD46		BCORL1
		FZD1		GMNN
		FZD7		NFATC2
		GRIK1		ZDHHC17
		PTPRG		INSM1
				PNN
				SOBP
				ZNF219

## Sheet: W1
Genes	Id	Annotations	Annotations Details	NGR	TNGR	NG	TNG	Hyp	Hyp*	Genes
7 genes	24	GO:0031047	gene silencing by RNA (BP)	33	34208	7	18	1.2417e-17	1.27895e-15	EIF2C4,EIF2C2,TNRC6A,DICER1,EIF2C3,RBM4,TNRC6B
5 genes	58	GO:0035278	negative regulation of translation involved in gene silencing by miRNA (BP)	6	34208	5	18	1.31693e-16	6.78219e-15	EIF2C4,EIF2C2,TNRC6A,EIF2C3,RBM4
5 genes	23	GO:0006417	regulation of translation (BP)	65	34208	5	18	1.77936e-10	6.10915e-09	EIF2C4,EIF2C2,TNRC6A,EIF2C3,TNRC6B
4 genes	79	GO:0034660	ncRNA metabolic process (BP)	22	34208	4	18	3.90079e-10	1.00445e-08	PRMT5,GEMIN4,DDX20,GEMIN2
4 genes	77	GO:0000387	spliceosomal snRNP assembly (BP)	26	34208	4	18	7.96177e-10	1.64013e-08	PRMT5,GEMIN4,DDX20,GEMIN2
4 genes	15	GO:0006397	mRNA processing (BP)	202	34208	4	18	3.38475e-06	5.81048e-05	GEMIN4,DDX20,GEMIN2,RBM4
2 genes	69	GO:0031054	pre-miRNA processing (BP)	7	34208	2	18	5.48303e-06	8.06789e-05	EIF2C2,DICER1

## Sheet: W2
Genes	Id	Annotations	Annotations Details	NGR	TNGR	NG	TNG	Hyp	Hyp*	Genes
22 genes	1	GO:0006915	apoptotic process (BP)	594	34208	22	66	1.13943e-22	6.32381e-20	DCC,HIP1,PSMA6,CASP2,CASP6,BMX,TNF,DBNL,BCL2,IFT57,MCL1,BIRC2,UBC,XIAP,PSMC3,HTT,TP63,BID,BIRC7,BIRC5,NDUFS1,CASP3
16 genes	131	GO:0042981	regulation of apoptotic process (BP)	205	34208	16	66	1.00357e-21	2.78492e-19	DCC,HIP1,PSMA6,CASP2,BCL2,IFT57,MCL1,BIRC2,UBC,CFLAR,PSMC3,BIRC3,TRAF3,CASP3,CASP8,CASP10
11 genes	126	GO:0006916	anti-apoptosis (BP)	200	34208	11	66	1.67801e-13	3.10431e-11	TNF,BCL2,HSPB1,MCL1,UBC,XIAP,CFLAR,TP63,BIRC3,BIRC7,BIRC5
10 genes	142	GO:0043066	negative regulation of apoptotic process (BP)	272	34208	10	66	1.22095e-10	1.69407e-08	TNF,BCL2,PLK1,HSPB1,MAD2L1,SMAD6,BIRC2,HSPD1,CFLAR,CASP3
10 genes	92	GO:0000278	mitotic cell cycle (BP)	304	34208	10	66	3.60326e-10	3.99962e-08	PSMA6,PLK1,PRKACA,MAD2L1,UBC,BTRC,PSMC3,TUBG1,GORASP1,BIRC5
7 genes	78	GO:0000209	protein polyubiquitination (BP)	107	34208	7	66	1.6064e-09	1.48592e-07	PSMA6,BCL2,FBXW11,BIRC2,UBC,BTRC,PSMC3
6 genes	152	GO:0051439	regulation of ubiquitin-protein ligase activity involved in mitotic cell cycle (BP)	75	34208	6	66	7.4133e-09	5.87769e-07	PSMA6,PLK1,MAD2L1,UBC,BTRC,PSMC3
6 genes	151	GO:0031145	anaphase-promoting complex-dependent proteasomal ubiquitin-dependent protein catabolic process (BP)	80	34208	6	66	1.09804e-08	7.61765e-07	PSMA6,PLK1,MAD2L1,UBC,BTRC,PSMC3
5 genes	24	GO:0006921	cellular component disassembly involved in apoptosis (BP)	49	34208	5	66	4.09046e-08	2.52245e-06	CASP6,BMX,DBNL,BIRC2,CASP3
7 genes	89	GO:0006917	induction of apoptosis (BP)	185	34208	7	66	7.18319e-08	3.98667e-06	DCC,HIP1,CASP6,TNF,TP63,TRAF3,CASP3
5 genes	307	GO:0006919	activation of cysteine-type endopeptidase activity involved in apoptotic process (BP)	71	34208	5	66	2.70308e-07	1.25017e-05	HIP1,TNF,IFT57,HSPD1,HSPE1
5 genes	149	GO:0051437	positive regulation of ubiquitin-protein ligase activity involved in mitotic cell cycle (BP)	71	34208	5	66	2.70308e-07	1.25017e-05	PSMA6,PLK1,UBC,BTRC,PSMC3
6 genes	139	GO:0043123	positive regulation of I-kappaB kinase/NF-kappaB cascade (BP)	140	34208	6	66	3.13235e-07	1.33727e-05	TNF,TBK1,BIRC2,UBC,CFLAR,MAP3K14
3 genes	342	GO:0043122	regulation of I-kappaB kinase/NF-kappaB cascade (BP)	9	34208	3	66	5.71439e-07	2.26535e-05	TNF,HSPB1,BTRC
4 genes	302	GO:0043525	positive regulation of neuron apoptosis (BP)	39	34208	4	66	9.87734e-07	3.65461e-05	CASP2,CASP6,TNF,CASP3
4 genes	169	GO:0008629	induction of apoptosis by intracellular signals (BP)	43	34208	4	66	1.47344e-06	5.11098e-05	BCL2,XIAP,BID,CASP3
5 genes	274	GO:0008624	induction of apoptosis by extracellular signals (BP)	106	34208	5	66	1.99738e-06	6.52087e-05	CASP2,TNF,UBC,CFLAR,CASP3
3 genes	294	GO:0008625	induction of apoptosis via death domain receptors (BP)	14	34208	3	66	2.45919e-06	7.18343e-05	TNF,BID,CASP3
3 genes	178	GO:0045862	positive regulation of proteolysis (BP)	14	34208	3	66	2.45919e-06	7.18343e-05	PLK1,FBXW11,BTRC
2 genes	487	GO:0000088	mitotic prophase (BP)	2	34208	2	66	3.66619e-06	8.47806e-05	PLK1,GORASP1
2 genes	498	GO:0034349	glial cell apoptosis (BP)	2	34208	2	66	3.66619e-06	8.47806e-05	BCL2,BID
2 genes	519	GO:0042753	positive regulation of circadian rhythm (BP)	2	34208	2	66	3.66619e-06	8.47806e-05	FBXW11,BTRC
4 genes	371	GO:0043154	negative regulation of cysteine-type endopeptidase activity involved in apoptotic process (BP)	53	34208	4	66	3.44585e-06	9.1069e-05	SMAD6,XIAP,CFLAR,BIRC5
7 genes	15	GO:0044419	interspecies interaction between organisms (BP)	328	34208	7	66	3.35191e-06	9.30154e-05	TBK1,HSPD1,RBX1,BTRC,CFLAR,PSMC3,SPEN

## Sheet: W3
Genes	Id	Annotations	Annotations details	NGR	TNGR	NG	TNG	Hyp	Hyp*	Genes
27 genes	79	GO:0007268	synaptic transmission (BP)	383	34208	27	79	5.03293e-33	3.18584e-30	DLGAP1,GRIK5,GRIN2A,HTR2C,KCNJ2,DLG1,KCNJ12,CACNG2,GRIN2B,GRIK2,ACTN2,GRIK1,GRIA3,EXOC4,HTR2A,DLG4,GRIN2C,PRKCA,GRIA2,DLG2,KCNA4,KCNA1,KCNJ4,KCNA2,KCNA5,KCND2,DLG3
17 genes	60	GO:0006811	ion transport (BP)	549	34208	17	79	7.76069e-15	2.45626e-12	GRIK5,GRIN2A,KCNJ2,KCNJ12,CACNG2,GRIN2B,ACCN3,GRIK2,GRIK1,GRIA3,GRIA2,KCNA4,KCNA1,KCNJ4,KCNA2,KCNA5,KCND2
6 genes	134	GO:0007215	glutamate receptor signaling pathway (BP)	13	34208	6	79	2.11687e-13	4.46659e-11	GRIN2A,GRIN2B,GRIK2,GRIK1,GRIA3,GRIN2C
7 genes	166	GO:0071363	cellular response to growth factor stimulus (BP)	46	34208	7	79	1.32844e-11	2.10226e-09	FYN,GRIN2A,FZD2,GRIN2B,FZD1,NOS1,INSR
5 genes	506	GO:0043113	receptor clustering (BP)	13	34208	5	79	7.32631e-11	9.27511e-09	GRIK5,GRIN2B,SYNGAP1,GRIK2,DLG2
18 genes	3	GO:0007165	signal transduction (BP)	1176	34208	18	79	1.49918e-10	1.35569e-08	BAI1,ERBB2,KIF13B,GRIN2A,ERBB3,HGS,PTK2B,SYNGAP1,KHDRBS1,ACCN3,GRIK2,GUCY1A2,GRIK1,EGFR,ERBB4,DLG4,GRIN2C,GRIA2
4 genes	321	GO:0097105	presynaptic membrane assembly (BP)	5	34208	4	79	1.31462e-10	1.38692e-08	NLGN3,NLGN2,NLGN1,NLGN4X
4 genes	261	GO:0043267	negative regulation of potassium ion transport (BP)	7	34208	4	79	9.17006e-10	7.25581e-08	PTK2B,NOS1,HTR2A,KCNA5
5 genes	541	GO:0048169	regulation of long-term neuronal synaptic plasticity (BP)	21	34208	5	79	1.14178e-09	8.03051e-08	GRIN2A,GRIN2B,SYNGAP1,GRIK2,DLG4
10 genes	48	GO:0042493	response to drug (BP)	301	34208	10	79	2.02074e-09	1.27913e-07	FYN,ERBB2,GRIN2A,HTR2C,ERBB3,PTK2B,FZD1,INPPL1,HTR2A,ERBB4
4 genes	581	GO:0060080	regulation of inhibitory postsynaptic membrane potential (BP)	9	34208	4	79	3.28965e-09	1.73529e-07	GRIK2,ADRB1,GRIK1,NLGN3
8 genes	15	GO:0006813	potassium ion transport (BP)	156	34208	8	79	3.09606e-09	1.78164e-07	KCNJ2,KCNJ12,KCNA4,KCNA1,KCNJ4,KCNA2,KCNA5,KCND2
4 genes	486	GO:0060992	response to fungicide (BP)	10	34208	4	79	5.47314e-09	2.665e-07	GRIN2A,GRIN2B,GRIA3,GRIA2
4 genes	508	GO:0007223	Wnt receptor signaling pathway, calcium modulating pathway (BP)	11	34208	4	79	8.58556e-09	3.8819e-07	FZD2,FZD7,FZD4,FZD1
7 genes	41	GO:0046777	protein autophosphorylation (BP)	148	34208	7	79	5.49539e-08	2.31906e-06	FYN,ERBB2,PTK2B,PTK6,EGFR,ERBB4,INSR
4 genes	348	GO:0042177	negative regulation of protein catabolic process (BP)	18	34208	4	79	7.86396e-08	3.11118e-06	FYN,GRIN2A,EGFR,GRIN2C
4 genes	133	GO:0060079	regulation of excitatory postsynaptic membrane potential (BP)	21	34208	4	79	1.53002e-07	5.0974e-06	GRIN2A,GRIK2,GRIK1,GRIN2C
5 genes	39	GO:0018108	peptidyl-tyrosine phosphorylation (BP)	53	34208	5	79	1.5199e-07	5.34498e-06	FYN,PTK2B,ERBB4,ABL1,INSR
11 genes	18	GO:0006810	transport (BP)	604	34208	11	79	1.44948e-07	5.39718e-06	GRIN2A,CACNG2,GRIN2B,ACCN3,GRIK2,DYNLL2,DYNLL1,GRIK1,GRIA3,SORBS1,GRIN2C
4 genes	184	GO:0046326	positive regulation of glucose import (BP)	25	34208	4	79	3.21127e-07	1.01637e-05	ERBB3,SORBS1,ERBB4,INSR
5 genes	98	GO:0007169	transmembrane receptor protein tyrosine kinase signaling pathway (BP)	65	34208	5	79	4.28119e-07	1.23181e-05	ERBB2,ERBB3,PTPRG,EGFR,ERBB4
3 genes	577	GO:0051967	negative regulation of synaptic transmission, glutamatergic (BP)	7	34208	3	79	4.12134e-07	1.24229e-05	GRIK2,GRIK1,HTR2A
4 genes	341	GO:0007612	learning (BP)	29	34208	4	79	5.98718e-07	1.57912e-05	FYN,PARK2,GRIN2A,DLG4
8 genes	144	GO:0007411	axon guidance (BP)	307	34208	8	79	5.76804e-07	1.58746e-05	FYN,ERBB2,DLG1,LGI1,EGFR,DLG4,ABL1,DLG3
3 genes	293	GO:0007199	G-protein signaling, coupled to cGMP nucleotide second messenger (BP)	8	34208	3	79	6.58316e-07	1.66686e-05	FZD2,FZD7,FZD1
5 genes	225	GO:0007409	axonogenesis (BP)	75	34208	5	79	8.78602e-07	2.13906e-05	BAI1,ERBB3,FZD2,FZD7,FZD1
3 genes	441	GO:0032230	positive regulation of synaptic transmission, GABAergic (BP)	9	34208	3	79	9.85829e-07	2.15183e-05	GRIK1,ERBB4,NLGN2
3 genes	445	GO:0050806	positive regulation of synaptic transmission (BP)	9	34208	3	79	9.85829e-07	2.15183e-05	GRIN2B,GRIK2,LGI1
5 genes	395	GO:0007173	epidermal growth factor receptor signaling pathway (BP)	76	34208	5	79	9.38783e-07	2.20092e-05	ERBB2,HGS,PTK2B,CBL,EGFR
3 genes	368	GO:0002087	regulation of respiratory gaseous exchange by neurological system process (BP)	10	34208	3	79	1.40598e-06	2.78121e-05	NLGN3,NLGN2,NLGN1
3 genes	302	GO:0035235	ionotropic glutamate receptor signaling pathway (BP)	10	34208	3	79	1.40598e-06	2.78121e-05	GRIN2A,GRIN2B,GRIK1
3 genes	380	GO:0050804	regulation of synaptic transmission (BP)	10	34208	3	79	1.40598e-06	2.78121e-05	GRIK2,NLGN2,NLGN1
4 genes	128	GO:0019233	sensory perception of pain (BP)	36	34208	4	79	1.46677e-06	2.81353e-05	ADRB1,HTR2A,DLG2,NLGN2
3 genes	385	GO:0007158	neuron cell-cell adhesion (BP)	12	34208	3	79	2.56906e-06	4.51726e-05	NLGN3,NLGN2,NLGN1
3 genes	54	GO:0014065	phosphatidylinositol 3-kinase cascade (BP)	12	34208	3	79	2.56906e-06	4.51726e-05	ERBB2,ERBB3,HTR2A
5 genes	194	GO:0045471	response to ethanol (BP)	92	34208	5	79	2.42792e-06	4.52022e-05	FYN,GRIN2A,GRIN2B,PTK2B,INSR
6 genes	77	GO:0007166	cell surface receptor signaling pathway (BP)	171	34208	6	79	2.93633e-06	5.02351e-05	FYN,ERBB2,PTK2B,KHDRBS1,CBL,EGFR
3 genes	519	GO:0071375	cellular response to peptide hormone stimulus (BP)	13	34208	3	79	3.33421e-06	5.55409e-05	FYN,FZD2,FZD1
4 genes	315	GO:0071300	cellular response to retinoic acid (BP)	45	34208	4	79	3.65201e-06	5.92749e-05	FZD7,FZD4,PTK2B,PTK6
6 genes	236	GO:0007420	brain development (BP)	179	34208	6	79	3.82242e-06	6.04899e-05	SHANK2,FZD2,FZD7,FZD4,FZD1,INPPL1
3 genes	226	GO:0001508	regulation of action potential (BP)	14	34208	3	79	4.23648e-06	6.38498e-05	GRIN2A,GRIN2B,KCND2
3 genes	382	GO:2000311	regulation of alpha-amino-3-hydroxy-5-methyl-4-isoxazole propionate selective glutamate receptor activity (BP)	14	34208	3	79	4.23648e-06	6.38498e-05	CACNG2,NLGN2,NLGN1
3 genes	152	GO:0051965	positive regulation of synapse assembly (BP)	15	34208	3	79	5.28678e-06	7.43674e-05	NLGN3,NLGN2,NLGN1
2 genes	549	GO:0033058	directional locomotion (BP)	2	34208	2	79	5.26598e-06	7.57583e-05	GRIN2A,GRIN2C
2 genes	383	GO:0097113	alpha-amino-3-hydroxy-5-methyl-4-isoxazole propionate receptor clustering (BP)	2	34208	2	79	5.26598e-06	7.57583e-05	DLG4,NLGN1
3 genes	230	GO:0045184	establishment of protein localization (BP)	16	34208	3	79	6.49597e-06	8.74883e-05	CRIPT,DLG4,NLGN1
3 genes	534	GO:0048041	focal adhesion assembly (BP)	16	34208	3	79	6.49597e-06	8.74883e-05	PTK2B,ACTN2,SORBS1

## Sheet: W4
Genes	Id	Annotations	Annotations details	NGR	TNGR	NG	TNG	Hyp	Hyp*	Genes
5 genes	115	GO:0007254	JNK cascade (BP)	51	34208	5	16	2.59711e-11	5.35004e-09	MAP2K4,MAP3K10,MAPK8IP2,MAP3K4,MAP3K11
3 genes	133	GO:0046328	regulation of JNK cascade (BP)	15	34208	3	16	3.80645e-08	3.92064e-06	MAPK8IP1,MAPK8IP2,MAP3K11
3 genes	144	GO:0043507	positive regulation of JUN kinase activity (BP)	22	34208	3	16	1.28577e-07	8.82894e-06	MAP3K10,MAP3K4,MAP3K11
5 genes	5	GO:0006468	protein phosphorylation (BP)	398	34208	5	16	8.172e-07	4.20858e-05	MAP2K4,MAP3K10,MAP3K4,MAP3K11,ABL2
5 genes	30	GO:0007596	blood coagulation (BP)	457	34208	5	16	1.61062e-06	5.52981e-05	CDC42,LRP8,RAC1,KIFAP3,KIF3A
2 genes	153	GO:0072383	plus-end-directed vesicle transport along microtubule (BP)	5	34208	2	16	2.04934e-06	6.0309e-05	KIFAP3,KIF3A
3 genes	91	GO:0046330	positive regulation of JNK cascade (BP)	49	34208	3	16	1.52645e-06	6.28897e-05	CDC42,MAP3K10,MAP3K11

## Sheet: W5
Genes	Id	Annotations	Annotations details	NGR	TNGR	NG	TNG	Hyp	Hyp*	Genes
34 genes	56	GO:0045892	negative regulation of transcription, DNA-dependent (BP)	401	34208	34	82	4.19454e-44	2.99071e-41	HDAC9,SIN3A,TBL1X,UBE2I,HDAC3,CTBP1,CBX4,MDM2,RCOR1,ZEB1,ZNF219,SMARCA4,TP53,IKZF4,BRCA1,FOXP2,HDAC2,SMARCE1,HDAC4,HDAC1,FOXP1,TCF7L2,REST,ZNF217,SUMO1,SIN3B,MECOM,GMNN,BCL3,KDM1A,HEY2,EHMT1,SMARCC2,CTBP2
31 genes	34	GO:0000122	negative regulation of transcription from RNA polymerase II promoter (BP)	416	34208	31	82	2.95316e-38	1.0528e-35	NRIP1,MEF2A,SATB1,TP73,HDAC9,TBL1X,UBE2I,HDAC3,CTBP1,CBX4,MDM2,RCOR1,ZEB1,RNF2,SMARCA4,TP53,HDAC2,HDAC4,TGIF1,LCOR,HDAC1,TCF7L2,REST,IKZF1,KDM1A,EP300,HEY2,NCOR1,EHMT1,CREBBP,HIC1
28 genes	22	GO:0045944	positive regulation of transcription from RNA polymerase II promoter (BP)	578	34208	28	82	3.60438e-29	8.5664e-27	SP1,NRIP1,SREBF2,MEF2A,TP73,TBL1X,MLL,ZEB1,SMARCA4,TP53,BRCA1,SOX2,NFATC2,HDAC2,HDAC4,AKT1,HDAC1,KAT2B,FOXP1,NCOA3,TCF7L2,IKZF1,MECOM,BCL3,KDM1A,EP300,MAPK14,CREBBP
24 genes	67	GO:0045893	positive regulation of transcription, DNA-dependent (BP)	468	34208	24	82	1.61007e-25	2.86995e-23	SP1,NRIP1,MAPK1,BLM,TP73,TBL1X,MLL,SMARCA4,TP53,BRCA1,SOX2,NFATC2,HDAC2,HDAC4,HDAC1,NCOA3,REST,MECOM,BCL3,TBP,RREB1,NFYC,CREBBP,SMARCC2
34 genes	0	GO:0006355	regulation of transcription, DNA-dependent (BP)	1609	34208	34	82	7.50902e-24	1.07079e-21	SP1,MEF2A,TP73,CDYL,PNN,MLL,SUB1,CARM1,ZNF219,RNF2,BCORL1,SMARCA4,TP53,INSM1,SOX2,NFATC2,HDAC2,HDAC1,NCOA3,REST,KDM5C,ZNF217,CHD3,GTF2B,MECOM,KDM1A,EP300,TBP,NCOR1,RREB1,NFYC,CREBBP,HIC1,SMARCC2
17 genes	231	GO:0016568	chromatin modification (BP)	224	34208	17	82	4.49856e-21	5.34579e-19	SATB1,HDAC9,HDAC3,CBX4,RCOR1,MLL,CARM1,BCORL1,HDAC2,HDAC4,HDAC1,KDM5C,CHD3,IKZF1,KDM1A,NCOR1,EHMT1
17 genes	15	GO:0044419	interspecies interaction between organisms (BP)	328	34208	17	82	2.98066e-18	3.03601e-16	SP1,SATB1,MAPK1,UBE2I,CTBP1,MDM2,RCOR1,KAT2A,CARM1,TP53,HDAC1,KAT2B,GTF2B,EP300,TBP,NUP153,CREBBP
5 genes	570	GO:0070933	histone H4 deacetylation (BP)	6	34208	5	82	4.18731e-13	3.73194e-11	HDAC9,RCOR1,HDAC4,HDAC1,REST
8 genes	295	GO:0006338	chromatin remodeling (BP)	54	34208	8	82	7.30425e-13	5.78659e-11	KAT2A,SMARCA4,HDAC2,SMARCE1,HDAC4,HDAC1,KAT2B,SMARCC2
10 genes	33	GO:0006357	regulation of transcription from RNA polymerase II promoter (BP)	230	34208	10	82	2.1748e-10	1.55063e-08	KAT2A,SUB1,ZEB1,SMARCA4,BRCA1,SMARCE1,TCF7L2,CHD3,NFYC,SMARCC2
7 genes	292	GO:0051091	positive regulation of sequence-specific DNA binding transcription factor activity (BP)	68	34208	7	82	3.01603e-10	1.95494e-08	UBE2I,SMARCA4,HDAC4,AKT1,NCOA3,KDM1A,EP300
5 genes	519	GO:0016575	histone deacetylation (BP)	19	34208	5	82	7.91934e-10	4.70541e-08	HDAC9,HDAC3,HDAC2,HDAC4,HDAC1
8 genes	278	GO:0044255	cellular lipid metabolic process (BP)	128	34208	8	82	8.70389e-10	4.77375e-08	SIN3A,TBL1X,HDAC3,CARM1,NCOA3,SIN3B,NCOR1,CREBBP
3 genes	452	GO:0018076	N-terminal peptidyl-lysine acetylation (BP)	3	34208	3	82	1.32753e-08	6.76091e-07	KAT2B,EP300,CREBBP
7 genes	239	GO:0006974	response to DNA damage stimulus (BP)	129	34208	7	82	2.7659e-08	1.31472e-06	MAPK1,BLM,TP73,TP53,BRCA1,NFATC2,BCL3
3 genes	670	GO:0070932	histone H3 deacetylation (BP)	4	34208	3	82	5.30092e-08	2.22327e-06	HDAC9,HDAC4,HDAC1
8 genes	101	GO:0048011	nerve growth factor receptor signaling pathway (BP)	215	34208	8	82	5.11057e-08	2.2774e-06	MEF2A,MAPK1,HDAC3,MDM2,HDAC2,AKT1,HDAC1,MAPK14
4 genes	523	GO:0046329	negative regulation of JNK cascade (BP)	19	34208	4	82	1.15631e-07	4.3392e-06	HDAC3,AKT1,MECOM,NCOR1
5 genes	150	GO:0007519	skeletal muscle tissue development (BP)	48	34208	5	82	1.10442e-07	4.37473e-06	FOXP2,FOXP1,SIN3B,EP300,MAPK14
9 genes	62	GO:0008285	negative regulation of cell proliferation (BP)	341	34208	9	82	1.35286e-07	4.82295e-06	CTBP1,MLL,ZEB1,TP53,HDAC4,TGIF1,KAT2B,REST,CTBP2
4 genes	209	GO:0042771	DNA damage response, signal transduction by p53 class mediator resulting in induction of apoptosis (BP)	21	34208	4	82	1.77897e-07	6.04004e-06	TP73,TP53,BCL3,EP300
5 genes	234	GO:0030900	forebrain development (BP)	54	34208	5	82	2.01696e-07	6.25259e-06	TP73,ZEB1,SOX2,IKZF1,MECOM
5 genes	228	GO:0043433	negative regulation of sequence-specific DNA binding transcription factor activity (BP)	54	34208	5	82	2.01696e-07	6.25259e-06	HDAC2,HDAC4,TCF7L2,SUMO1,KDM1A
8 genes	184	GO:0043066	negative regulation of apoptotic process (BP)	272	34208	8	82	3.08993e-07	9.17967e-06	SIN3A,MDM2,TP53,HDAC2,AKT1,HDAC1,BCL3,KDM1A
3 genes	600	GO:0010832	negative regulation of myotube differentiation (BP)	7	34208	3	82	4.61424e-07	1.26537e-05	HDAC3,HDAC4,HDAC1
3 genes	528	GO:0031065	positive regulation of histone deacetylation (BP)	7	34208	3	82	4.61424e-07	1.26537e-05	CTBP1,TP53,NCOR1
9 genes	13	GO:0007399	nervous system development (BP)	410	34208	9	82	6.33298e-07	1.67238e-05	MEF2A,KAT2A,ZEB1,SMARCA4,SMARCE1,HDAC4,AKT1,EP300,SMARCC2
4 genes	366	GO:0032436	positive regulation of proteasomal ubiquitin-dependent protein catabolic process (BP)	32	34208	4	82	1.04764e-06	2.66774e-05	MDM2,AKT1,SUMO2,SUMO1
3 genes	506	GO:0043923	positive regulation by host of viral transcription (BP)	10	34208	3	82	1.57382e-06	3.74045e-05	SP1,SMARCA4,EP300
9 genes	65	GO:0007596	blood coagulation (BP)	457	34208	9	82	1.55035e-06	3.81172e-05	MAPK1,SIN3A,RCOR1,TP53,HDAC2,AKT1,HDAC1,KDM1A,MAPK14
4 genes	63	GO:0045786	negative regulation of cell cycle (BP)	41	34208	4	82	2.90234e-06	6.67537e-05	HDAC3,HDAC2,HDAC1,GMNN
3 genes	291	GO:0006978	DNA damage response, signal transduction by p53 class mediator resulting in transcription of p21 class mediator (BP)	13	34208	3	82	3.7315e-06	8.31425e-05	TP73,TP53,BRCA1

## Sheet: W6
Genes	Id	Annotations	Annotations details	NGR	TNGR	NG	TNG	Hyp	Hyp*	Genes
5 genes	37	GO:0010827	regulation of glucose transport (BP)	31	34208	5	8	2.43363e-14	1.82522e-12	NUP98,TPR,NUP205,NUP93,NUP107
5 genes	39	GO:0008645	hexose transport (BP)	42	34208	5	8	1.21743e-13	4.56535e-12	NUP98,TPR,NUP205,NUP93,NUP107
5 genes	38	GO:0015758	glucose transport (BP)	61	34208	5	8	8.50225e-13	2.12556e-11	NUP98,TPR,NUP205,NUP93,NUP107
6 genes	23	GO:0016032	viral reproduction (BP)	329	34208	6	8	2.08347e-11	3.9065e-10	GTF2E2,NUP98,TPR,NUP205,NUP93,NUP107
4 genes	40	GO:0051028	mRNA transport (BP)	51	34208	4	8	3.05302e-10	4.57954e-09	NUP98,TPR,NUP205,NUP93
5 genes	12	GO:0005975	carbohydrate metabolic process (BP)	290	34208	5	8	2.32026e-09	2.90032e-08	NUP98,TPR,NUP205,NUP93,NUP107
5 genes	15	GO:0015031	protein transport (BP)	413	34208	5	8	1.36101e-08	1.45822e-07	NUP98,TPR,NUP205,NUP93,NUP107
2 genes	69	GO:0000059	protein import into nucleus, docking (BP)	2	34208	2	8	4.7857e-08	4.48659e-07	NUP98,NUP205
5 genes	5	GO:0055085	transmembrane transport (BP)	630	34208	5	8	1.11554e-07	9.29617e-07	NUP98,TPR,NUP205,NUP93,NUP107
3 genes	50	GO:0000236	mitotic prometaphase (BP)	85	34208	3	8	8.21698e-07	6.16274e-06	RAD21,NUP98,NUP107
3 genes	51	GO:0000087	M phase of mitotic cell cycle (BP)	95	34208	3	8	1.15025e-06	7.84264e-06	RAD21,NUP98,NUP107
2 genes	47	GO:0007091	mitotic metaphase/anaphase transition (BP)	14	34208	2	8	4.34888e-06	2.71805e-05	RAD21,APC
2 genes	45	GO:0006913	nucleocytoplasmic transport (BP)	26	34208	2	8	1.55099e-05	8.94803e-05	NUP98,NUP205

## Sheet: W7
Genes	Id	Annotations	Annotations details	NGR	TNGR	NG	TNG	Hyp	Hyp*	Genes
6 genes	117	GO:0016568	chromatin modification (BP)	224	34208	6	35	1.02104e-07	2.61385e-05	MLL2,KAT8,ASH2L,CABIN1,RBBP5,HIRA
4 genes	33	GO:0043627	response to estrogen stimulus (BP)	63	34208	4	35	5.23837e-07	4.47008e-05	MLL2,ASH2L,RBBP5,CTNNA1
3 genes	181	GO:0051568	histone H3-K4 methylation (BP)	14	34208	3	35	3.54376e-07	4.53602e-05	MLL2,ASH2L,RBBP5
