# Supplementary material for: Comparison of Modules of Wild Type and Mutant Huntingtin and TP53 Protein Interaction Networks: Implications in Biological Processes and Functions
Source: PLoS One. 2013 May 31;8(5):e64838. doi: 10.1371/journal.pone.0064838 (PMC3669416; doi:10.1371/journal.pone.0064838)
Supplement: Dataset S3 — The proteins belonging to different modules of mHTT network and their GO term enrichment analysis. (XLS) [file pone.0064838.s003.xls]

## Sheet: Sheet1
GROUP1 : 643	GROUP2 : 3	GROUP3 : 377	GROUP4 : 2	GROUP5 : 485	GROUP6 : 7	GROUP7 : 22	GROUP8 : 3
UBC	MAPK9	SUMO2	DRAP1	TBP	PAX3	MLLT1	SIM2
DNM1L	WDR62	EIF2AK2	DR1	SNAPC4	POU3F2	ELL	ARNT2
FIS1	NFATC2	DHX58		SNAPC2	POU3F4	MLLT3	NPAS4
PEX11G		STAU2		POU2F1	SOX10	ELL3
PEX11A		XRN2		TAF10	MSX1	BCOR
PEX11B		DICER1		TAF3	DLX2	SIRT2
MFN2		PIWIL1		TAF13	MSX2	RBP1
RGAG4		EIF2C2		TAF2		DNAJB6
MLF2		STAU1		TAF8		PAPOLA
CIAO1		ILF3		TAF1		CSNK2A1
FAM96B		ZNF346		TAF9		FCP1
ABCD3		ILF2		TAF5		OGT
PMVK		PPP1CA		TAF4		MYCN
RGS20		GLTSCR2		TAF7		AURKA
MMS19		CDC5L		TAF6		FBXW7
BRF2		HDGF		TAF12		GTF3C3
AIFM1		PRKDC		TBPL1		GTF3C5
BAG2		HIST1H1C		GTF2A1		GTF3C4
SSB		NCL		SUPT3H		POLR3C
NOC2L		TOP1		KAT2A		POLR3F
PRKAA2		DHX9		ATXN7		GTF3C2
STIM2		NOP2		SUPT7L		BRF1
CAMKK2		SFPQ		USP22
SMC1A		SUMO1		TAF5L
SMC3		NONO		TADA3
STAG1		TOPORS		MYC
MAGED1		SF3B1		TRRAP
CDCA5		RBM39		TADA1
MXD3		SRRM1		TAF6L
BAIAP2L1		DDX21		KAT2B
ACACA		NPM1		TAF15
AATF		LYAR		TAF11
CASP4		GTPBP4		NFYB
XIAP		NAT10		NFYC
TOLLIP		GNL3		RELA
USP11		DOT1L		GTF2B
FARSA		WRN		GTF2E1
OTUD1		XRCC5		GTF2F1
GSPT1		CHAF1A		POLR2A
BIRC2		HIST1H3E		GTF2E2
HTRA2		TOP2A		GTF2H4
CASP7		SMARCAD1		MED21
BIRC5		PCNA		MED1
CASP9		XRCC6		BRCA1
CASP3		BAZ1A		CDK8
CASP2		RNF146		SMARCA2
CASP8		XRCC4		MED17
CASP10		LIG4		TADA2A
CASP14		PHF1		ESR1
MAP3K14		CHD1L		SREBF1
RIPK1		RPA1		MED25
TRAF1		ORC6		SMARCB1
CFLAR		ORC2		TCEA1
TRAF2		ORC3		GTF2F2
TNFRSF1A		ORC4		SETD7
TRADD		RPA2		POLR2B
TNFRSF10B		MCM2		ALL1
FADD		MGMT		SMARCC2
BID		CDK2		SMARCC1
FAS		CCNA2		CEBPB
MSN		TERF2		GATA1
ARHGDIA		BLM		SMARCA4
FASLG		NBN		SMAD2
RHOA		MSH6		SMAD3
EZR		ATR		AR
MAPK8		MRE11A		CDK9
NOL3		MSH2		CDK7
TNFAIP3		RFC1		KPNA2
TNFRSF10A		ATM		ING1
USP2		CHEK1		ERCC3
NOD1		CDC6		FOS
CASP6		RAD51		JUN
CASP1		BARD1		VDR
CASP8AP2		TERF2IP		CREBBP
DEDD		AIRE		CARM1
BCL2L1		MDC1		NCOA1
APAF1		TP53BP1		NCOA6
BCL2		BRCA2		NR3C1
BECN1		CHEK2		SMARCE1
TRAF6		XPC		HNF4A
NGFR		POLA1		CREB1
BCAP31		LIG3		GRIP1
TAB2		XRCC1		THRA
CHUK		APEX1		NCOA2
IKBKG		UHRF2		NCOA3
IKBKB		AURKB		RXRA
MAVS		RPS8		NR0B2
IRS1		POT1		NCOR2
MAP3K5		ACD		ESR2
PIDD		BACH1		PPARGC1A
NLRC4		EBNA1BP2		DDX5
NLRP1		RAD1		EP300
DEDD2		PDX1		DDX17
IRF7		HOXB7		TRIP4
CRADD		COIL		PPARG
DAPK1		E4F1		RARA
USP7		DDB2		TRIM24
BRE		DGCR8		NCOR1
FKBP8		SAP18		MYOD1
UBE2N		SIRT6		SNW1
OTUB1		FOXM1		RUNX1
TRIM32		CCNE1		NR1H2
DZIP3		CDK1		SRC
BAK1		CCNB1		ATF4
TBK1		RYK		THRB
RB1CC1		CDKN1A		PRMT1
BAX		SET		NR1H4
RAF1		CDC27		POU1F1
IRF3		PIN1		ETS2
TP53BP2		CDC20		ETS1
TBC1D7		ANAPC7		TDG
TSC1		ANAPC5		PGR
HSPA1A		CDC16		MAPK1
PSEN1		ANAPC2		SP1
HERPUD1		PTTG1		AHR
SNCA		GADD45G		CCND1
PSEN2		GADD45A		STAT3
PRKCD		RAI1		PML
DBNL		EEF1A1		HDAC3
CDK4		TTK		SRF
CDC37		SMN1		RUNX2
STK11		SUMO3		ARNT
HSP90AA1		TMPO		BCL3
PRKAA1		DEAF1		SPI1
PRKCI		TK1		NFYA
SQSTM1		RANBP2		SKI
NTRK1		KPNB1		RB1
PRKCZ		RAN		ATF2
STUB1		TTI1		HMGA1
AKT1		DNTT		ATF3
PDPK1		NAA15		NR2E3
LRRK2		EIF2S1		SKIL
YWHAZ		HNRNPCL1		SMAD1
MAPT		RPS10		NR4A1
BAG1		KAT7		PELP1
HSPA4		ING5		KLF5
APP		PFN2		HIF1A
PARK2		WDR33		NKX2-1
DNAJB1		UTP14A		POU2F2
BAG5		TP53		SS18L1
GPR37		ZNF24		NR1H3
HSPA8		ZCCHC10		HDAC4
FANCC		CDC14A		REST
GBA		SETD8		NFE2L2
EGFR		L3MBTL1		YY1
CBL		S100A8		RELB
ABL1		WWOX		HDAC1
BCR		SENP3		MECP2
PLCG1		PPP4C		KLF1
PTK2		RCC1		DPF2
FBP1		MLL5		BCL6
PAK1		DLEU1		HNF1A
LIMK1		EEF1G		TGIF1
GRB2		ARIH2		ESRRA
KHDRBS1		ARAP1		ESRRG
VAV1		CCDC106		CEBPD
PDGFRB		UBE2A		SMAD4
SH3KBP1		RNF20		MECOM
SYK		USP39		JUNB
RASA1		NOC3L		FOXO1
IGF1R		EIF2S2		UBR5
CSK		UNC119		DACH1
TUBG1		ERH		CTBP1
RAC1		TLE1		IKZF1
ARRB2		BTBD2		FOXO3
CDC42		CCL18		CTNNB1
ARRB1		CRMP1		HDAC7
ITCH		SERPINB9		TBL1X
HGS		SAT1		GPS2
IQGAP1		SETDB1		NPAS2
UBE2L3		PSMD11		STAT6
WAS		PAFAH1B3		NFKB1
PTEN		C14ORF1		SF1
ARR3		PCDHA4		PARP1
EPS15		LRIF1		PIAS4
CSN2		SULT1E1		HDAC2
SLC6A3		COX17		SMAD7
PACSIN2		MPHOSPH6		ZBTB7A
PACSIN3		ZHX1		KLF4
WIPF1		LAMA4		SAP30
WASL		ARL3		SIN3A
CTTN		CBX8		NR4A2
ARHGAP17		GSTM4		TCF3
PACSIN1		TARDBP		SOX2
ASAP1		MAD2L1BP		RUNX1T1
CYFIP2		PLK3		ZBTB16
MICALL1		TRIP13		MEN1
DNM1		RAP1B		SAP130
DNM2		CDKN2C		ING2
SH3GL2		RPS6KA5		SMURF1
SYNJ1		FTSJ3		PTMA
CARS		ANKRD24		MBD3
APBB1IP		PAEP		RBBP4
GAS7		NHP2L1		SP3
DCTN2		NUDT21		IRF5
CLIP1		PNP		CBFA2T2
HES1		FXYD6		TAL1
IRF8		AXIN1		SUV39H1
SNCAIP		PPP2R5A		RBBP7
CBLC		CDK5RAP2		HDAC9
SH3GL1		EZH2		TCF12
UBE2E2		SUZ12		DHX30
TELO2		WT1		NKX3-2
OPTN		ATRX		TCF4
TSG101		C9ORF46		HBP1
PINK1		THAP8		SATB1
ATP8		HBXIP		CHD4
HSPD1		PQBP1		BCL11B
PEA15		ZNF668		MTA2
PLD2		VRK1		MTA1
PRKCA		RAB4A		KDM1A
PICK1		IFI16		MBD2
C1QBP		ANXA3		MBD3L1
HIPK3		QTRT1		CHD3
RALGDS		NDUFA4L2		HIST1H3A
RAP1A		CPSF2		BANF1
MTOR		CSTF2		PRMT5
RHEB		CDC73		IKZF4
PA2G4		CPSF3		MYOG
LRPAP1		CPSF1		MEF2C
UBE2L6		EFNA1		BAZ1B
RALBP1		EPHA3		CBX5
RALA		ATXN1		NR2F1
AIMP2		CDK5		BCL11A
GABARAPL1		CABLES2		SUB1
CLINT1		CDK3		MKX
MAP1LC3A		TFDP1		ZEB1
DVL2		PLAT		ARID2
ABCA1		KIAA0020		SNIP1
SYN1		PHF15		FOSL1
BIN1		CMTM6		NR2E1
GOPC		MLF1IP		PAX6
AMBRA1		PGAM1		NEUROG1
ATG3		FARSB		CRX
MAP1LC3B		CSTF2T		ITGB3BP
ATG7		VRK2		SRY
STK4		RRM2B		TGS1
TRIAP1		APTX		TACC2
RRAS2		ARL15		PHB
APOH		PADI4		SIN3B
SEPT2		SLTM		SAP25
AKAP5		TFAP2C		IKZF2
FCHSD1		ABCD4		IKZF3
ATG5		ASPM		WHSC1
RYBP		RBM5		COPS2
PRDX1		PPA1		SUDS3
G3BP1		KPNA4		TOP2B
FKBP4		PRKRA		USF1
STIP1		NKRF		SMARCA5
HSF1		HMOX2		MAF
HSPB1		ZNF746		MYB
PTGES3		CEBPZ		PBX1
TERT		HAP1		SND1
YWHAQ		SRSF4		RBPJ
MYH9		STX5		KDM5A
EMD		IMMT		MNAT1
PCK1		FAM173A		CCNH
GPHN		CCDC113		NR5A1
MYCBP2		NIPSNAP3A		EDF1
UBE3A		SNAPIN		GATA4
YWHAE		TRPV1		ID2
HLA-DRB1		MDH1		E2F4
HLA-DRA		MPP3		MLL
HLA-DRB5		C7ORF25		HCFC1
RAD23A		UTP3		IRF1
HLA-DRB4		C15ORF29		GABPA
HLA-DRB3		TAF1D		IRF2
DNAJA1		TAF1C		IRF9
ATXN3		RRN3		STAT2
PSMD4		CD3EAP		CITED2
UBQLN1		PPOX		CCNC
INSIG2		RER1		IFRD1
HTT		RPS25		PRDM2
RAD23B		POU5F1		E2F1
RNF185		HMGB1		KLF6
PKM2		HOXD8		TRIM28
PSMC2		YBX1		STAT1
DBI		FUS		GTF2I
PSMD12		PCM1		PPP1CC
UCHL5		PTBP2		KLF8
PSMC5		ANKRD2		TBPL2
PSMC3		SARNP		ONECUT1
PSMD10		HMGB2		IFNAR2
SUMO4		GZMA		NKX3-1
GSTP1		ING4		SP4
FTH1		TLX3		RNF4
PSMD2		HOXB9		EHMT2
SYVN1		BTG1		LMO2
PSMA1		ETHE1		DNMT1
PSMA3		TP73		TRIM27
HSPA5		DAB2IP		RUVBL2
UBE2J1		LOC613037		LYL1
TRIM63		AGBL2		PIAS3
GOT2		MTHFSD		MORF4L2
GAPDH		RNF38		SRCAP
CD4		NPRL3		RUVBL1
ANXA1		C4ORF41		MORF4L1
PRPF40A		TTLL5		KAT5
FMNL1		HECW2		PHF12
HNRNPK		SPSB1		PIAS1
WBP4		TRMT11		DNMT3B
KARS		DPH1		ZMIZ2
VIM		MYL9		HIC1
SRRM2		CCNG1		UBE2I
ANXA7		ADH5		HIST1H4A
TXN		EIF2C1		EID1
DPPA4		IGF2BP1		DAXX
SH3GL3		SMYD2		DEK
PTPRO		SNRPN		PLAGL1
DPYSL4		PURA		KAT6A
SEPT8		PPP1R13L		MAFK
SHC3		PLG		LDB1
CD40		SPARC		LMO4
ARHGEF6		ZNF148		GATA3
DCTN1		PDIA3		BRD8
SPTBN1		TARBP2		HIPK2
KIAA0408		USF2		ATF7IP
SFN		TFAP2A		TSC22D3
LMO7		GAL3ST4		TBX21
SRSF10		XRCC6BP1		CITED1
CPSF6		QRSL1		SAP30L
EWSR1		TAC1		DBC1
NDRG1		HOXC4		ZFP36
S100B		HOXD3		TAF1B
GSK3B		NCAN		PCNT
APC		HOXD11		RLIM
TUBA1A		ZNF691		PFDN5
EIF4EBP1		ZNF20		PSIP1
PPP2R2A		BMP1		BANP
RPS6KB1		USP29		ZBTB9
RPTOR		TAG		CUX1
RICTOR		CABLES1		ATF6
MAPKAP1		KIAA0087		SREBF2
RPS6		ZNF420		EGR1
EIF3B		MAGEB18		KLF13
RPL23		KIAA0182		SERPINH1
PDK1		USO1		ZMYM2
PRR5		ZBTB2		MAPK3
MLST8		SERBP1		CREM
RPL23A		LRPPRC		RPS6KA2
GDI2P1		AKAP6		SPIB
NEDD8		KIAA0240		PIAS2
RPS15A		EDC4		PARK7
RPS3		PRKRIP1		EFCAB6
USP25		MOV10		HOXD12
MYBPC1		CCDC124		KLF16
RPL35A		NQO2		MNT
NUB1		RNF34		BCL6B
BTRC		RFFL		PHOX2A
RPL26		TP53RK		TAF7L
MDM2		TBCD		GATA6
NUMB		HOXB6		ARID4B
NOTCH1		ATF7IP2		ARID4A
RPL5		SEP15		BRMS1
RPL11		TP53INP1		ADD1
USP42		CDC14B		MAML1
MDM4		NIT1		ZBTB7B
CDH1		ATP6V1E1		ESRRB
HERC2		TSPYL1		PRAM1
SIRT3		HES6		CALCOCO1
HSPA1L		HOXD9		PYGO2
UBE4B		HOXB3		RBBP5
EPAS1		HOXC6		MEF2D
RFWD2		CRIP1		CABIN1
COPS5		MRPS9		H3F3A
UCHL1		DDX49		SETD1A
CDKN2A		MAPK10		MYBL2
VHL		PTPRZ1		E2F3
FN1		ILVBL		NLK
CCT5		PPME1		SKP2
ACTA2		CUL7		CCNA1
EEF2		SOX4		FOXO4
CUL1		RRM2		TCF7L2
PTGS2		DIAPH3		SMARCD2
CLU		KIAA1267		KDM5C
NFKBIA		EFEMP2		PNRC2
CSNK1A1		CCND3		MXD1
PSMA4				HMGA2
SLX1B				GCM1
PSME3				CTD
NCF4				PTMS
SEPT5				KLF9
PTOV1				CTCFL
DNAJC13				HIST2H2AC
CCAR1				HDAC5
GNL3L				NFKBIE
USP10				HOXC11
G3BP2				GTF2H1
FBXO11				ERCC2
ARHGAP29				ERCC6
RNF41				CTCF
OTUD5				HIST4H4
CASK				HIST3H3
UIMC1				TAF1A
DLG4				RAG1
FZD7				WDR5
GRIN2B				CHD8
CAMK2A				UBTF
RCHY1				BRD4
NOS3				BRD2
DNAJC3				NEUROD1
PRKRIR				ZBTB4
BRCC3				STRA13
DEPTOR				HOXB1
OSTF1				MYBL1
OSMR				GTF2A1L
PLA2G16				ASF1A
EGFL6				TAF4B
HSPA13				FOXF2
GABRD				CREG1
DNAJB2				NKX2-2
SMCR7				EBF1
CD99				UNC5CL
IGLC1				SNURF
FAM127B				FOSB
PDIA2				MTF1
AFG3L2				MEIS2
UBE2G1				ZNF76
TRABD				ZDHHC17
HOMER1				HOXA10
SLC11A2				GLTSCR1
SLC27A4				GTF2A2
MFN1				ELF1
EHBP1				REL
TPM4				MTPN
DYNC1H1				TNIP2
KPNA3				NFKB2
RPS7				NFKBIZ
EIF3C				MAP3K8
USP20				CLOCK
EIF3F				ARNTL
EIF3E				SIRT1
WDR48				DVL1
ACADM				BHLHE41
RGS2				HEY2
GIT1				KAT8
GNAS				PCBD1
RIC8A				PAPOLG
PFDN1				CACNA1C
COPB2				EHMT1
MAGEA11				HABP4
MLF1				ETV6
GRIK5				POGZ
CCDC14				HIST2H2AB
NDN				GLI3
SPAG9				HNF4G
MAPK14				ZWINT
RPS6KA3				TRERF1
RPL22				HOXA9
DHFR				ATF6B
FKBP1A				THAP11
HIP1				MAGEA2
IFT57				AES
EIF6				TFCP2
RPS14				KLF10
CALM1				KLF11
PAM				TAF1L
GRK4				MIER1
OPRM1				HOXD10
RDX				RRP8
SNX6				AKIP1
PPIL2				MBD4
DCUN1D1				FKBP3
RALB				MCF2L2
USP16				MORF4
SLC9A1				KIAA2018
ITGA6				CYP4V2
NEB				HOXB4
TGM2				HOXB2
PLCD1				FEZF1
GAP43				MSL2
KRAS				N4BP2
PIK3CA				PECAM1
RASD2				FGFR1
UFD1L				LBR
HNRNPC				KPNA6
TPT1				MKNK1
SYT1				HIPK1
MYLK				RSF1
HUWE1				SETD2
MATR3				ZMIZ1
H2AFX				BTAF1
P4HB				ZMYND11
HIST1H2BC				PDLIM7
HMMR				HOXD4
PTPRA
CAMK2G
S100A4
ANXA4
RPS4Y1
LTF
NT5C2
FBXO9
STX8
ARMC1
NEXN
RPL13A
LACTB
KCNN4
KCNN2
KCNN3
HTR2C
DMXL1
THOP1
JOSD1
CNN1
PHACTR4
DOCK3
FAM178A
DOCK11
TRPV6
GRK5
SCLT1
RPLP1
HSPA9
GRB7
DST
SCN5A
SNTA1
RFWD3
PRKG1
TNNT1
FAF1
NAGK
CSNK2B
PPID
MGEA5
TERF1
SYNE2
ACTC1
CSNK2A2
ATF1
PABPC4
NDUFB9
UVRAG
PIK3C3
PIK3R4
ATG14
NRBF2
KIAA0226
NPAT
ATP5J2
RNF43
AKAP8L
MAP4K2
ZNF639
SEH1L
NBR1
SNRPB2
NOL7
C8ORF33
APPBP2
SYT11
SERTAD1
KLHDC5
ZNHIT1
FEZ1
COL9A2
PDCD7
TOMM20
CKMT1B
METAP2
SRP14
MYO9B
AKAP9
SCAPER
SDHC
PAFAH1B2
PRLR
CUL9
SIVA1
PRMT3
VBP1
FBXO42
TOE1
TEP1
HERC3
HERC1
KCTD17
HK2
RPP14
TNNT3
AGT
RIT2
PPEF2
PPEF1
PDE1A
CDC37L1
OPALIN
GP6
KCNH1
ZBTB24
NRGN
GRM5
TRDN
LY96
MIP
ACE2
DDAH1
NBL1
SERPINI2
TFF1
TMCO6
KIAA0226L
COBL
RTKN2
COBLL1
CFP
MYO7A
PDCD2
NAP1L5
BRWD1
MBIP
LUC7L
KIF1B
NFE2
EXOSC5
UGDH
NOTCH4
KCNE3
C11ORF68
SRSF5
CD101
RPS6KA1
CIC
PWP1
TNIP3
USP9Y
ADNP2
LANCL1
HOXD13
DCAF6
CHCHD2
C4ORF17
GABBR2
LAMA3
HBZ
NFATC4
CMYA5
ELF3
NUP98
QRICH2
NFX1

## Sheet: M1
Genes	Id	Annotations	Annotations details	NGR	TNGR	NG	TNG	Hyp	Hyp*	Genes
87 genes	1	GO:0006915	apoptotic process (BP)	594	34208	87	638	2.99739e-51	6.64822e-48	CCAR1,PSEN1,HIP1,ACTC1,PSEN2,NFKBIA,UBE4B,SH3KBP1,FKBP8,CASP2,VAV1,CASP6,PSMC2,PDCD2,PSME3,MDM4,CASP9,PSMC5,SIVA1,PSMD10,MAPT,YWHAE,DBNL,BCL2,TRAF6,BRE,PTK2,IFT57,NGFR,KIF1B,CASP14,MAGED1,AIMP2,BIRC2,PRKCD,BCL2L1,PSMD4,FAS,DNM1L,PAK1,PSMD12,UBC,RIPK1,HIPK3,AKT1,XIAP,TP53BP2,RAF1,MAPK8,PSMC3,RNF41,HTT,AATF,PDCD7,CDH1,SFN,APAF1,BCAP31,UBQLN1,NOD1,PSMA1,BID,RYBP,RALB,CUL1,TNFRSF10B,VIM,DAPK1,CYFIP2,…
53 genes	221	GO:0048011	nerve growth factor receptor signaling pathway (BP)	215	34208	53	638	1.41287e-43	1.56687e-40	PSEN1,GRB2,PSEN2,NFKBIA,RALGDS,CASP2,RAP1A,VAV1,RALA,CASP9,RICTOR,IKBKB,YWHAE,ARHGDIA,MTOR,PTEN,TRAF6,SHC3,MAPKAP1,MDM2,KRAS,PIK3CA,NGFR,MAGED1,PDPK1,PRKCD,IRS1,PLCG1,UBC,AKT1,RAF1,RHOA,MAPK8,RPS6KA3,AATF,PDE1A,RIT2,RPS6KA1,ATF1,RALB,CHUK,MAPK14,GSK3B,RAC1,ARHGEF6,PRKCA,PRKCI,MLST8,SQSTM1,SH3GL2,NDN,CASP3,NTRK1
46 genes	343	GO:0042981	regulation of apoptotic process (BP)	205	34208	46	638	6.08659e-36	4.50002e-33	HIP1,CASP2,PSMC2,TPT1,PSME3,DEDD,CASP9,PSMC5,PSMD10,DEDD2,BCL2,TRAF6,TNFRSF1A,IFT57,MAGED1,PDPK1,BIRC2,PSMD4,FAS,PSMD12,UBC,CFLAR,RAF1,PEA15,PSMC3,APAF1,TRAF1,NOD1,CRADD,PSMA1,TNFRSF10B,DAPK1,DEPTOR,CASP1,PSMA3,BAK1,NLRP1,BAX,CASP4,PSMD2,PSMA4,TRAF2,CASP3,CASP8,CASP10,NOL3
45 genes	332	GO:0006916	anti-apoptosis (BP)	200	34208	45	638	3.07433e-35	1.70472e-32	PSEN1,PSEN2,NFKBIA,TERT,TPT1,TRIAP1,PRLR,IKBKB,SYVN1,ARHGDIA,BCL2,TRAF6,CLU,HSPB1,PIK3CA,NGFR,BAG1,PRKCZ,YWHAZ,HSPA5,BCL2L1,FAS,UBC,HIPK3,AKT1,XIAP,CFLAR,TNFAIP3,PEA15,HSPA9,VHL,AATF,SNCA,IGF1R,DAPK1,BECN1,ANXA1,PRKCI,BIRC5,GSTP1,NOS3,SQSTM1,HSPA1A,ANXA4,NOL3
94 genes	7	GO:0007165	signal transduction (BP)	1176	34208	94	638	5.08071e-33	2.2538e-30	ASAP1,SMC3,PEX11A,CD4,BCR,RALGDS,PPP2R2A,RAP1A,IQGAP1,PTGES3,PRKRIR,GRB7,RALA,TOLLIP,OSTF1,RTKN2,OPTN,ARRB2,ARHGAP17,RASD2,HNRNPK,ARRB1,DNM2,MTOR,TRAF6,RPS6KB1,TNFRSF1A,BRE,KRAS,HGS,PIK3CA,HSP90AA1,NRGN,NGFR,KHDRBS1,PRKCZ,PIDD,RHEB,TXN,APBB1IP,YWHAZ,RALBP1,FKBP1A,RASA1,PRKCD,IRS1,PLCG1,FAS,PRKAA2,TRIM63,GABRD,SH3GL1,RIPK1,BTRC,AKT1,TP53BP2,RAF1,RPS6KA3,STK4,RRAS2,PDE1A,RIT2,SFN,TNFRSF10A,RPS6KA1,…
37 genes	399	GO:0016071	mRNA metabolic process (BP)	223	34208	37	638	3.45757e-24	1.27815e-21	PPP2R2A,RPS14,PSMC2,RPL5,RPL11,PSME3,PSMC5,PSMD10,RPS7,RPL23,RPL26,HSPB1,RPLP1,YWHAZ,PRKCD,PSMD4,HSPA8,PSMD12,UBC,AKT1,RPL22,PSMC3,RPL35A,EXOSC5,PSMA1,RPL13A,RPS4Y1,MAPK14,PSMA3,PRKCA,PSMD2,RPS3,PSMA4,HSPA1A,RPL23A,RPS6,RPS15A
40 genes	374	GO:0043066	negative regulation of apoptotic process (BP)	272	34208	40	638	5.21411e-24	1.65213e-21	PSEN2,GRK5,TRIM32,MDM4,PSMD10,BCL2,PTEN,RPS6KB1,ATG7,CLU,PTK2,MDM2,HSPB1,PIDD,NOTCH1,HSPA5,BIRC2,BCL2L1,PRKAA2,HSPD1,AKT1,CFLAR,RAF1,MAPK8,RPS6KA3,ITCH,CBL,NOC2L,RPS6KA1,APC,IGF1R,EGFR,ITGA6,RB1CC1,GSK3B,ANXA1,GSTP1,ATG5,CASP3,RPS6
46 genes	14	GO:0006468	protein phosphorylation (BP)	398	34208	46	638	6.27696e-23	1.74029e-20	BCR,SYK,IKBKB,MTOR,MAP4K2,RPS6KB1,PTK2,TBK1,PIK3CA,PACSIN1,CSK,APP,PRKCZ,PDPK1,CAMKK2,PIK3R4,PRKCD,CAMK2G,PRKAA2,PAK1,CAMK2A,HIPK3,PICK1,MYLK,STK11,AKT1,PDK1,RAF1,PINK1,RPS6KA3,PTPRA,STK4,GRM5,EGFR,DAPK1,CSNK1A1,CHUK,GSK3B,PRKCA,PRKCI,MAP3K14,PRKG1,HSF1,CDK4,LIMK1,NTRK1
41 genes	52	GO:0045087	innate immune response (BP)	309	34208	41	638	7.73793e-23	1.90697e-20	NLRC4,NFKBIA,PIK3C3,OTUD5,TAB2,SYK,TRIM32,TOLLIP,IKBKB,BCL2,MAP4K2,TRAF6,CLU,TBK1,APP,TXN,PIK3R4,BCL2L1,S100B,UBC,UBE2N,RIPK1,TNFAIP3,MAPK8,LY96,RPS6KA3,ITCH,RPS6KA1,NOD1,ATF1,CHUK,MAVS,MAPK14,CASP1,NLRP1,IRF7,ATG5,MAP3K5,UBE2L6,TRAF2,IRF3
37 genes	373	GO:0016070	RNA metabolic process (BP)	257	34208	37	638	5.68238e-22	1.26035e-19	PPP2R2A,RPS14,PSMC2,RPL5,RPL11,PSME3,PSMC5,PSMD10,RPS7,RPL23,RPL26,HSPB1,RPLP1,YWHAZ,PRKCD,PSMD4,HSPA8,PSMD12,UBC,AKT1,RPL22,PSMC3,RPL35A,EXOSC5,PSMA1,RPL13A,RPS4Y1,MAPK14,PSMA3,PRKCA,PSMD2,RPS3,PSMA4,HSPA1A,RPL23A,RPS6,RPS15A
26 genes	801	GO:0008624	induction of apoptosis by extracellular signals (BP)	106	34208	26	638	6.49429e-22	1.30949e-19	PSEN1,PSEN2,CASP2,VAV1,YWHAE,TRAF6,NGFR,MAGED1,FAS,UBC,RIPK1,CFLAR,MAPK8,AATF,TNFRSF10B,DAPK1,RAC1,BAK1,ARHGEF6,PRKCA,BAX,SQSTM1,MAP3K5,TRADD,TRAF2,CASP3
22 genes	904	GO:0006919	activation of cysteine-type endopeptidase activity involved in apoptotic process (BP)	71	34208	22	638	3.34198e-21	6.1771e-19	HIP1,NLRC4,CASP9,IFT57,FAS,HSPD1,AIFM1,RIPK1,SLC11A2,SNCA,TNFRSF10A,APAF1,NOD1,TERF1,TNFRSF10B,CASP1,NLRP1,BAX,MAP3K5,TRADD,RPS3,TRAF2
29 genes	199	GO:0006511	ubiquitin-dependent protein catabolic process (BP)	150	34208	29	638	3.65942e-21	6.24353e-19	PARK2,NUB1,PSMC2,UBE3A,USP42,UFD1L,UBE2G1,USP10,NEDD8,CUL9,FBXO11,USP16,USP11,USP20,UBE2L3,BTRC,USP9Y,STUB1,ITCH,UCHL1,PSMA1,USP2,CUL1,USP7,PSMA3,USP25,SQSTM1,PSMA4,UCHL5
25 genes	204	GO:0000209	protein polyubiquitination (BP)	107	34208	25	638	1.46489e-20	2.3208e-18	PARK2,UBE4B,PSMC2,TRIM32,PSME3,PSMC5,PSMD10,BCL2,TRAF6,BIRC2,PSMD4,PSMD12,UBC,UBE2L3,BTRC,HUWE1,STUB1,PSMC3,RNF41,DZIP3,PSMA1,PPIL2,PSMA3,PSMD2,PSMA4
39 genes	28	GO:0044419	interspecies interaction between organisms (BP)	328	34208	39	638	4.67789e-20	6.91705e-18	GRB2,CD4,NFKBIA,C1QBP,FKBP8,PSMC2,SYK,RALA,HNRNPK,SIVA1,NFX1,KARS,YWHAE,KPNA3,WDR48,MDM2,TBK1,PLCG1,HSPD1,HSPA8,NUP98,BTRC,CFLAR,TSG101,RHOA,PSMC3,ITCH,RAD23A,BIN1,CUL1,VIM,USP7,ACE2,MAVS,PSMA3,IRF7,MAP3K5,PSMA4,IRF3
18 genes	1353	GO:0002218	activation of innate immune response (BP)	45	34208	18	638	6.31903e-20	8.75976e-18	NLRC4,TAB2,IKBKB,BCL2,TRAF6,TBK1,APP,TXN,BCL2L1,UBC,UBE2N,TNFAIP3,ITCH,NOD1,CHUK,MAVS,CASP1,NLRP1
28 genes	235	GO:0006950	response to stress (BP)	155	34208	28	638	1.20564e-19	1.573e-17	PRKRIR,HSPA1L,SYVN1,MAP4K2,MAPKAP1,HSPB1,HSP90AA1,BAG1,DNAJB1,STIP1,PRKAA2,HSPD1,HERPUD1,HSPA8,HTRA2,HSPA4,PINK1,MAPK8,RPS6KA3,VHL,RPS6KA1,UCHL1,TFF1,EGFR,MAPK14,SQSTM1,MAP3K5,HSPA1A
29 genes	237	GO:0006917	induction of apoptosis (BP)	185	34208	29	638	1.55641e-18	1.91784e-16	HIP1,CASP6,DEDD,SIVA1,PTEN,NGFR,APP,CASP14,TGM2,FAS,RIPK1,AGT,TP53BP2,RNF41,STK4,PDCD7,TNFRSF10A,NOD1,CRADD,TERF1,DAPK1,USP7,NLRP1,CASP7,BAX,CASP4,TRADD,RPS3,CASP3
21 genes	152	GO:0050852	T cell receptor signaling pathway (BP)	87	34208	21	638	8.40178e-18	9.80798e-16	PSEN1,CD4,PSEN2,NFKBIA,TAB2,HLA-DRA,WAS,IKBKB,PTEN,TRAF6,PIK3CA,HLA-DRB1,CSK,HLA-DRB5,PDPK1,PLCG1,PAK1,UBC,UBE2N,HLA-DRB4,CHUK
25 genes	371	GO:0043123	positive regulation of I-kappaB kinase/NF-kappaB cascade (BP)	140	34208	25	638	1.47176e-17	1.63219e-15	PARK2,TAB2,S100A4,IKBKB,TRAF6,TBK1,TGM2,BIRC2,FKBP1A,S100B,UBC,UBE2N,RIPK1,CFLAR,RHOA,PINK1,TRAF1,NOD1,TNFRSF10B,CHUK,MAVS,CASP1,MAP3K14,TRADD,IRF3
42 genes	142	GO:0007596	blood coagulation (BP)	457	34208	42	638	2.49101e-17	2.63098e-15	GRB2,CDC42,C1QBP,RAP1A,VAV1,SYK,GRB7,ARRB2,ARRB1,WAS,MFN2,DOCK11,NFE2,CLU,PTK2,KRAS,PIK3CA,CSK,APP,PRKCZ,APBB1IP,PDPK1,YWHAZ,HSPA5,PRKCD,PLCG1,PABPC4,AKT1,RAF1,RHOA,FN1,PDE1A,PPIL2,ITGA6,GNAS,MAPK14,RAC1,PRKCA,ABL1,PRKG1,GP6,NOS3
19 genes	100	GO:0048015	phosphatidylinositol-mediated signaling (BP)	73	34208	19	638	6.65285e-17	6.70728e-15	PIK3C3,CASP9,RICTOR,MTOR,PTEN,RPS6KB1,MAPKAP1,MDM2,PIK3CA,PDPK1,IRS1,AKT1,RHOA,IGF1R,CHUK,GSK3B,MLST8,NTRK1,PDGFRB
19 genes	524	GO:0031295	T cell costimulation (BP)	75	34208	19	638	1.15796e-16	1.11668e-14	GRB2,CD4,CDC42,VAV1,HLA-DRA,RICTOR,MTOR,MAPKAP1,PIK3CA,HLA-DRB1,CSK,HLA-DRB5,PDPK1,PAK1,AKT1,HLA-DRB4,RAC1,MAP3K14,MLST8
18 genes	397	GO:0006977	DNA damage response, signal transduction by p53 class mediator resulting in cell cycle arrest (BP)	66	34208	18	638	1.75338e-16	1.62042e-14	CASP2,PSMC2,PSME3,PSMC5,TRIAP1,PSMD10,MDM2,PIDD,PSMD4,PSMD12,UBC,PSMC3,RFWD2,CRADD,PSMA1,PSMA3,PSMD2,PSMA4
15 genes	442	GO:0008629	induction of apoptosis by intracellular signals (BP)	43	34208	15	638	9.13741e-16	8.10671e-14	CASP9,BCL2,CLU,BCL2L1,HTRA2,AKT1,XIAP,MAPK8,APAF1,BID,CUL1,BAK1,CASP7,BAX,CASP3
24 genes	318	GO:0016567	protein ubiquitination (BP)	153	34208	24	638	1.40771e-15	1.20088e-13	NUB1,TRIM32,ARRB2,ARRB1,RFWD3,TRAF6,FBXO11,MDM2,RCHY1,UBE2N,UBE2L3,BTRC,AKT1,STUB1,VHL,ITCH,CBL,DCAF6,CUL1,HERC2,ATG3,LMO7,UBE2L6,FBXO9
18 genes	266	GO:0034142	toll-like receptor 4 signaling pathway (BP)	75	34208	18	638	2.09473e-15	1.72079e-13	NFKBIA,TAB2,IKBKB,TRAF6,TBK1,UBC,UBE2N,RIPK1,MAPK8,LY96,RPS6KA3,RPS6KA1,NOD1,ATF1,CHUK,MAPK14,IRF7,IRF3
17 genes	272	GO:0002756	MyD88-independent toll-like receptor signaling pathway (BP)	65	34208	17	638	2.63648e-15	2.08847e-13	NFKBIA,TAB2,IKBKB,TRAF6,TBK1,UBC,RIPK1,MAPK8,LY96,RPS6KA3,RPS6KA1,NOD1,ATF1,CHUK,MAPK14,IRF7,IRF3
18 genes	290	GO:0008063	Toll signaling pathway (BP)	77	34208	18	638	3.46036e-15	2.64658e-13	NFKBIA,TAB2,IKBKB,TRAF6,TBK1,UBC,UBE2N,RIPK1,MAPK8,LY96,RPS6KA3,RPS6KA1,NOD1,ATF1,CHUK,MAPK14,IRF7,IRF3
19 genes	223	GO:0051092	positive regulation of NF-kappaB transcription factor activity (BP)	92	34208	19	638	6.87794e-15	5.08509e-13	NFKBIA,TAB2,TRIM32,IKBKB,TRAF6,CLU,KRAS,PRKCZ,UBC,UBE2N,RIPK1,CAMK2A,AGT,TRAF1,NOD1,CHUK,PRKCI,TRAF2,NTRK1
22 genes	212	GO:0008286	insulin receptor signaling pathway (BP)	139	34208	22	638	1.77632e-14	1.27092e-12	GRB2,PIK3C3,MTOR,EIF4EBP1,RPS6KB1,RPTOR,SHC3,KRAS,PIK3CA,RHEB,PDPK1,PIK3R4,IRS1,PRKAA2,STK11,AKT1,RAF1,PTPRA,TSC1,IGF1R,MLST8,RPS6
31 genes	254	GO:0000278	mitotic cell cycle (BP)	304	34208	31	638	2.40836e-14	1.6693e-12	SMC3,TUBA1A,DYNC1H1,PSMC2,SEH1L,PSME3,PSMC5,PSMD10,YWHAE,HSP90AA1,SMC1A,PSMD4,NUP98,CLIP1,PSMD12,UBC,BTRC,PSMC3,DCTN1,TUBG1,PSMA1,CUL1,DHFR,PSMA3,BIRC5,STAG1,CDK4,DCTN2,PSMD2,PSMA4,AKAP9
16 genes	264	GO:0034138	toll-like receptor 3 signaling pathway (BP)	63	34208	16	638	2.89725e-14	1.9473e-12	NFKBIA,TAB2,IKBKB,TRAF6,TBK1,UBC,RIPK1,MAPK8,RPS6KA3,RPS6KA1,NOD1,ATF1,CHUK,MAPK14,IRF7,IRF3
32 genes	391	GO:0016032	viral reproduction (BP)	329	34208	32	638	3.4509e-14	2.2512e-12	CD4,RPS14,PSMC2,RPL5,RPL11,SEH1L,PSME3,PSMC5,PSMD10,RPS7,RPL23,RPL26,RPLP1,PSMD4,NUP98,PSMD12,UBC,BTRC,RPL22,PSMC3,RPL35A,PSMA1,RPL13A,RPS4Y1,PSMA3,RAC1,PSMD2,RPS3,PSMA4,RPL23A,RPS6,RPS15A
41 genes	21	GO:0006508	proteolysis (BP)	543	34208	41	638	5.0229e-14	3.18308e-12	PSEN1,PSEN2,CASP2,OTUD5,CASP6,PSMC2,USP42,CASP9,PSMC5,USP10,NEDD8,METAP2,COPS5,USP16,CASP14,ATXN3,LTF,HTRA2,BRCC3,USP11,USP20,UBE2N,AFG3L2,CFLAR,TNFAIP3,USP9Y,VHL,THOP1,UCHL1,USP2,USP7,ACE2,CASP1,JOSD1,CASP7,CASP4,OTUB1,USP25,CASP3,CASP8,UCHL5
17 genes	214	GO:0008543	fibroblast growth factor receptor signaling pathway (BP)	78	34208	17	638	7.07255e-14	4.35748e-12	GRB2,PIK3C3,CASP9,RICTOR,MTOR,PTEN,MAPKAP1,MDM2,PIK3CA,PDPK1,PIK3R4,IRS1,PLCG1,AKT1,CHUK,GSK3B,MLST8
20 genes	169	GO:0031018	endocrine pancreas development (BP)	121	34208	20	638	1.18072e-13	7.07795e-12	RPS14,RPL5,RPL11,RPS7,CLU,RPL23,RPL26,RPLP1,HES1,AKT1,RPL22,RPL35A,RPL13A,RPS4Y1,BAK1,ANXA1,RPS3,RPL23A,RPS6,RPS15A
30 genes	361	GO:0007411	axon guidance (BP)	307	34208	30	638	1.94346e-13	1.13437e-11	GRB2,CDC42,FEZ1,EZR,NUMB,PTK2,KRAS,HSP90AA1,NGFR,STIP1,PLCG1,MYH9,PAK1,RAF1,RHOA,RPS6KA3,PTPRA,RPS6KA1,EGFR,COL9A2,DLG4,GSK3B,RAC1,SPTBN1,ABL1,CSNK2A2,WASL,LIMK1,SH3GL2,DPYSL4
22 genes	509	GO:0008219	cell death (BP)	156	34208	22	638	2.04638e-13	1.16381e-11	PSEN1,PARK2,HIP1,PSEN2,SNCAIP,OPTN,FAF1,MAPT,BCL2,CLU,HSPB1,SLC6A3,APP,ATXN3,HSPD1,AFG3L2,PINK1,HTT,DCTN1,SNCA,UCHL1,GBA
12 genes	991	GO:0008633	activation of pro-apoptotic gene products (BP)	32	34208	12	638	2.56888e-13	1.42445e-11	DEDD2,BCL2,FAS,RIPK1,AKT1,MAPK8,BID,TNFRSF10B,BAK1,BAX,TRADD,TRAF2
23 genes	57	GO:0043065	positive regulation of apoptotic process (BP)	178	34208	23	638	3.86107e-13	2.08874e-11	PSEN1,NLRC4,PSEN2,CASP2,FAF1,DNM2,CLU,NOTCH1,BCL2L1,FAS,HSPD1,HTRA2,AGT,STK4,APC,PTGS2,ITGA6,AMBRA1,ANXA1,ABL1,NOS3,MAP3K5,RPS6
21 genes	255	GO:0000082	G1/S transition of mitotic cell cycle (BP)	145	34208	21	638	4.23628e-13	2.23716e-11	PSMC2,PSME3,PSMC5,PSMD10,BCL2,EIF4EBP1,RPS6KB1,GSPT1,PSMD4,PSMD12,UBC,CAMK2A,PSMC3,PSMA1,CUL1,DHFR,PSMA3,CDK4,PSMD2,PSMA4,CDCA5
34 genes	120	GO:0010467	gene expression (BP)	408	34208	34	638	4.79319e-13	2.4724e-11	CCAR1,RPS14,HNRNPC,RPL5,RPL11,EEF2,HNRNPK,EIF3B,KARS,NRBF2,RPS7,EIF4EBP1,RPL23,FARSA,RPL26,EIF3C,RPLP1,NOTCH1,SMC1A,AIMP2,FAS,SNRPB2,RPL22,EIF3E,RPL35A,CARS,EIF3F,RPL13A,RPS4Y1,SRSF5,RPS3,RPL23A,RPS6,RPS15A
16 genes	1111	GO:0007173	epidermal growth factor receptor signaling pathway (BP)	76	34208	16	638	6.84468e-13	3.45034e-11	GRB2,CDC42,SH3KBP1,GRB7,SHC3,KRAS,HGS,PIK3CA,CSK,PLCG1,UBC,EPS15,RAF1,CBL,EGFR,SH3GL2
10 genes	902	GO:0001836	release of cytochrome c from mitochondria (BP)	22	34208	10	638	2.51016e-12	1.23723e-10	BCL2,CLU,BCL2L1,SFN,BID,BAK1,FIS1,CASP7,BAX,CASP3
11 genes	197	GO:0016579	protein deubiquitination (BP)	31	34208	11	638	5.26411e-12	2.48421e-10	USP42,USP10,WDR48,USP11,USP20,TNFAIP3,USP9Y,UCHL1,USP2,USP7,UCHL5
25 genes	247	GO:0006412	translation (BP)	241	34208	25	638	5.40199e-12	2.49617e-10	RPS14,RPL5,RPL11,EEF2,EIF3B,RPS7,EIF4EBP1,RPL23,COPS5,RPL26,EIF3C,RPLP1,GSPT1,PABPC4,AKT1,RPL22,EIF3E,RPL35A,EIF3F,RPL13A,RPS4Y1,RPS3,RPL23A,RPS6,RPS15A
15 genes	269	GO:0002755	MyD88-dependent toll-like receptor signaling pathway (BP)	73	34208	15	638	5.23494e-12	2.52415e-10	NFKBIA,TAB2,IKBKB,TRAF6,HSPD1,UBC,UBE2N,MAPK8,LY96,RPS6KA3,RPS6KA1,NOD1,ATF1,CHUK,MAPK14
27 genes	183	GO:0044267	cellular protein metabolic process (BP)	284	34208	27	638	5.99423e-12	2.71331e-10	TUBA1A,PFDN1,PSEN2,RPS14,RPL5,RPL11,EEF2,EIF3B,RPS7,EIF4EBP1,RPL23,RPL26,EIF3C,RPLP1,VBP1,HSPD1,CCT5,RPL22,EIF3E,RPL35A,EIF3F,RPL13A,RPS4Y1,RPS3,RPL23A,RPS6,RPS15A
11 genes	934	GO:0032436	positive regulation of proteasomal ubiquitin-dependent protein catabolic process (BP)	32	34208	11	638	7.88694e-12	3.49865e-10	PSEN1,NUB1,PSEN2,PSMD10,CLU,MDM2,RCHY1,DNAJB2,LRRK2,AKT1,STUB1
13 genes	1182	GO:0043154	negative regulation of cysteine-type endopeptidase activity involved in apoptotic process (BP)	53	34208	13	638	1.24326e-11	5.40695e-10	TRIAP1,HSPA5,HERPUD1,AKT1,XIAP,CFLAR,RAF1,TNFAIP3,RPS6KA3,SNCA,SFN,RPS6KA1,BIRC5
24 genes	446	GO:0030168	platelet activation (BP)	234	34208	24	638	1.82912e-11	7.65469e-10	VAV1,SYK,ARRB2,ARRB1,CLU,PIK3CA,APP,PRKCZ,PDPK1,YWHAZ,HSPA5,PRKCD,AKT1,RAF1,RHOA,FN1,PDE1A,GNAS,MAPK14,RAC1,PRKCA,PRKG1,GP6,NOS3
16 genes	121	GO:0006414	translational elongation (BP)	93	34208	16	638	1.79579e-11	7.65973e-10	RPS14,RPL5,RPL11,EEF2,RPS7,RPL23,RPL26,RPLP1,RPL22,RPL35A,RPL13A,RPS4Y1,RPS3,RPL23A,RPS6,RPS15A
27 genes	112	GO:0042493	response to drug (BP)	301	34208	27	638	2.30829e-11	9.48109e-10	ACTC1,SLC9A1,GRK5,HTR2C,ACADM,IKBKB,BCL2,RPS6KB1,SLC6A3,BAG1,YWHAZ,FAS,ACACA,SRP14,SNCA,CDH1,APC,PAM,PTGS2,TERF1,GNAS,BAK1,ANXA1,ABCD3,CDK4,NOS3,ATG5
15 genes	614	GO:0019083	viral transcription (BP)	82	34208	15	638	3.0739e-11	1.23962e-09	RPS14,RPL5,RPL11,RPS7,RPL23,RPL26,RPLP1,RPL22,RPL35A,RPL13A,RPS4Y1,RPS3,RPL23A,RPS6,RPS15A
14 genes	284	GO:0034130	toll-like receptor 1 signaling pathway (BP)	69	34208	14	638	3.22062e-11	1.25322e-09	NFKBIA,TAB2,IKBKB,TRAF6,UBC,UBE2N,MAPK8,LY96,RPS6KA3,RPS6KA1,NOD1,ATF1,CHUK,MAPK14
14 genes	297	GO:0034134	toll-like receptor 2 signaling pathway (BP)	69	34208	14	638	3.22062e-11	1.25322e-09	NFKBIA,TAB2,IKBKB,TRAF6,UBC,UBE2N,MAPK8,LY96,RPS6KA3,RPS6KA1,NOD1,ATF1,CHUK,MAPK14
8 genes	891	GO:0008625	induction of apoptosis via death domain receptors (BP)	14	34208	8	638	3.81346e-11	1.45832e-09	DEDD,DEDD2,FAS,TNFRSF10A,CRADD,BID,TNFRSF10B,CASP3
14 genes	392	GO:0051437	positive regulation of ubiquitin-protein ligase activity involved in mitotic cell cycle (BP)	71	34208	14	638	4.84571e-11	1.7913e-09	PSMC2,PSME3,PSMC5,PSMD10,PSMD4,PSMD12,UBC,BTRC,PSMC3,PSMA1,CUL1,PSMA3,PSMD2,PSMA4
19 genes	85	GO:0046777	protein autophosphorylation (BP)	148	34208	19	638	4.81705e-11	1.81089e-09	GRK5,SYK,MTOR,PTK2,PDPK1,CAMKK2,PAK1,LRRK2,RIPK1,CAMK2A,STK11,AKT1,STK4,IGF1R,EGFR,DAPK1,MAPK14,NTRK1,PDGFRB
27 genes	157	GO:0007264	small GTPase mediated signal transduction (BP)	312	34208	27	638	5.24845e-11	1.90837e-09	BCR,CDC42,RALGDS,RAP1A,VAV1,MYO9B,RALA,YWHAQ,ARHGAP17,RASD2,ARHGDIA,KRAS,G3BP2,RHEB,RALBP1,LRRK2,PLD2,PDK1,RAF1,RHOA,RRAS2,RIT2,RALB,ARHGAP29,RAC1,ARHGEF6,NTRK1
15 genes	611	GO:0006415	translational termination (BP)	87	34208	15	638	7.44976e-11	2.66509e-09	RPS14,RPL5,RPL11,RPS7,RPL23,RPL26,RPLP1,RPL22,RPL35A,RPL13A,RPS4Y1,RPS3,RPL23A,RPS6,RPS15A
12 genes	46	GO:0006921	cellular component disassembly involved in apoptosis (BP)	49	34208	12	638	7.86175e-11	2.76784e-09	CASP6,MAPT,DBNL,PTK2,BIRC2,PRKCD,DNM1L,CDH1,BCAP31,VIM,CASP7,CASP3
14 genes	293	GO:0002224	toll-like receptor signaling pathway (BP)	74	34208	14	638	8.71972e-11	3.02193e-09	NFKBIA,TAB2,IKBKB,TRAF6,UBC,UBE2N,MAPK8,LY96,RPS6KA3,RPS6KA1,NOD1,ATF1,CHUK,MAPK14
14 genes	396	GO:0051439	regulation of ubiquitin-protein ligase activity involved in mitotic cell cycle (BP)	75	34208	14	638	1.0539e-10	3.59622e-09	PSMC2,PSME3,PSMC5,PSMD10,PSMD4,PSMD12,UBC,BTRC,PSMC3,PSMA1,CUL1,PSMA3,PSMD2,PSMA4
15 genes	613	GO:0019058	viral infectious cycle (BP)	91	34208	15	638	1.44891e-10	4.79654e-09	RPS14,RPL5,RPL11,RPS7,RPL23,RPL26,RPLP1,RPL22,RPL35A,RPL13A,RPS4Y1,RPS3,RPL23A,RPS6,RPS15A
26 genes	372	GO:0035556	intracellular signal transduction (BP)	303	34208	26	638	1.43838e-10	4.83384e-09	PSEN1,PSEN2,FKBP8,VAV1,SYK,TOLLIP,PLCD1,YWHAE,DEDD2,SHC3,PRKCZ,DVL2,PDPK1,RASA1,PRKCD,PLCG1,AKT1,RAF1,NOD1,DEPTOR,ARHGAP29,GSK3B,RAC1,PRKCA,PRKCI,SQSTM1
11 genes	747	GO:0030163	protein catabolic process (BP)	41	34208	11	638	1.65867e-10	5.41018e-09	PSMC2,PSMC5,MTOR,ATG7,MDM2,BTRC,AKT1,AFG3L2,PSMC3,VHL,TRAF2
7 genes	901	GO:0008635	activation of cysteine-type endopeptidase activity involved in apoptotic process by cytochrome c (BP)	11	34208	7	638	2.34977e-10	7.55331e-09	CASP9,SIVA1,APAF1,BAK1,CASP7,BAX,CASP3
14 genes	395	GO:0031145	anaphase-promoting complex-dependent proteasomal ubiquitin-dependent protein catabolic process (BP)	80	34208	14	638	2.60238e-10	8.1297e-09	PSMC2,PSME3,PSMC5,PSMD10,PSMD4,PSMD12,UBC,BTRC,PSMC3,PSMA1,CUL1,PSMA3,PSMD2,PSMA4
20 genes	411	GO:0006457	protein folding (BP)	182	34208	20	638	2.5714e-10	8.14765e-09	TUBA1A,PFDN1,FKBP8,DNAJA1,PPID,HSP90AA1,LRPAP1,DNAJB1,DNAJB2,VBP1,FKBP1A,CCT5,HSPA8,BAG2,HSPA9,BAG5,PPIL2,DNAJC3,PDIA2,FKBP4
31 genes	159	GO:0007049	cell cycle (BP)	435	34208	31	638	2.67998e-10	8.25584e-09	CCAR1,PFDN1,PIK3C3,RALA,MLF1,SEPT8,RPS6KB1,USP16,PRR5,KHDRBS1,NPAT,EGFL6,STK11,TSG101,RHOA,RPS6KA3,RPS6KA1,TERF1,USP2,RALB,SEPT5,CSNK1A1,RB1CC1,H2AFX,PRPF40A,BECN1,ANXA1,CDK4,RGS2,SEPT2,CDCA5
8 genes	1168	GO:0000045	autophagic vacuole assembly (BP)	17	34208	8	638	2.9381e-10	8.92698e-09	PSEN1,PIK3C3,ATG14,MAP1LC3A,RB1CC1,ATG3,BECN1,ATG5
10 genes	554	GO:0042059	negative regulation of epidermal growth factor receptor signaling pathway (BP)	33	34208	10	638	2.98676e-10	8.95221e-09	GRB2,CDC42,SH3KBP1,HGS,CBLC,UBC,EPS15,CBL,EGFR,SH3GL2
9 genes	1355	GO:0070423	nucleotide-binding oligomerization domain containing signaling pathway (BP)	25	34208	9	638	4.04096e-10	1.19505e-08	TAB2,IKBKB,TRAF6,UBC,UBE2N,TNFAIP3,ITCH,NOD1,CHUK
18 genes	41	GO:0006464	protein modification process (BP)	150	34208	18	638	4.78109e-10	1.39532e-08	UBE3A,NEDD8,ATG7,FBXO11,UBE2N,UBE2L3,AKT1,TSG101,HUWE1,ITCH,PAM,HERC2,ATG3,HERC1,ABL1,USP25,UBE2L6,HERC3
11 genes	691	GO:0006914	autophagy (BP)	48	34208	11	638	1.0539e-09	3.03578e-08	PSEN1,MAP1LC3B,RNF185,ATG7,STK11,MAP1LC3A,AMBRA1,ATG3,BECN1,SQSTM1,ATG5
28 genes	190	GO:0007268	synaptic transmission (BP)	383	34208	28	638	1.1158e-09	3.17286e-08	GABBR2,SYN1,GRIK5,HTR2C,HOMER1,SYT1,KCNN4,MDM2,GRIN2B,SLC6A3,PDPK1,ATXN3,CAMK2G,GABRD,HSPA8,CAMK2A,PICK1,RAF1,RPS6KA3,RIT2,RPS6KA1,KCNN2,GRM5,KCNN3,DLG4,AKAP5,PRKCA,AKAP9
26 genes	130	GO:0008285	negative regulation of cell proliferation (BP)	341	34208	26	638	1.81935e-09	5.10799e-08	PRKRIR,MDM4,OPRM1,FTH1,PTEN,HGS,CSK,DNAJB2,STK11,AGT,RAF1,TSG101,VHL,STK4,SFN,TSC1,PTGS2,CUL1,AMBRA1,BAK1,BECN1,HSF1,NOS3,HSPA1A,NDN,NTRK1
17 genes	3	GO:0009615	response to virus (BP)	144	34208	17	638	1.87048e-09	5.18592e-08	TPT1,SIVA1,IKBKB,CLU,TBK1,HSPB1,CCT5,ITCH,CHUK,ACE2,MAVS,BECN1,DNAJC3,ACTA2,IRF7,IRF3,RPS15A
11 genes	400	GO:0006521	regulation of cellular amino acid metabolic process (BP)	51	34208	11	638	2.11168e-09	5.71183e-08	PSMC2,PSME3,PSMC5,PSMD10,PSMD4,PSMD12,PSMC3,PSMA1,PSMA3,PSMD2,PSMA4
11 genes	30	GO:0006986	response to unfolded protein (BP)	51	34208	11	638	2.11168e-09	5.71183e-08	DNAJA1,HSPB1,HSP90AA1,DNAJB1,DNAJB2,HSPD1,HERPUD1,HSPA8,HSPA4,DNAJC3,HSPA1A
12 genes	390	GO:0051436	negative regulation of ubiquitin-protein ligase activity involved in mitotic cell cycle (BP)	65	34208	12	638	2.61554e-09	6.90628e-08	PSMC2,PSME3,PSMC5,PSMD10,PSMD4,PSMD12,UBC,PSMC3,PSMA1,PSMA3,PSMD2,PSMA4
9 genes	701	GO:0032480	negative regulation of type I interferon production (BP)	30	34208	9	638	2.60391e-09	6.9584e-08	OTUD5,TBK1,UBC,TNFAIP3,ITCH,MAVS,ATG5,UBE2L6,IRF3
8 genes	201	GO:0070534	protein K63-linked ubiquitination (BP)	22	34208	8	638	3.55911e-09	9.28719e-08	PARK2,UBE2G1,TRAF6,UBE2N,STUB1,ITCH,UBE2E2,TRAF2
13 genes	421	GO:0006200	ATP catabolic process (BP)	82	34208	13	638	4.01971e-09	1.03671e-07	ACTC1,MYO9B,PSMC2,PSMC5,HSP90AA1,KIF1B,HSPA5,RALBP1,MYH9,HSPD1,HSPA8,PICK1,ATP5J2
12 genes	217	GO:0007265	Ras protein signal transduction (BP)	70	34208	12	638	6.34672e-09	1.61805e-07	GRB2,RALGDS,RALA,G3BP1,SHC3,KRAS,G3BP2,RAF1,RRAS2,RALB,MAPK14,NTRK1
10 genes	203	GO:0042787	protein ubiquitination involved in ubiquitin-dependent protein catabolic process (BP)	46	34208	10	638	1.05762e-08	2.66568e-07	PARK2,UBE4B,TRIM32,MDM2,RCHY1,CBLC,HUWE1,ITCH,HERC2,HERC3
13 genes	181	GO:0002474	antigen processing and presentation of peptide antigen via MHC class I (BP)	94	34208	13	638	2.21253e-08	5.51393e-07	PSMC2,PSME3,PSMC5,PSMD10,PSMD4,PSMD12,UBC,PSMC3,BCAP31,PSMA1,PSMA3,PSMD2,PSMA4
12 genes	398	GO:0000216	M/G1 transition of mitotic cell cycle (BP)	78	34208	12	638	2.26227e-08	5.57523e-07	PSMC2,PSME3,PSMC5,PSMD10,PSMD4,PSMD12,UBC,PSMC3,PSMA1,PSMA3,PSMD2,PSMA4
14 genes	256	GO:0000084	S phase of mitotic cell cycle (BP)	112	34208	14	638	2.39872e-08	5.78301e-07	PSMC2,PSME3,PSMC5,PSMD10,PSMD4,PSMD12,UBC,PSMC3,PSMA1,CUL1,PSMA3,CDK4,PSMD2,PSMA4
14 genes	578	GO:0007417	central nervous system development (BP)	112	34208	14	638	2.39872e-08	5.78301e-07	PARK2,PTEN,SHC3,NGFR,S100B,SH3GL1,TP53BP2,RPS6KA3,STK4,PAM,SH3GL3,GSTP1,SH3GL2,NDN
15 genes	401	GO:0000075	cell cycle checkpoint (BP)	131	34208	15	638	2.54056e-08	5.99464e-07	PSMC2,PSME3,PSMC5,PSMD10,MDM2,SMC1A,PSMD4,PSMD12,UBC,PSMC3,RFWD2,PSMA1,PSMA3,PSMD2,PSMA4
13 genes	706	GO:0006928	cellular component movement (BP)	95	34208	13	638	2.52004e-08	6.01016e-07	SERPINI2,ARHGDIA,MSN,HSPB1,TXN,MYH9,TPM4,PTGS2,VIM,MAPK14,RAC1,ANXA1,WASL
10 genes	347	GO:0071260	cellular response to mechanical stimulus (BP)	51	34208	10	638	3.04876e-08	7.11805e-07	CASP2,FAS,AGT,MAPK8,TNFRSF10A,CRADD,TNFRSF10B,CASP1,BAK1,MAP3K14
10 genes	452	GO:0018105	peptidyl-serine phosphorylation (BP)	52	34208	10	638	3.71196e-08	8.57617e-07	MTOR,PRKCZ,LRRK2,HIPK3,AKT1,PINK1,MAPK8,STK4,MAPK14,GSK3B
15 genes	324	GO:0032496	response to lipopolysaccharide (BP)	136	34208	15	638	4.22238e-08	9.65489e-07	NFKBIA,BCR,RPS6KB1,TNFRSF1A,NOTCH1,FAS,LY96,RPS6KA3,SNCA,PTGS2,MAPK14,HSF1,NOS3,CASP8,IRF3
5 genes	1228	GO:0051444	negative regulation of ubiquitin-protein ligase activity (BP)	7	34208	5	638	4.52367e-08	1.01348e-06	PSEN1,PSEN2,BAG5,CDKN2A,LIMK1
10 genes	259	GO:0051403	stress-activated MAPK cascade (BP)	53	34208	10	638	4.49922e-08	1.01829e-06	TAB2,TRAF6,UBC,AGT,MAPK8,RPS6KA3,RPS6KA1,NOD1,ATF1,MAPK14
7 genes	696	GO:0051402	neuron apoptosis (BP)	20	34208	7	638	4.76905e-08	1.05778e-06	BCL2,APP,FAS,AIFM1,BID,NLRP1,GAPDH
13 genes	19	GO:0030335	positive regulation of cell migration (BP)	105	34208	13	638	8.50486e-08	1.8677e-06	TRIM32,GRB7,SYNE2,PTK2,IRS1,MYLK,PLD2,RRAS2,APC,IGF1R,EGFR,SPAG9,PDGFRB
4 genes	1636	GO:0016559	peroxisome fission (BP)	4	34208	4	638	1.19883e-07	2.58155e-06	PEX11A,DNM1L,PEX11B,FIS1
5 genes	141	GO:0031929	TOR signaling cascade (BP)	8	34208	5	638	1.18772e-07	2.58271e-06	MTOR,EIF4EBP1,RPS6KB1,RPTOR,RPS6
22 genes	25	GO:0008283	cell proliferation (BP)	312	34208	22	638	1.27141e-07	2.71153e-06	PTGES3,SYK,MDM4,PTEN,PRDX1,KHDRBS1,TXN,PA2G4,S100B,UBE2L3,EPS15,AKT1,RAF1,OSMR,SFN,ANXA7,UCHL1,EGFR,BIN1,CUL1,DCTN2,RPL23A
14 genes	236	GO:0007050	cell cycle arrest (BP)	129	34208	14	638	1.45703e-07	3.0778e-06	MFN2,MLF1,RPTOR,KHDRBS1,GAS7,RHEB,PA2G4,PRKAA2,STK11,TSG101,CDKN2A,TSC1,CUL1,DST
12 genes	510	GO:0045471	response to ethanol (BP)	92	34208	12	638	1.49094e-07	3.11973e-06	ACTC1,BCL2,RPS6KB1,TNFRSF1A,GRIN2B,SLC6A3,GOT2,VHL,BAK1,GSTP1,NOS3,CASP8
16 genes	188	GO:0007166	cell surface receptor signaling pathway (BP)	171	34208	16	638	1.5282e-07	3.16781e-06	CD4,CD101,PRLR,BAG1,KHDRBS1,BIRC2,CBLC,PDK1,OSMR,LY96,CBL,EGFR,TNFRSF10B,CSNK1A1,MAPK14,ANXA1
15 genes	447	GO:0006184	GTP catabolic process (BP)	151	34208	15	638	1.70357e-07	3.49863e-06	CDC42,RAP1A,RASD2,DNM2,RHEB,GSPT1,RHOA,DNM1,RRAS2,RIT2,RALB,SEPT5,GNAS,RAC1,MFN1
7 genes	1350	GO:0045931	positive regulation of mitotic cell cycle (BP)	24	34208	7	638	1.9955e-07	4.06056e-06	EIF4EBP1,RPS6KB1,MDM2,APP,TERF1,USP2,BIRC5
16 genes	166	GO:0001666	response to hypoxia (BP)	175	34208	16	638	2.1012e-07	4.23677e-06	PSEN2,PKM2,BCL2,TNFRSF1A,FAS,PAK1,PLD2,RAF1,VHL,SLC11A2,UBQLN1,PAM,NOS3,PDIA2,EPAS1,NOL3
12 genes	178	GO:0016044	cellular membrane organization (BP)	95	34208	12	638	2.13485e-07	4.26586e-06	ARRB1,FTH1,DNM2,ATG7,HGS,HSPA8,UBC,TSG101,COPB2,CLINT1,PRKCI,SH3GL2
5 genes	1730	GO:0031333	negative regulation of protein complex assembly (BP)	9	34208	5	638	2.63121e-07	5.16463e-06	CDC42,EIF4EBP1,PRKCZ,RAF1,GSK3B
5 genes	1058	GO:0043122	regulation of I-kappaB kinase/NF-kappaB cascade (BP)	9	34208	5	638	2.63121e-07	5.16463e-06	IKBKB,HSPB1,PDPK1,BTRC,SQSTM1
8 genes	924	GO:0031398	positive regulation of protein ubiquitination (BP)	36	34208	8	638	2.67538e-07	5.20526e-06	PSMD10,RCHY1,DNAJB2,TBC1D7,HSPA5,FKBP1A,LRRK2,STUB1
9 genes	752	GO:0007254	JNK cascade (BP)	51	34208	9	638	3.90627e-07	7.53401e-06	TAB2,MAP4K2,TRAF6,UBC,MAPK8,NOD1,RB1CC1,ARHGEF6,MAP3K5
6 genes	1105	GO:0007250	activation of NF-kappaB-inducing kinase activity (BP)	17	34208	6	638	4.27108e-07	7.96073e-06	IKBKG,TRAF6,AGT,TNFRSF10A,TNFRSF10B,TRAF2
6 genes	1755	GO:0030048	actin filament-based movement (BP)	17	34208	6	638	4.27108e-07	7.96073e-06	ACTC1,MYO9B,WAS,MYH9,MYO7A,WIPF1
6 genes	1151	GO:0031397	negative regulation of protein ubiquitination (BP)	17	34208	6	638	4.27108e-07	7.96073e-06	ARRB2,RASD2,ARRB1,TNFAIP3,BAG5,ATG5
8 genes	425	GO:0007249	I-kappaB kinase/NF-kappaB cascade (BP)	38	34208	8	638	4.18398e-07	8.00006e-06	TAB2,IKBKB,TRAF6,TBK1,UBC,LY96,CHUK,MAP3K14
10 genes	354	GO:0051726	regulation of cell cycle (BP)	67	34208	10	638	4.52728e-07	8.36792e-06	BCR,BCL2,COPS5,HSPA8,BTRC,APC,PTGS2,BAK1,CSNK2A2,CDK4
9 genes	1316	GO:0043161	proteasomal ubiquitin-dependent protein catabolic process (BP)	52	34208	9	638	4.64617e-07	8.5167e-06	ARRB2,PSMC5,ARRB1,FAF1,BIRC2,TRIM63,STUB1,RAD23A,RAD23B
5 genes	1505	GO:0042640	anagen (BP)	10	34208	5	638	5.1814e-07	9.41996e-06	PSEN1,PSEN2,NOTCH1,AKT1,PTGS2
9 genes	693	GO:0050821	protein stabilization (BP)	53	34208	9	638	5.5045e-07	9.92599e-06	MDM4,PTEN,CLU,PRKCD,HSPD1,VHL,TSC1,USP2,GAPDH
4 genes	1197	GO:0043653	mitochondrial fragmentation involved in apoptosis (BP)	5	34208	4	638	5.90525e-07	1.05628e-05	DNM1L,ATG3,FIS1,BAX
9 genes	158	GO:0000910	cytokinesis (BP)	56	34208	9	638	8.95361e-07	1.57612e-05	PIK3C3,RALA,RASA1,BCL2L1,MYH9,RALB,SEPT5,BECN1,BIRC5
9 genes	571	GO:0030307	positive regulation of cell growth (BP)	56	34208	9	638	8.95361e-07	1.57612e-05	ADNP2,ZNF639,TRIM32,PSMD10,BCL2,AKT1,RPS6KA3,SFN,RPS6KA1
15 genes	177	GO:0051056	regulation of small GTPase mediated signal transduction (BP)	172	34208	15	638	9.18211e-07	1.60362e-05	BCR,CDC42,RALGDS,IQGAP1,VAV1,MYO9B,ARHGAP17,ARHGDIA,G3BP2,RALBP1,RASA1,RHOA,ARHGAP29,RAC1,ARHGEF6
11 genes	20	GO:0008360	regulation of cell shape (BP)	90	34208	11	638	9.56251e-07	1.64416e-05	SH3KBP1,BRWD1,EZR,PTK2,GAS7,RASA1,MYH9,FN1,ANXA7,FMNL1,PRPF40A
13 genes	511	GO:0006974	response to DNA damage stimulus (BP)	129	34208	13	638	9.53938e-07	1.653e-05	PSEN1,CASP9,BCL2,BRE,PIDD,STK11,XIAP,AATF,RAD23A,RAD23B,H2AFX,RPS3,CASP3
12 genes	860	GO:0006897	endocytosis (BP)	110	34208	12	638	1.06603e-06	1.81882e-05	HIP1,SH3KBP1,DNM2,DBNL,PACSIN1,APP,SH3GL1,USP20,DNM1,ARR3,CLINT1,SH3GL3
12 genes	577	GO:0006461	protein complex assembly (BP)	111	34208	12	638	1.17522e-06	1.98981e-05	MDM4,WAS,KPNA3,MDM2,FAS,HES1,TRAF1,DLG4,WIPF1,WASL,FANCC,TRAF2
5 genes	702	GO:0010506	regulation of autophagy (BP)	12	34208	5	638	1.57871e-06	2.65272e-05	PARK2,MAPT,DAPK1,RB1CC1,ABL1
6 genes	96	GO:2000379	positive regulation of reactive oxygen species metabolic process (BP)	21	34208	6	638	1.7573e-06	2.84503e-05	GRB2,RIPK1,AGT,ACE2,MAPK14,PDGFRB
4 genes	816	GO:0006924	activation-induced cell death of T cells (BP)	6	34208	4	638	1.74532e-06	2.84641e-05	SIVA1,FAS,AKT1,RPS6
4 genes	909	GO:0007253	cytoplasmic sequestering of NF-kappaB (BP)	6	34208	4	638	1.74532e-06	2.84641e-05	NFKBIA,FAF1,PSMD10,G3BP2
4 genes	1525	GO:0043497	regulation of protein heterodimerization activity (BP)	6	34208	4	638	1.74532e-06	2.84641e-05	CDC42,BCL2,BAK1,BAX
12 genes	652	GO:0000086	G2/M transition of mitotic cell cycle (BP)	115	34208	12	638	1.71759e-06	2.86436e-05	TUBA1A,DYNC1H1,DNM2,YWHAE,HSP90AA1,KHDRBS1,DCTN1,TUBG1,TERF1,BIRC5,DCTN2,AKAP9
9 genes	590	GO:0043547	positive regulation of GTPase activity (BP)	61	34208	9	638	1.88662e-06	3.03227e-05	BCR,IQGAP1,ARRB1,RALBP1,LRRK2,RGS20,BIN1,ARHGEF6,RGS2
10 genes	227	GO:0043524	negative regulation of neuron apoptosis (BP)	78	34208	10	638	1.91158e-06	3.05028e-05	PSEN1,BCL2,KRAS,RASA1,BCL2L1,AGT,RHOA,SNCA,PRKCI,NTRK1
8 genes	563	GO:0032088	negative regulation of NF-kappaB transcription factor activity (BP)	46	34208	8	638	1.95789e-06	3.10186e-05	NFKBIA,ARRB2,SIVA1,ARRB1,PSMD10,TNFAIP3,ITCH,RPS3
9 genes	441	GO:0034097	response to cytokine stimulus (BP)	62	34208	9	638	2.17075e-06	3.41471e-05	CASP6,BCL2,SYNJ1,GRIN2B,BCL2L1,FAS,OSMR,PTGS2,NOS3
5 genes	1524	GO:0008637	apoptotic mitochondrial changes (BP)	13	34208	5	638	2.52596e-06	3.91789e-05	BCL2L1,AKT1,BID,HK2,BAX
5 genes	1379	GO:0050999	regulation of nitric-oxide synthase activity (BP)	13	34208	5	638	2.52596e-06	3.91789e-05	HSP90AA1,AKT1,EGFR,WASL,NOS3
10 genes	584	GO:0060333	interferon-gamma-mediated signaling pathway (BP)	82	34208	10	638	3.04009e-06	4.68259e-05	HLA-DRA,HLA-DRB1,HLA-DRB5,PRKCD,CAMK2G,CAMK2A,HLA-DRB4,IRF8,IRF7,IRF3
6 genes	944	GO:0045739	positive regulation of DNA repair (BP)	23	34208	6	638	3.16685e-06	4.8442e-05	BRE,BRCC3,UBE2N,UIMC1,EGFR,H2AFX
8 genes	165	GO:0009408	response to heat (BP)	49	34208	8	638	3.22158e-06	4.89415e-05	CASP6,DNAJA1,BCL2,RPS6KB1,AKT1,HSPA4,HSF1,NOS3
5 genes	1339	GO:0010039	response to iron ion (BP)	14	34208	5	638	3.86888e-06	5.75919e-05	CASP6,BCL2,SLC6A3,SLC11A2,TFF1
5 genes	393	GO:0042176	regulation of protein catabolic process (BP)	14	34208	5	638	3.86888e-06	5.75919e-05	CDC42,FAF1,MDM2,HGS,PSMD2
5 genes	512	GO:0048260	positive regulation of receptor-mediated endocytosis (BP)	14	34208	5	638	3.86888e-06	5.75919e-05	HIP1,HNRNPK,SYNJ1,PLD2,CBL
4 genes	1504	GO:0032727	positive regulation of interferon-alpha production (BP)	7	34208	4	638	4.0121e-06	5.77846e-05	TBK1,HSPD1,MAVS,IRF7
4 genes	1101	GO:0042026	protein refolding (BP)	7	34208	4	638	4.0121e-06	5.77846e-05	HSP90AA1,FKBP1A,HSPD1,HSPA1A
4 genes	1717	GO:0045792	negative regulation of cell size (BP)	7	34208	4	638	4.0121e-06	5.77846e-05	MTOR,AKT1,TSC1,DEPTOR
4 genes	1491	GO:0090201	negative regulation of release of cytochrome c from mitochondria (BP)	7	34208	4	638	4.0121e-06	5.77846e-05	PARK2,PSMD10,BCL2L1,AKT1
7 genes	856	GO:0033138	positive regulation of peptidyl-serine phosphorylation (BP)	36	34208	7	638	3.96332e-06	5.86043e-05	CDC42,BCL2,PIK3CA,PAK1,AKT1,RAF1,SNCA
6 genes	620	GO:0018107	peptidyl-threonine phosphorylation (BP)	24	34208	6	638	4.15596e-06	5.94704e-05	MTOR,BCL2,PDPK1,PRKCD,HIPK3,MAPK8
7 genes	782	GO:0030049	muscle filament sliding (BP)	37	34208	7	638	4.80974e-06	6.83847e-05	NEB,ACTC1,TNNT3,TPM4,MYBPC1,TNNT1,VIM
11 genes	352	GO:0050900	leukocyte migration (BP)	106	34208	11	638	4.88396e-06	6.89975e-05	GRB2,GRB7,MSN,KRAS,PIK3CA,PLCG1,MYH9,FN1,PPIL2,ITGA6,GP6
12 genes	209	GO:0030036	actin cytoskeleton organization (BP)	128	34208	12	638	5.3067e-06	7.44953e-05	BCR,CDC42,PACSIN2,KRAS,PDPK1,ATXN3,RHOA,FMNL1,WIPF1,ABL1,PRKG1,LIMK1
5 genes	273	GO:0001782	B cell homeostasis (BP)	15	34208	5	638	5.71417e-06	7.92127e-05	IKBKG,IKBKB,BCL2,BAK1,CASP3
5 genes	805	GO:0050771	negative regulation of axonogenesis (BP)	15	34208	5	638	5.71417e-06	7.92127e-05	PSEN1,ARHGDIA,PTK2,NGFR,RHOA
7 genes	899	GO:0043525	positive regulation of neuron apoptosis (BP)	39	34208	7	638	6.95711e-06	9.58439e-05	CASP2,CASP6,CASP9,BAG1,CASP7,BAX,CASP3

## Sheet: M3
Genes	Id	Annotations	Annotations details	NGR	TNGR	NG	TNG	Hyp	Hyp*	Genes
45 genes	144	GO:0006281	DNA repair (BP)	285	34208	45	374	2.31627e-38	3.02273e-35	BRCA2,XRCC6,GADD45A,BARD1,BLM,TP53BP1,UBE2A,NPM1,CDK1,RRM2B,RAD51,CHAF1A,ATR,PTTG1,ATRX,NONO,FOXM1,CDK2,CDC14B,DDB2,CHEK1,XRCC1,MSH2,RAD1,PCNA,MGMT,SUMO1,TOP2A,RPA1,NBN,XPC,XRCC4,LIG3,GADD45G,CHD1L,XRCC5,RPA2,SFPQ,MDC1,MSH6,ATM,APEX1,LIG4,POLA1,RFC1
30 genes	408	GO:0006260	DNA replication (BP)	152	34208	30	374	6.7488e-29	4.40359e-26	ORC3,BLM,CDK1,WRN,RRM2B,TK1,ORC4,MCM2,ORC2,CHAF1A,ATR,E4F1,SET,ING5,CDC6,TOP1,CDK2,RRM2,CHEK1,RAD1,PCNA,TOP2A,RPA1,KAT7,LIG3,RPA2,ING4,ORC6,LIG4,POLA1
27 genes	286	GO:0000075	cell cycle checkpoint (BP)	131	34208	27	374	1.16542e-26	5.06956e-24	CDC20,ORC3,ANAPC7,CDK1,PSMD11,CDKN1A,ORC4,MCM2,ORC2,ANAPC5,ATR,TP53,CCNB1,CDC6,CHEK2,ANAPC2,CDK2,CDC16,CHEK1,RAD1,RPA1,XPC,RPA2,ORC6,MRE11A,ATM,CDC27
71 genes	0	GO:0006355	regulation of transcription, DNA-dependent (BP)	1609	34208	71	374	5.67351e-24	1.85098e-21	SMYD2,RRN3,TARDBP,TP73,BTG1,ZBTB2,ZNF668,HOXB7,ZNF746,SOX4,SARNP,CHAF1A,HOXB9,TERF2IP,HES6,POU5F1,PPP1R13L,CBX8,E4F1,HOXD8,SETDB1,PTTG1,TP53,ATRX,EEF1A1,HOXB6,RBM39,CHEK2,NONO,PQBP1,EZH2,FOXM1,XRN2,TERF2,CDC5L,SLTM,HOXC4,MOV10,EIF2C2,ATF7IP2,SUZ12,WT1,TMPO,MLF1IP,TOP2A,HDGF,PHF1,TARBP2,KAT7,EIF2C1,IFI16,AIRE,LRPPRC,USF2,YBX1,HOXD11,ZNF420,PADI4,RPS6KA5,BAZ1A,TLE1,SFPQ,TAF1D,TAF1C,ZNF20,PDX1,CEBPZ…
19 genes	264	GO:0006302	double-strand break repair (BP)	59	34208	19	374	3.2318e-23	8.43501e-21	BRCA2,XRCC6,TP53BP1,RAD51,TP53,APTX,CHEK2,PRKDC,MSH2,RPA1,NBN,XRCC4,XRCC5,RPA2,TRIP13,MDC1,MRE11A,ATM,LIG4
33 genes	188	GO:0000278	mitotic cell cycle (BP)	304	34208	33	374	5.23093e-23	1.13773e-20	CDC20,ORC3,ANAPC7,CDKN2C,AURKB,CDK1,PSMD11,CDKN1A,ORC4,MCM2,ORC2,ANAPC5,PTTG1,CCNB1,RANBP2,CDC6,ANAPC2,CCNA2,CDK2,CCNE1,CDC16,CDK5RAP2,RRM2,PCM1,MLF1IP,PCNA,RPA1,RPA2,TFDP1,ORC6,CDC27,POLA1,RFC1
37 genes	116	GO:0007049	cell cycle (BP)	435	34208	37	374	5.86453e-22	1.09332e-19	BRCA2,CDC20,CCNG1,PPP1CA,TP73,AURKB,CDK1,VRK1,CDKN1A,MCM2,CHAF1A,SETD8,ATR,ERH,E4F1,PIN1,TP53,CHEK2,FOXM1,CDK2,RAN,CDC73,TERF2,CDC5L,CHEK1,CDK5,PLK3,NBN,ASPM,LIG3,RCC1,ING4,CDC14A,MDC1,MLL5,LIG4,ARL3
22 genes	189	GO:0000082	G1/S transition of mitotic cell cycle (BP)	145	34208	22	374	6.65644e-19	1.08583e-16	ORC3,CDKN2C,CDK1,PSMD11,CDKN1A,ORC4,MCM2,ORC2,CDK3,CCNB1,CDC6,CDK2,CCNE1,RRM2,PCNA,PLK3,RPA1,RCC1,RPA2,TFDP1,ORC6,POLA1
28 genes	191	GO:0051301	cell division (BP)	286	34208	28	374	1.72791e-18	2.50547e-16	CDC20,CCNG1,ANAPC7,PPP1CA,CDK1,VRK1,SETD8,CDK3,ANAPC5,E4F1,PTTG1,CCNB1,CDC6,CHEK2,ANAPC2,CCNA2,CDK2,RAN,CCNE1,CCND3,CDC16,CDK5,ASPM,LIG3,RCC1,CDC14A,LIG4,CDC27
15 genes	433	GO:0000723	telomere maintenance (BP)	50	34208	15	374	4.58113e-18	5.97838e-16	XRCC6,POT1,BLM,WRN,TERF2IP,PRKDC,TERF2,PCNA,RPA1,NBN,ACD,XRCC5,RPA2,POLA1,RFC1
18 genes	350	GO:0006974	response to DNA damage stimulus (BP)	129	34208	18	374	4.8432e-15	5.7458e-13	XRCC6,BARD1,BLM,TP73,WRN,CDKN1A,ATR,TP53,APTX,CHEK2,CHEK1,RAD1,PLK3,TOP2A,CHD1L,TOPORS,MRE11A,ATM
27 genes	55	GO:0000122	negative regulation of transcription from RNA polymerase II promoter (BP)	416	34208	27	374	1.8639e-13	2.027e-11	SMYD2,TP73,AURKB,EFNA1,ORC2,SETD8,TFAP2C,PPP1R13L,CBX8,E4F1,HOXD8,TP53,FOXM1,CDC73,DAB2IP,SUZ12,WT1,PCNA,PLK3,DICER1,TFAP2A,BACH1,YBX1,TLE1,PDX1,ZNF148,HMGB1
26 genes	84	GO:0045892	negative regulation of transcription, DNA-dependent (BP)	401	34208	26	374	5.40899e-13	5.4298e-11	XRCC6,ILF3,ZNF746,SETD8,HMGB2,SET,TP53,ZHX1,EZH2,L3MBTL1,FOXM1,WT1,CDK5,SUMO1,NKRF,IFI16,TFAP2A,XRCC5,YBX1,ZNF24,RPS6KA5,TLE1,ING4,PURA,ATXN1,ZNF148
14 genes	43	GO:0006310	DNA recombination (BP)	86	34208	14	374	6.09428e-13	5.68074e-11	BRCA2,BLM,WRN,RAD51,ATRX,NONO,RPA1,XRCC4,LIG3,XRCC5,RPA2,SFPQ,APEX1,HMGB1
15 genes	190	GO:0000084	S phase of mitotic cell cycle (BP)	112	34208	15	374	1.73112e-12	1.50608e-10	ORC3,PSMD11,CDKN1A,ORC4,MCM2,ORC2,CDC6,CDK2,PCNA,PLK3,RPA1,RPA2,ORC6,POLA1,RFC1
21 genes	78	GO:0008380	RNA splicing (BP)	267	34208	21	374	2.55031e-12	2.08009e-10	TARDBP,SRSF4,CPSF2,NHP2L1,RBM39,RBM5,CPSF3,NONO,SF3B1,SMN1,CSTF2,CDC5L,WT1,SRRM1,DHX9,FUS,NUDT21,USP39,YBX1,SFPQ,CPSF1
27 genes	112	GO:0045893	positive regulation of transcription, DNA-dependent (BP)	468	34208	27	374	2.95496e-12	2.26837e-10	BRCA2,ILF2,XRCC6,BLM,TP73,ILF3,TP53BP1,SOX4,HMGB2,TP53,ING5,CHEK2,CCNA2,FOXM1,CDK2,RAN,CCNE1,CDK5RAP2,WT1,SMARCAD1,TFAP2A,AIRE,NAA15,TOPORS,RNF20,MLL5,AXIN1
7 genes	483	GO:0006303	double-strand break repair via nonhomologous end joining (BP)	11	34208	7	374	5.61145e-12	4.0683e-10	XRCC6,PRKDC,XRCC6BP1,XRCC4,XRCC5,LIG4,POLA1
6 genes	675	GO:0006266	DNA ligation (BP)	7	34208	6	374	1.13821e-11	7.81773e-10	XRCC6,APTX,MGMT,TOP2A,LIG3,LIG4
11 genes	187	GO:0000079	regulation of cyclin-dependent protein kinase activity (BP)	55	34208	11	374	1.79333e-11	1.17015e-09	CCNG1,GADD45A,BLM,CDKN2C,CDKN1A,CCNB1,CDC6,ANAPC2,CCNA2,CCNE1,GTPBP4
18 genes	336	GO:0016568	chromatin modification (BP)	224	34208	18	374	6.69196e-11	4.15858e-09	SMYD2,UBE2A,SETD8,DOT1L,CBX8,SETDB1,ING5,EZH2,L3MBTL1,UTP3,SUZ12,SMARCAD1,PHF1,KAT7,PADI4,ING4,RNF20,MLL5
12 genes	280	GO:0031145	anaphase-promoting complex-dependent proteasomal ubiquitin-dependent protein catabolic process (BP)	80	34208	12	374	7.56115e-11	4.48514e-09	CDC20,ANAPC7,AURKB,CDK1,PSMD11,ANAPC5,PTTG1,CCNB1,ANAPC2,CDK2,CDC16,CDC27
20 genes	19	GO:0008283	cell proliferation (BP)	312	34208	20	374	3.32804e-10	1.8883e-08	AURKB,CDK3,E4F1,TP53,CRIP1,RAP1B,CDC16,UHRF2,CDK5,PCNA,HDGF,DPH1,IFI16,XRCC5,TFDP1,CDC14A,MRE11A,LIG4,CDC27,POLA1
9 genes	757	GO:0000724	double-strand break repair via homologous recombination (BP)	40	34208	9	374	4.11231e-10	2.23607e-08	BRCA2,BLM,TP53BP1,RAD51,RPA1,NBN,RPA2,MDC1,ATM
13 genes	438	GO:0000086	G2/M transition of mitotic cell cycle (BP)	115	34208	13	374	4.63625e-10	2.42012e-08	GADD45A,CDK1,CDKN1A,ANAPC5,CCNB1,CHEK2,CCNA2,FOXM1,CDK2,CDK5RAP2,CHEK1,PCM1,PLK3
19 genes	107	GO:0006366	transcription from RNA polymerase II promoter (BP)	294	34208	19	374	8.08694e-10	3.76909e-08	DEAF1,TARDBP,SRSF4,CPSF2,POU5F1,PTTG1,CPSF3,FOXM1,CSTF2,SRRM1,TFAP2A,NUDT21,YBX1,TRIP13,CPSF1,TAF1C,PDX1,CEBPZ,ZNF148
7 genes	668	GO:0010165	response to X-ray (BP)	19	34208	7	374	7.9459e-10	3.84052e-08	BRCA2,BLM,TP73,TP53,MSH2,XRCC4,LIG4
7 genes	676	GO:0051276	chromosome organization (BP)	19	34208	7	374	7.9459e-10	3.84052e-08	BRCA2,BLM,PTTG1,TP53,RPA1,MRE11A,LIG4
11 genes	283	GO:0000216	M/G1 transition of mitotic cell cycle (BP)	78	34208	11	374	9.31558e-10	3.92156e-08	ORC3,PSMD11,ORC4,MCM2,ORC2,CDC6,CDK2,RPA1,RPA2,ORC6,POLA1
5 genes	51	GO:0051103	DNA ligation involved in DNA repair (BP)	6	34208	5	374	9.04517e-10	3.93465e-08	HMGB2,XRCC4,LIG3,LIG4,HMGB1
8 genes	630	GO:0007094	mitotic cell cycle spindle assembly checkpoint (BP)	30	34208	8	374	8.98906e-10	4.04508e-08	CDC20,ANAPC7,TTK,ANAPC5,ANAPC2,CDC16,ATM,CDC27
22 genes	90	GO:0010467	gene expression (BP)	408	34208	22	374	1.13175e-09	4.61541e-08	RPS25,FARSB,SRSF4,EEF1G,CPSF2,NHP2L1,EEF1A1,RBM5,CPSF3,SF3B1,EIF2S2,CSTF2,SRRM1,DHX9,FUS,PPA1,NUDT21,RPS10,YBX1,RPS8,CPSF1,EIF2S1
7 genes	475	GO:0000083	regulation of transcription involved in G1/S phase of mitotic cell cycle (BP)	20	34208	7	374	1.21099e-09	4.7889e-08	CDK1,CDC6,CCNE1,RRM2,PCNA,BACH1,POLA1
15 genes	250	GO:0007067	mitosis (BP)	187	34208	15	374	2.70187e-09	1.03704e-07	CCNG1,ANAPC7,CDK1,VRK1,SETD8,CDK3,E4F1,PTTG1,CDC6,ANAPC2,CCNA2,CDK2,RAN,CDC16,ASPM
14 genes	77	GO:0000398	nuclear mRNA splicing, via spliceosome (BP)	167	34208	14	374	5.1971e-09	1.93778e-07	SRSF4,CPSF2,NHP2L1,RBM5,CPSF3,SF3B1,CSTF2,CDC5L,SRRM1,DHX9,FUS,NUDT21,YBX1,CPSF1
11 genes	362	GO:0009952	anterior/posterior pattern specification (BP)	94	34208	11	374	7.07466e-09	2.56457e-07	HOXB3,HOXB7,HOXC6,HOXB9,HOXD8,HOXB6,SF3B1,HOXD9,HOXC4,HOXD3,HOXD11
15 genes	169	GO:0006397	mRNA processing (BP)	202	34208	15	374	7.74674e-09	2.7323e-07	TARDBP,SRSF4,CPSF2,RBM39,CPSF3,NONO,CSTF2T,SMN1,CSTF2,XRN2,SRRM1,NUDT21,USP39,SFPQ,CPSF1
5 genes	49	GO:0033151	V(D)J recombination (BP)	8	34208	5	374	8.29109e-09	2.84734e-07	XRCC6,HMGB2,LIG3,LIG4,HMGB1
10 genes	281	GO:0051439	regulation of ubiquitin-protein ligase activity involved in mitotic cell cycle (BP)	75	34208	10	374	9.5466e-09	3.19444e-07	CDC20,ANAPC7,CDK1,PSMD11,ANAPC5,CCNB1,ANAPC2,CDK2,CDC16,CDC27
14 genes	57	GO:0043065	positive regulation of apoptotic process (BP)	178	34208	14	374	1.18041e-08	3.85109e-07	TRPV1,BARD1,GZMA,TP73,SOX4,PDIA3,TP53,RBM5,PRKDC,DAB2IP,TOP2A,ING4,ATM,HMGB1
5 genes	790	GO:0090399	replicative senescence (BP)	9	34208	5	374	1.84874e-08	5.88439e-07	ATR,TP53,CHEK2,CHEK1,ATM
12 genes	171	GO:0007050	cell cycle arrest (BP)	129	34208	12	374	2.03236e-08	6.31482e-07	GADD45A,BARD1,TP73,CDKN2C,CDKN1A,TP53,MSH2,NBN,TP53INP1,ING4,ATM,MLL5
7 genes	672	GO:0010332	response to gamma radiation (BP)	30	34208	7	374	2.89455e-08	8.78463e-07	BRCA2,TP73,TP53,CHEK2,PRKDC,XRCC4,LIG4
18 genes	97	GO:0008285	negative regulation of cell proliferation (BP)	341	34208	18	374	5.17481e-08	1.5348e-06	SMYD2,EIF2AK2,BTG1,NPM1,CDKN2C,SOX4,CDKN1A,PLG,PRKRA,TP53,ING5,CDC6,RBM5,WT1,TFAP2A,ING4,PDX1,GTPBP4
24 genes	1	GO:0006915	apoptotic process (BP)	594	34208	24	374	5.34285e-08	1.54943e-06	KPNB1,GADD45A,GZMA,TP73,ZNF346,CDK1,PSMD11,HMGB2,PPP1R13L,RNF34,TP53,CHEK2,EPHA3,SLTM,RFFL,WWOX,PLK3,NBN,TP53INP1,GADD45G,ING4,TOPORS,AXIN1,HMGB1
7 genes	224	GO:0031047	gene silencing by RNA (BP)	33	34208	7	374	5.90513e-08	1.63962e-06	PIWIL1,PRKRA,MOV10,EIF2C2,DICER1,TARBP2,EIF2C1
7 genes	758	GO:0031124	mRNA 3'-end processing (BP)	33	34208	7	374	5.90513e-08	1.63962e-06	SRSF4,CPSF2,CPSF3,CSTF2,SRRM1,NUDT21,CPSF1
6 genes	484	GO:0006270	DNA-dependent DNA replication initiation (BP)	21	34208	6	374	7.75132e-08	2.10739e-06	ORC4,MCM2,ORC2,CCNE1,PURA,POLA1
9 genes	277	GO:0051437	positive regulation of ubiquitin-protein ligase activity involved in mitotic cell cycle (BP)	71	34208	9	374	8.31256e-08	2.21385e-06	CDC20,ANAPC7,CDK1,PSMD11,ANAPC5,CCNB1,ANAPC2,CDC16,CDC27
5 genes	447	GO:0006978	DNA damage response, signal transduction by p53 class mediator resulting in transcription of p21 class mediator (BP)	13	34208	5	374	1.82144e-07	4.66074e-06	BRCA2,TP73,TP53,FOXM1,ING4
5 genes	681	GO:0045190	isotype switching (BP)	13	34208	5	374	1.82144e-07	4.66074e-06	MSH2,NBN,XRCC4,MSH6,LIG4
4 genes	669	GO:0002328	pro-B cell differentiation (BP)	6	34208	4	374	2.07303e-07	5.20251e-06	SOX4,PRKDC,XRCC4,LIG4
6 genes	394	GO:0070979	protein K11-linked ubiquitination (BP)	25	34208	6	374	2.43799e-07	6.00298e-06	ANAPC7,UBE2A,ANAPC5,ANAPC2,CDC16,CDC27
5 genes	874	GO:0016925	protein sumoylation (BP)	14	34208	5	374	2.80793e-07	6.78582e-06	RANBP2,SUMO3,SUMO2,SUMO1,TOPORS
6 genes	501	GO:0000077	DNA damage checkpoint (BP)	26	34208	6	374	3.14026e-07	7.45097e-06	ATR,CHEK2,CHEK1,RAD1,NBN,ATM
4 genes	1156	GO:0007095	mitotic cell cycle G2/M transition DNA damage checkpoint (BP)	7	34208	4	374	4.79524e-07	1.07893e-05	CCNG1,CDK1,CCNA2,NBN
4 genes	748	GO:0010569	regulation of double-strand break repair via homologous recombination (BP)	7	34208	4	374	4.79524e-07	1.07893e-05	TERF2IP,PPP4C,CHEK1,RPA2
7 genes	760	GO:0006369	termination of RNA polymerase II transcription (BP)	44	34208	7	374	4.77682e-07	1.11317e-05	SRSF4,CPSF2,CPSF3,CSTF2,SRRM1,NUDT21,CPSF1
22 genes	28	GO:0045944	positive regulation of transcription from RNA polymerase II promoter (BP)	578	34208	22	374	5.29517e-07	1.17122e-05	XRCC6,TP73,TP53BP1,SOX4,HOXB9,TFAP2C,POU5F1,HMGB2,TP53,FOXM1,HOXD9,DAB2IP,WT1,DICER1,TFAP2A,AIRE,USF2,RPS6KA5,PDX1,ATXN1,ZNF148,HMGB1
8 genes	328	GO:0006289	nucleotide-excision repair (BP)	67	34208	8	374	7.04306e-07	1.50675e-05	BRCA2,TP53,DDB2,PCNA,RPA1,XPC,RPA2,RFC1
8 genes	254	GO:0051726	regulation of cell cycle (BP)	67	34208	8	374	7.04306e-07	1.50675e-05	CABLES2,CABLES1,TP53,L3MBTL1,CCND3,UHRF2,GADD45G,ATM
12 genes	71	GO:0001701	in utero embryonic development (BP)	179	34208	12	374	7.38758e-07	1.55497e-05	UBE2A,TP53,CCNB1,EIF2S2,TERF2,MSH2,RPA1,NBN,XRCC4,YBX1,LIG4,AXIN1
6 genes	435	GO:0006271	DNA strand elongation involved in DNA replication (BP)	30	34208	6	374	7.8053e-07	1.61681e-05	MCM2,PCNA,RPA1,RPA2,POLA1,RFC1
4 genes	671	GO:0019047	provirus integration (BP)	8	34208	4	374	9.50757e-07	1.93865e-05	XRCC6,XRCC4,XRCC5,LIG4
5 genes	351	GO:0006261	DNA-dependent DNA replication (BP)	18	34208	5	374	1.15918e-06	2.32728e-05	TOP2A,RPA1,RPA2,BAZ1A,RFC1
3 genes	1138	GO:0016233	telomere capping (BP)	3	34208	3	374	1.29652e-06	2.52531e-05	POT1,TERF2,ACD
3 genes	1120	GO:0030422	production of siRNA involved in RNA interference (BP)	3	34208	3	374	1.29652e-06	2.52531e-05	PRKRA,DICER1,TARBP2
5 genes	261	GO:0071479	cellular response to ionizing radiation (BP)	19	34208	5	374	1.55908e-06	2.99205e-05	GADD45A,CDKN1A,TP53,RAD1,MGMT
6 genes	344	GO:0006284	base-excision repair (BP)	34	34208	6	374	1.70386e-06	3.17649e-05	WRN,TP53,XRCC1,PCNA,LIG3,APEX1
4 genes	40	GO:0006265	DNA topological change (BP)	9	34208	4	374	1.69657e-06	3.20874e-05	HMGB2,TOP1,TOP2A,HMGB1
5 genes	346	GO:0006297	nucleotide-excision repair, DNA gap filling (BP)	20	34208	5	374	2.06014e-06	3.734e-05	PCNA,RPA1,RPA2,LIG4,RFC1
5 genes	776	GO:0008630	DNA damage response, signal transduction resulting in induction of apoptosis (BP)	20	34208	5	374	2.06014e-06	3.734e-05	TP73,CHEK2,TOPORS,MSH6,ATM
5 genes	431	GO:0032201	telomere maintenance via semi-conservative replication (BP)	21	34208	5	374	2.67971e-06	4.72571e-05	PCNA,RPA1,RPA2,POLA1,RFC1
5 genes	307	GO:0042771	DNA damage response, signal transduction by p53 class mediator resulting in induction of apoptosis (BP)	21	34208	5	374	2.67971e-06	4.72571e-05	BRCA2,TP73,TP53,MSH2,IFI16
5 genes	432	GO:0000722	telomere maintenance via recombination (BP)	22	34208	5	374	3.4368e-06	5.98004e-05	PCNA,RPA1,RPA2,POLA1,RFC1
4 genes	434	GO:0007004	telomere maintenance via telomerase (BP)	11	34208	4	374	4.36698e-06	7.49856e-05	POT1,TERF2IP,TERF2,RFC1
3 genes	1117	GO:0031848	protection from non-homologous end joining at telomere (BP)	4	34208	3	374	5.14388e-06	8.60611e-05	TERF2IP,TERF2,ACD
3 genes	1181	GO:0046826	negative regulation of protein export from nucleus (BP)	4	34208	3	374	5.14388e-06	8.60611e-05	BARD1,SOX4,CDK5

## Sheet: M5
Genes	Id	Annotations	Annotations details	NGR	TNGR	NG	TNG	Hyp	Hyp*	Genes
225 genes	0	GO:0006355	regulation of transcription, DNA-dependent (BP)	1609	34208	225	479	1.84579e-168	3.7968e-165	TAF11,SMAD1,ONECUT1,TAF9,EDF1,SP1,MORF4L2,AHR,GCM1,TCF12,PARP1,CRX,ZBTB4,TSC22D3,RUNX2,SND1,SETD2,KLF8,HMGA2,SETD1A,ARNT,ATF3,HCFC1,CDK9,BANP,NCOR2,MYOG,KAT6A,KLF6,PAX6,BCL11B,NFE2L2,TAF10,CITED1,GABPA,SNAPC4,NFYA,RNF4,ASF1A,PHB,RUVBL2,TAF13,FGFR1,MEIS2,THAP11,SF1,RELB,HOXB1,GTF2I,GTF2A1L,SAP130,PRMT5,GATA4,PFDN5,HOXB4,LMO4,TRRAP,MYBL2,MLL,RUNX1T1,NFYB,KAT8,WDR5,EBF1,SUB1,ITGB3BP,NFKBIZ,CARM1,ZMY…
155 genes	33	GO:0045944	positive regulation of transcription from RNA polymerase II promoter (BP)	578	34208	155	479	2.31103e-157	2.3769e-154	SMAD1,NKX2-2,ONECUT1,TAF9,HNF1A,SP1,FOS,RUNX1,TAL1,FOXF2,MORF4L2,GATA1,CRX,CREB1,SMARCB1,SREBF2,NFKB1,PPARG,SIRT1,HMGA2,MAPK3,ARNT,RARA,PPARGC1A,SMARCC1,MYOG,GATA6,KLF6,PAX6,BCL11B,NFE2L2,GABPA,TBL1X,NFYA,RNF4,EGR1,HOXB1,NEUROG1,SRF,GATA4,LMO4,MLL,LMO2,ZEB1,RB1,CHD8,IKZF2,SREBF1,TAF7,GTF2A2,HOXD10,POU1F1,JUN,HIF1A,SMAD4,MAML1,TAF2,BCL11A,FOXO1,MED17,SMARCA4,PIAS2,CITED2,VDR,CDK7,POU2F1,MEF2D,BRCA…
130 genes	143	GO:0045893	positive regulation of transcription, DNA-dependent (BP)	468	34208	130	479	8.15037e-133	5.58844e-130	ONECUT1,EDF1,HNF1A,SP1,FOS,RUNX1,TAL1,TAF8,FOXF2,AHR,CTCFL,NFKB1,RUNX2,PPARG,HMGA2,MAPK3,ARNT,MAPK1,RARA,TRIM28,PPARGC1A,SMARCC1,KAT6A,KLF6,PAX6,ING1,CITED1,TBL1X,TADA3,RNF4,PHB,EGR1,TRIP4,GATA4,USP22,MLL,NFYB,KAT8,EBF1,RB1,CHD8,TRERF1,KDM5A,E2F3,TBX21,POU1F1,TAF1L,JUN,HIF1A,SMAD4,FOXO1,MED17,SMARCA4,PIAS2,CITED2,CDK7,TAF4,BRCA1,DVL1,KAT5,SOX2,ZBTB16,NKX2-1,HDAC2,SS18L1,ETS2,HDAC4,ATF4,MYB,TAF15,…
108 genes	56	GO:0000122	negative regulation of transcription from RNA polymerase II promoter (BP)	416	34208	108	479	6.83471e-106	3.51475e-103	MECP2,TAL1,EID1,AHR,GATA1,NFKB1,SATB1,PPARG,SIRT1,HMGA2,HCFC1,RARA,NCOR2,TRIM28,HDAC9,KLF10,GATA6,SMAD7,GABPA,TBL1X,PHB,FGFR1,UBE2I,MEIS2,HDAC3,CTBP1,EGR1,HOXB4,RLIM,ZEB1,ZBTB7A,SREBF1,TAF7,SKIL,IRF2,BCL6,SMARCA4,CITED2,BCL6B,VDR,CUX1,NCOA2,MEN1,MBD2,KAT5,DNMT1,ZMYND11,GPS2,NKX2-1,HDAC2,MTA2,PIAS4,KLF11,HDAC4,YY1,MYB,NR2F1,TGIF1,SMARCA2,CTNNB1,HDAC7,HDAC1,RBBP7,MED1,BHLHE41,GLI3,NR1H4,TCF7L2,REST…
93 genes	130	GO:0006366	transcription from RNA polymerase II promoter (BP)	294	34208	93	479	7.80036e-100	3.20907e-97	TAF11,TAF9,FOS,POLR2B,AHR,PARP1,GATA1,NFKB1,NR2E3,HCFC1,CDK9,GATA6,PAX6,NFE2L2,TAF10,GABPA,SNAPC4,NFYA,TAF13,MEIS2,EGR1,GTF2I,SRF,GTF2A1L,TRIP4,GATA4,LMO4,MLL,CEBPD,KAT2A,LMO2,KDM5A,TAF7,GTF2A2,GTF2E2,POU1F1,GTF2H4,TAF12,TAF5,MAF,CDK7,MEF2D,TAF4,DVL1,IRF9,TCEA1,USF1,ERCC3,NR3C1,KLF11,ATF4,GTF2E1,GTF2F1,TAF1A,TAF4B,DEK,KLF5,FOXO4,IRF1,SNAPC2,COPS2,TADA2A,CCNH,GTF2H1,TBPL1,GTF2B,GTF2F2,GTF2A1,NKX3-…
95 genes	92	GO:0045892	negative regulation of transcription, DNA-dependent (BP)	401	34208	95	479	1.32995e-88	4.55953e-86	CBX5,MECP2,HNF1A,FOXF2,EID1,NFKB1,RUNX2,PHF12,PPARG,SIRT1,HMGA2,ATF3,RARA,TRIM28,HDAC9,GATA6,KAT6A,SIN3A,CITED1,SMAD7,TBL1X,PHB,UBE2I,HDAC3,CTBP1,SUDS3,PFDN5,BRMS1,KAT8,RLIM,ZEB1,ZBTB7A,RB1,CHD8,TAF7,BCL6,JUN,SMAD4,SMARCA4,IKZF4,CITED2,VDR,POU2F1,BRCA1,MEN1,MBD2,KAT5,ZBTB16,HDAC2,SMARCE1,PIAS4,KLF11,HDAC4,MYB,SMARCA2,CTNNB1,BTAF1,SP3,HDAC1,GLI3,SNW1,SMAD2,LDB1,TCF7L2,REST,SIN3B,AES,NR1H2,CTCF,SPI…
66 genes	53	GO:0006357	regulation of transcription from RNA polymerase II promoter (BP)	230	34208	66	479	2.62029e-67	7.6999e-65	HNF1A,FOS,TAL1,AHR,STAT2,TCF12,SMARCB1,CREG1,SMARCD2,ATF6,SMARCC1,GATA6,PAX6,CITED1,IFNAR2,TADA3,NEUROG1,KAT2A,SUB1,ZEB1,KLF16,SREBF1,TAF1L,MED17,SMARCA4,SRCAP,ZNF76,BRD8,CUX1,TAF4,BRCA1,MED21,USF1,CHD4,SMARCE1,YY1,SMARCA2,HNF4A,DEK,SPIB,SNW1,TFCP2,TCF7L2,RUVBL1,KLF9,SMARCA5,CHD3,MTF1,AES,SP4,ATF2,CLOCK,THRA,HNF4G,JUNB,IKZF3,MNAT1,STAT6,TAF6L,STAT3,NFYC,MYOD1,FOSL1,SMARCC2,SUPT3H,MEF2C
40 genes	436	GO:0006367	transcription initiation from RNA polymerase II promoter (BP)	68	34208	40	479	9.46177e-57	2.43286e-54	TAF11,TAF9,POLR2B,CDK9,PPARGC1A,TAF10,TAF13,GTF2I,GTF2A1L,TAF7,GTF2A2,GTF2E2,E2F3,GTF2H4,TAF12,TAF2,MED17,TAF5,CDK7,TAF4,ERCC3,GTF2E1,GTF2F1,TAF7L,TAF4B,MED1,CCNH,GTF2H1,TBPL1,GTF2B,GTF2F2,TCF4,GTF2A1,TBP,TAF6,ERCC2,NCOA6,MNAT1,TAF1,TBPL2
54 genes	451	GO:0016568	chromatin modification (BP)	224	34208	54	479	1.51064e-50	3.45266e-48	MORF4L2,CTCFL,SATB1,SETD2,SETD1A,BANP,HDAC9,KAT6A,ASF1A,RUVBL2,HDAC3,PRMT5,SUDS3,USP22,TRRAP,MLL,KAT8,WDR5,CABIN1,CARM1,CHD8,KDM5A,MORF4L1,RRP8,TAF5,SRCAP,BRD8,RBBP5,KAT5,DNMT1,SUV39H1,CHD4,ARID2,HDAC2,SS18L1,NR3C1,HDAC4,HDAC7,DEK,HDAC1,RBBP7,RUVBL1,KDM5C,CHD3,IKZF1,CTCF,RAG1,KDM1A,HDAC5,ING2,NCOR1,EHMT1,WHSC1,SETD7
65 genes	98	GO:0010467	gene expression (BP)	408	34208	65	479	1.55327e-48	3.19508e-46	TAF11,TAF9,POLR2B,NR2E3,PPARG,CDK9,RARA,TRIM28,TAF10,TAF13,GTF2A2,GTF2E2,NR4A1,GTF2H4,MAML1,TAF12,MED17,TAF5,VDR,CDK7,TAF4,TCEA1,ESR1,ERCC3,NR3C1,GTF2E1,GTF2F1,NR2F1,TAF4B,HNF4A,MED1,CDK8,SNW1,KAT2B,NR5A1,NR1H4,ESR2,MED25,PGR,CCNH,ESRRB,GTF2H1,GTF2B,GTF2F2,NR1H2,GTF2A1,AR,THRB,TBP,THRA,HNF4G,RXRA,RBPJ,NR2E1,TAF6,ERCC2,CCNC,MNAT1,TAF1,ESRRA,NR1H3,CREBBP,NR4A2,ESRRG,NR0B2
28 genes	437	GO:0006368	transcription elongation from RNA polymerase II promoter (BP)	65	34208	28	479	6.86308e-35	1.2834e-32	TAF11,TAF9,POLR2B,CDK9,TAF10,TAF13,GTF2A2,GTF2E2,GTF2H4,TAF12,TAF5,CDK7,TAF4,TCEA1,ERCC3,GTF2E1,GTF2F1,TAF4B,CCNH,GTF2H1,GTF2B,GTF2F2,GTF2A1,TBP,TAF6,ERCC2,MNAT1,TAF1
46 genes	107	GO:0008285	negative regulation of cell proliferation (BP)	341	34208	46	479	3.54438e-31	6.07565e-29	SMAD1,GATA1,SMARCB1,PPARG,KLF10,BCL11B,ING1,PHB,CTBP1,SRF,MLL,ZEB1,POU1F1,BCL6,JUN,SMAD4,VDR,RPS6KA2,MEN1,ZBTB16,KLF11,HDAC4,RBBP4,TGIF1,SMARCA2,CTNNB1,HNF4A,FOXO4,GLI3,KAT2B,SMAD2,REST,SKI,FEZF1,MNT,KLF13,RXRA,TAF6,HMGA1,PML,KLF4,NKX3-1,ETS1,FOSL1,TRIM24,GATA3
45 genes	23	GO:0044419	interspecies interaction between organisms (BP)	328	34208	45	479	7.67883e-31	1.21503e-28	CBX5,SP1,STAT2,CREB1,SMARCB1,SND1,SATB1,SIRT1,MAPK3,HCFC1,MAPK1,UBE2I,CTBP1,KAT2A,KPNA2,RB1,CARM1,GTF2A2,TAF5,SRCAP,TAF4,KAT5,SUV39H1,ZMYND11,ERCC3,GTF2E1,HDAC1,KAT2B,SRC,GTF2B,EP300,TBP,RXRA,ERCC2,PSIP1,DAXX,HMGA1,PML,BANF1,TAF1,STAT3,ATF7IP,RELA,CREBBP,BRD4
18 genes	717	GO:0006352	transcription initiation, DNA-dependent (BP)	24	34208	18	479	3.8795e-29	5.70009e-27	TAF9,TAF10,TAF13,TAF7,TAF1L,TAF12,TAF5,TAF4,TAF4B,SMARCA5,GTF2B,TCF4,TAF6,NCOA6,TAF6L,TAF1,RSF1,SUPT3H
23 genes	598	GO:0006338	chromatin remodeling (BP)	54	34208	23	479	9.89695e-29	1.3572e-26	HNF1A,SMARCB1,SMARCD2,SMARCC1,KAT2A,RB1,SMARCA4,MEN1,HDAC2,SMARCE1,HDAC4,MYB,RBBP4,SMARCA2,HDAC1,KAT2B,SMARCA5,MYC,HDAC5,TAF6L,KLF1,RSF1,SMARCC2
63 genes	66	GO:0007275	multicellular organismal development (BP)	945	34208	63	479	8.81288e-25	1.13301e-22	NKX2-2,EDF1,TAL1,TAF8,GCM1,TCF12,CRX,SIRT1,HMGA2,BANP,CREG1,PDLIM7,MYOG,HOXA9,PAX6,CITED1,HOXA10,HOXB1,NEUROG1,SRF,HOXB4,LMO2,EBF1,ZBTB7A,TRERF1,KDM5A,HOXB2,HOXD10,TBX21,IFRD1,DACH1,CITED2,VDR,CUX1,MEF2D,DVL1,SOX2,HOXC11,TGIF1,TAF7L,CREM,RBBP7,MED1,MKX,LDB1,HOXD12,NEUROD1,IKZF1,AES,ID2,KDM1A,FEZF1,MNT,NR2E1,HOXD4,ZBTB7B,NKX3-1,MYOD1,HIC1,TBPL2,MXD1,FOSB,MEF2C
18 genes	393	GO:0030521	androgen receptor signaling pathway (BP)	43	34208	18	479	1.37352e-22	1.66195e-20	PPARGC1A,RNF4,RB1,MED17,PIAS2,CDK7,BRCA1,NCOA2,KAT5,CTNNB1,MED1,NCOA3,PIAS1,AR,DAXX,NKX3-1,GRIP1,NR0B2
17 genes	716	GO:0043966	histone H3 acetylation (BP)	39	34208	17	479	8.86264e-22	1.0128e-19	TAF9,KAT6A,TAF10,TADA3,SAP130,WDR5,KAT2A,TAF12,KAT2B,TCF3,TADA2A,SPI1,SUPT7L,TAF5L,TADA1,TAF6L,SUPT3H
27 genes	76	GO:0001701	in utero embryonic development (BP)	179	34208	27	479	4.70887e-20	5.09798e-18	RUNX1,GATA1,NCOR2,GATA6,SIN3A,GABPA,FGFR1,ADD1,SRF,GATA4,KAT2A,CHD8,SMAD4,CTNNB1,GLI3,ZMIZ1,SMAD2,PCNT,AR,MECOM,JUNB,ERCC2,PYGO2,KLF1,MBD3,SMAD3,PRMT1
21 genes	84	GO:0010628	positive regulation of gene expression (BP)	104	34208	21	479	1.33126e-18	1.3692e-16	SMAD1,CTCFL,HMGA2,HCFC1,PAX6,CITED1,TADA3,RELB,CITED2,PIAS3,VDR,RPS6KA2,DNMT1,NKX2-1,MED1,NCOA3,CTCF,ID2,E2F1,NKX3-1,MEF2C
12 genes	1031	GO:0016573	histone acetylation (BP)	20	34208	12	479	5.63904e-18	5.52358e-16	KAT6A,TRRAP,KAT8,TAF1L,TAF5,SRCAP,KAT5,NCOA3,EP300,TAF1,MBD3,CREBBP
17 genes	591	GO:0051091	positive regulation of sequence-specific DNA binding transcription factor activity (BP)	68	34208	17	479	5.38114e-17	5.03137e-15	NKX2-2,SMARCB1,PPARG,PPARGC1A,UBE2I,NEUROG1,GTF2A2,TAF12,SMARCA4,HDAC4,NCOA3,TCF3,NEUROD1,KDM1A,EP300,HDAC5,HIPK2
31 genes	376	GO:0016032	viral reproduction (BP)	329	34208	31	479	8.59445e-17	7.68643e-15	TAF11,TAF9,POLR2B,CDK9,TAF10,TAF13,GTF2A2,GTF2E2,GTF2H4,TAF12,TAF5,CDK7,TAF4,TCEA1,ERCC3,GTF2E1,GTF2F1,TAF4B,CCNH,GTF2H1,GTF2B,GTF2F2,GTF2A1,TBP,TAF6,ERCC2,PSIP1,HMGA1,MNAT1,BANF1,TAF1
12 genes	1128	GO:0006360	transcription from RNA polymerase I promoter (BP)	24	34208	12	479	1.15065e-16	9.46753e-15	MAPK3,UBTF,GTF2H4,TAF1B,CDK7,ERCC3,TAF1A,KAT2B,CCNH,GTF2H1,ERCC2,MNAT1
12 genes	1125	GO:0006361	transcription initiation from RNA polymerase I promoter (BP)	24	34208	12	479	1.15065e-16	9.46753e-15	MAPK3,UBTF,GTF2H4,TAF1B,CDK7,ERCC3,TAF1A,KAT2B,CCNH,GTF2H1,ERCC2,MNAT1
13 genes	877	GO:0030522	intracellular receptor mediated signaling pathway (BP)	32	34208	13	479	1.84543e-16	1.46002e-14	AHR,NR2E3,PPARG,NR4A1,NR2F1,NR5A1,NR1H4,ESR2,ESRRB,NR1H2,ESRRA,NR1H3,NR4A2
28 genes	364	GO:0043066	negative regulation of apoptotic process (BP)	272	34208	28	479	2.80103e-16	2.13397e-14	TAF9,GATA1,SIRT1,HMGA2,GATA6,BCL11B,SIN3A,FGFR1,CHD8,BCL6,ZMYND11,HDAC2,CTNNB1,HDAC1,MED1,GLI3,NEUROD1,MYC,AR,NKX3-2,BCL3,KDM1A,NR2E1,ERCC2,ING2,MNAT1,RELA,SMAD3
17 genes	817	GO:0001889	liver development (BP)	75	34208	17	479	3.24702e-16	2.3854e-14	ONECUT1,HNF1A,SP1,RUNX1,AHR,GATA6,CCND1,JUN,CITED2,CTNNB1,SP3,MED1,EP300,RXRA,KLF1,RELA,SMAD3
19 genes	599	GO:0006351	transcription, DNA-dependent (BP)	105	34208	19	479	5.09659e-16	3.61506e-14	ARNT,HOXA9,PTMA,TAF1B,MED21,TCEA1,ESR1,NR3C1,ATF6B,TCF3,LDB1,AR,BAZ1B,BCL3,SKI,CALCOCO1,THRB,PAPOLG,NR4A2
16 genes	644	GO:0007179	transforming growth factor beta receptor signaling pathway (BP)	65	34208	16	479	5.88339e-16	4.03404e-14	SMAD1,FOS,CREB1,KLF10,CITED1,SMAD7,JUN,SMAD4,CITED2,SMAD2,SMURF1,NLK,SKI,HIPK2,PML,SMAD3
29 genes	22	GO:0008283	cell proliferation (BP)	312	34208	29	479	1.23937e-15	8.22382e-14	CDK9,CREG1,KLF10,CITED1,IFNAR2,PRMT5,HOXB4,KAT2A,ZEB1,SKP2,MORF4L1,IRF2,CITED2,CDK7,ZMYND11,UBR5,RBBP7,BHLHE41,TCF7L2,AR,SKI,E2F1,ERCC2,TRIM27,MNAT1,STAT3,TACC2,CREBBP,MXD1
17 genes	479	GO:0009952	anterior/posterior pattern specification (BP)	94	34208	17	479	1.80561e-14	1.1255e-12	HOXA9,HOXA10,HOXB1,HOXB4,MLL,HOXB2,HIPK1,HOXD10,SMAD4,ZBTB16,YY1,GLI3,SMAD2,NEUROD1,PBX1,HIPK2,HOXD4
14 genes	444	GO:0043433	negative regulation of sequence-specific DNA binding transcription factor activity (BP)	54	34208	14	479	1.79586e-14	1.1544e-12	SIRT1,SMAD7,RLIM,RB1,MEN1,HDAC2,HDAC4,HNF4A,TCF7L2,ID2,KDM1A,PBX1,TAF3,NR0B2
10 genes	1126	GO:0006362	transcription elongation from RNA polymerase I promoter (BP)	19	34208	10	479	2.17833e-14	1.31789e-12	UBTF,GTF2H4,TAF1B,CDK7,ERCC3,TAF1A,CCNH,GTF2H1,ERCC2,MNAT1
13 genes	439	GO:0050434	positive regulation of viral transcription (BP)	45	34208	13	479	3.28725e-14	1.93197e-12	POLR2B,CDK9,GTF2H4,CDK7,TCEA1,ERCC3,GTF2F1,CCNH,GTF2H1,GTF2F2,ERCC2,MNAT1,RSF1
10 genes	1127	GO:0006363	termination of RNA polymerase I transcription (BP)	21	34208	10	479	8.11132e-14	4.63472e-12	UBTF,GTF2H4,TAF1B,CDK7,ERCC3,TAF1A,CCNH,GTF2H1,ERCC2,MNAT1
14 genes	116	GO:0043627	response to estrogen stimulus (BP)	63	34208	14	479	1.84449e-13	1.02544e-11	PPARG,MAPK1,GATA6,CITED1,TBL1X,GATA4,CCND1,CITED2,BRCA1,RBBP5,ESR1,CTNNB1,EP300,GATA3
9 genes	898	GO:0006337	nucleosome disassembly (BP)	16	34208	9	479	2.01416e-13	1.03578e-11	SMARCB1,SMARCD2,SMARCC1,SMARCA4,ARID2,SMARCE1,BAZ1B,HMGA1,SMARCC2
9 genes	1412	GO:0060395	SMAD protein signal transduction (BP)	16	34208	9	479	2.01416e-13	1.03578e-11	HNF1A,FOS,CITED1,GATA4,JUN,SMAD4,HNF4A,SKI,HIPK2
12 genes	338	GO:0030183	B cell differentiation (BP)	40	34208	12	479	1.94094e-13	1.05066e-11	ONECUT1,HDAC9,KLF6,BCL6,BCL11A,HDAC4,LYL1,SP3,TCF3,IKZF1,RAG1,HDAC5
9 genes	1309	GO:0035162	embryonic hemopoiesis (BP)	17	34208	9	479	4.22719e-13	2.12081e-11	RUNX1,TAL1,AHR,GATA1,MLL,HIF1A,MED1,PBX1,KLF1
25 genes	180	GO:0006281	DNA repair (BP)	285	34208	25	479	4.35716e-13	2.13397e-11	POLR2B,MORF4L2,PARP1,SIRT1,TRIM28,ASF1A,RUVBL2,STRA13,MORF4L1,MBD4,GTF2H4,CDK7,BRCA1,MEN1,TCEA1,ERCC3,YY1,RUVBL1,CCNH,GTF2H1,ERCC2,NCOA6,TDG,MNAT1,ERCC6
8 genes	1833	GO:0060216	definitive hemopoiesis (BP)	12	34208	8	479	6.57219e-13	3.14395e-11	SP1,RUNX1,TAL1,HOXA9,HOXB4,HIPK1,LYL1,SP3
30 genes	154	GO:0007049	cell cycle (BP)	435	34208	30	479	1.04477e-12	4.8843e-11	EID1,AHR,CTCFL,SMARCB1,HMGA2,MAPK3,MAPK1,CDK9,BANP,ING1,UBE2I,USP22,MAP3K8,ZWINT,TAF1L,BRCA1,SUV39H1,ZMYND11,GPS2,RBBP4,FOXO4,KAT2B,RUVBL1,IKZF1,SRC,EP300,POGZ,MNAT1,TAF1,E2F4
10 genes	1266	GO:0000080	G1 phase of mitotic cell cycle (BP)	26	34208	10	479	1.14733e-12	5.24457e-11	CCND1,RB1,E2F3,CDK7,FOXO4,TCF3,CCNH,E2F1,MNAT1,TAF1
9 genes	1237	GO:0016575	histone deacetylation (BP)	19	34208	9	479	1.56687e-12	7.00665e-11	SIRT1,HDAC9,PHB,HDAC3,MORF4L1,HDAC2,HDAC4,HDAC1,HDAC5
17 genes	463	GO:0006974	response to DNA damage stimulus (BP)	129	34208	17	479	3.87707e-12	1.69684e-10	TAF9,SIRT1,MAPK3,MAPK1,CCND1,BCL6,FOXO1,BRCA1,MEN1,YY1,UBR5,MYC,BAZ1B,BCL3,FOXO3,HIPK2,TAF1
10 genes	438	GO:0006370	mRNA capping (BP)	30	34208	10	479	6.17249e-12	2.64517e-10	POLR2B,GTF2H4,CDK7,ERCC3,GTF2F1,CCNH,GTF2H1,GTF2F2,ERCC2,MNAT1
12 genes	456	GO:0030900	forebrain development (BP)	54	34208	12	479	9.98046e-12	4.18976e-10	SETD2,PAX6,ZEB1,SOX2,NKX2-1,NR2F1,CTNNB1,IKZF1,SRC,MECOM,E2F1,TOP2B
16 genes	558	GO:0044255	cellular lipid metabolic process (BP)	128	34208	16	479	3.78204e-11	1.55593e-09	NCOR2,SIN3A,TBL1X,HDAC3,CARM1,NCOA2,MED1,NCOA3,SIN3B,NR1H2,TGS1,RXRA,NCOA6,NCOR1,NR1H3,CREBBP
23 genes	94	GO:0042493	response to drug (BP)	301	34208	23	479	6.29443e-11	2.53875e-09	SMAD1,FOS,CREB1,SREBF2,PPARG,GATA6,HDAC3,GATA4,CCND1,SREBF1,JUN,TGIF1,CTNNB1,HNF4A,PARK7,TCF3,NEUROD1,MYC,EP300,JUNB,STAT3,RELA,FOSL1
8 genes	448	GO:0043967	histone H4 acetylation (BP)	20	34208	8	479	1.51572e-10	5.99584e-09	RUVBL2,USP22,TRRAP,MORF4L1,BRD8,TCF3,RUVBL1,EP300
7 genes	1122	GO:0048596	embryonic camera-type eye morphogenesis (BP)	14	34208	7	479	3.18586e-10	1.23647e-08	SP1,PAX6,ZEB1,HIPK1,CITED2,SP3,HIPK2
29 genes	194	GO:0030154	cell differentiation (BP)	520	34208	29	479	4.00386e-10	1.52517e-08	EDF1,TAF8,EID1,TCF12,SMARCB1,SIRT1,ARNT,PDLIM7,PAX6,CITED1,CTBP1,ZEB1,ZBTB7A,HIF1A,SUV39H1,YY1,SRY,TAF7L,HNF4A,CREM,FOXO4,BHLHE41,NR5A1,TCF4,MECOM,SMURF1,FEZF1,PBX1,ZBTB7B
10 genes	440	GO:0006283	transcription-coupled nucleotide-excision repair (BP)	44	34208	10	479	4.27803e-10	1.59998e-08	POLR2B,GTF2H4,CDK7,TCEA1,ERCC3,CCNH,GTF2H1,ERCC2,MNAT1,ERCC6
9 genes	269	GO:0045165	cell fate commitment (BP)	33	34208	9	479	5.49715e-10	2.01922e-08	ONECUT1,TAL1,PPARG,NEUROG1,SMAD2,NR2E1,HEY2,PML,MEF2C
8 genes	663	GO:0001892	embryonic placenta development (BP)	23	34208	8	479	5.68599e-10	2.05194e-08	SP1,ARNT,HIF1A,CITED2,SP3,MED1,ESRRB,CEBPB
14 genes	321	GO:0030308	negative regulation of cell growth (BP)	113	34208	14	479	7.15469e-10	2.53745e-08	PPARG,SIRT1,ING1,PHB,RB1,BCL6,SMAD4,SMARCA4,SMARCA2,HNF4A,RBBP7,ESR2,PML,SMAD3
15 genes	306	GO:0001501	skeletal system development (BP)	134	34208	15	479	7.4883e-10	2.61075e-08	RUNX1,KLF10,FGFR1,HOXA10,WDR5,HOXD10,VDR,ZBTB16,ETS2,HDAC4,CTNNB1,HOXD12,AES,NKX3-2,SMAD3
11 genes	413	GO:0034097	response to cytokine stimulus (BP)	62	34208	11	479	9.67571e-10	3.31715e-08	FOS,CITED1,SRF,JUN,CTNNB1,JUNB,PML,STAT6,STAT3,RELA,FOSL1
11 genes	228	GO:0034138	toll-like receptor 3 signaling pathway (BP)	63	34208	11	479	1.15759e-09	3.84059e-08	FOS,CREB1,NFKB1,MAPK3,MAPK1,JUN,RPS6KA2,ATF2,NFKB2,RELA,MEF2C
11 genes	32	GO:0051090	regulation of sequence-specific DNA binding transcription factor activity (BP)	63	34208	11	479	1.15759e-09	3.84059e-08	FOS,FOXF2,MAPK3,MAPK1,JUN,FOXO1,FOXO4,ATF2,FOXO3,TAF6,TAF6L
11 genes	693	GO:0042593	glucose homeostasis (BP)	64	34208	11	479	1.38037e-09	4.50702e-08	HNF1A,PPARG,NCOR2,PAX6,HIF1A,USF1,HNF4A,TCF7L2,NEUROD1,FOXO3,STAT3
6 genes	1191	GO:0043923	positive regulation by host of viral transcription (BP)	10	34208	6	479	1.46317e-09	4.63038e-08	TAF11,SP1,SMARCB1,JUN,SMARCA4,EP300
6 genes	1344	GO:0060766	negative regulation of androgen receptor signaling pathway (BP)	10	34208	6	479	1.46317e-09	4.63038e-08	SIRT1,PHB,SMARCA4,PIAS2,HDAC1,ESR2
11 genes	241	GO:0002756	MyD88-independent toll-like receptor signaling pathway (BP)	65	34208	11	479	1.64079e-09	5.11379e-08	FOS,CREB1,NFKB1,MAPK3,MAPK1,JUN,RPS6KA2,ATF2,NFKB2,RELA,MEF2C
13 genes	332	GO:0006334	nucleosome assembly (BP)	102	34208	13	479	2.0416e-09	6.17583e-08	KAT6A,ASF1A,HIST2H2AB,ITGB3BP,HIST2H2AC,HIST3H3,H3F3A,RBBP4,RBBP7,RUVBL1,SMARCA5,HIST1H4A,RSF1
13 genes	327	GO:0009887	organ morphogenesis (BP)	102	34208	13	479	2.0416e-09	6.17583e-08	CRX,MAPK3,MAPK1,SMARCC1,PAX6,VDR,NKX2-1,BHLHE41,AES,EP300,PBX1,RELA,E2F4
10 genes	282	GO:0010629	negative regulation of gene expression (BP)	52	34208	10	479	2.46789e-09	6.95404e-08	FGFR1,BCL11A,CITED2,TGIF1,REST,CTCF,ID2,HEY2,NKX3-1,MEF2C
10 genes	156	GO:0051591	response to cAMP (BP)	52	34208	10	479	2.46789e-09	6.95404e-08	FOS,GATA6,CITED1,CARM1,SREBF1,JUN,HNF4A,JUNB,RELA,FOSL1
8 genes	518	GO:0007492	endoderm development (BP)	27	34208	8	479	2.45103e-09	7.10108e-08	ONECUT1,GATA6,GATA4,SMAD4,HOXC11,NKX2-1,SMAD2,SMAD3
8 genes	557	GO:0045787	positive regulation of cell cycle (BP)	27	34208	8	479	2.45103e-09	7.10108e-08	HCFC1,RARA,FGFR1,CITED2,TCF3,ID2,NR2E1,FOSL1
8 genes	855	GO:0048589	developmental growth (BP)	27	34208	8	479	2.45103e-09	7.10108e-08	SRF,SMAD4,GLI3,ZMIZ1,NCOA3,SMAD2,PYGO2,SMAD3
9 genes	383	GO:0030512	negative regulation of transforming growth factor beta receptor signaling pathway (BP)	39	34208	9	479	2.80376e-09	7.68978e-08	ONECUT1,SIRT1,SMAD7,SKIL,NKX2-1,NR3C1,MECOM,SMURF1,SKI
9 genes	299	GO:0048704	embryonic skeletal system morphogenesis (BP)	39	34208	9	479	2.80376e-09	7.68978e-08	HOXB1,HOXB4,ZEB1,HOXB2,HOXD10,MEN1,GLI3,HOXD4,MEF2C
24 genes	13	GO:0006468	protein phosphorylation (BP)	398	34208	24	479	2.91546e-09	7.89092e-08	SMAD1,POLR2B,CREB1,MAPK3,CDK9,RARA,FGFR1,CTBP1,MAP3K8,GTF2H4,MAML1,CDK7,ERCC3,CDK8,CCNH,GTF2H1,SRC,MKNK1,NLK,HIPK2,ERCC2,MNAT1,MYOD1,BRD4
6 genes	974	GO:0051457	maintenance of protein location in nucleus (BP)	11	34208	6	479	3.18086e-09	8.28231e-08	TAF8,NR5A1,BCL3,SUPT7L,TAF3,PML
11 genes	268	GO:0034130	toll-like receptor 1 signaling pathway (BP)	69	34208	11	479	3.17926e-09	8.38428e-08	FOS,CREB1,NFKB1,MAPK3,MAPK1,JUN,RPS6KA2,ATF2,NFKB2,RELA,MEF2C
11 genes	289	GO:0034134	toll-like receptor 2 signaling pathway (BP)	69	34208	11	479	3.17926e-09	8.38428e-08	FOS,CREB1,NFKB1,MAPK3,MAPK1,JUN,RPS6KA2,ATF2,NFKB2,RELA,MEF2C
14 genes	205	GO:0007050	cell cycle arrest (BP)	129	34208	14	479	4.15184e-09	1.06754e-07	RB1,SKIL,CDK7,MEN1,SOX2,HBP1,PLAGL1,FOXO4,DBC1,KAT2B,TCF7L2,MYC,PML,SMAD3
9 genes	109	GO:0045786	negative regulation of cell cycle (BP)	41	34208	9	479	4.52165e-09	1.14828e-07	HDAC3,RPS6KA2,MEN1,HDAC2,HDAC1,DBC1,TAF6,ETS1,GATA3
8 genes	832	GO:0045668	negative regulation of osteoblast differentiation (BP)	29	34208	8	479	4.62364e-09	1.15986e-07	CITED1,FGFR1,MEN1,HDAC4,HDAC7,ID2,SKI,SMAD3
10 genes	87	GO:0045666	positive regulation of neuron differentiation (BP)	56	34208	10	479	5.28371e-09	1.30947e-07	NKX2-2,FGFR1,NEUROG1,ZEB1,TGIF1,TCF3,NEUROD1,TCF4,FEZF1,MEF2C
11 genes	237	GO:0002755	MyD88-dependent toll-like receptor signaling pathway (BP)	73	34208	11	479	5.89889e-09	1.44453e-07	FOS,CREB1,NFKB1,MAPK3,MAPK1,JUN,RPS6KA2,ATF2,NFKB2,RELA,MEF2C
6 genes	718	GO:0016578	histone deubiquitination (BP)	12	34208	6	479	6.28639e-09	1.52131e-07	TAF10,USP22,TRRAP,KAT2A,ATXN7,SUPT3H
11 genes	281	GO:0002224	toll-like receptor signaling pathway (BP)	74	34208	11	479	6.84229e-09	1.63658e-07	FOS,CREB1,NFKB1,MAPK3,MAPK1,JUN,RPS6KA2,ATF2,NFKB2,RELA,MEF2C
11 genes	234	GO:0034142	toll-like receptor 4 signaling pathway (BP)	75	34208	11	479	7.91814e-09	1.87214e-07	FOS,CREB1,NFKB1,MAPK3,MAPK1,JUN,RPS6KA2,ATF2,NFKB2,RELA,MEF2C
7 genes	1357	GO:0000718	nucleotide-excision repair, DNA damage removal (BP)	21	34208	7	479	9.91547e-09	2.31774e-07	GTF2H4,CDK7,ERCC3,CCNH,GTF2H1,ERCC2,MNAT1
5 genes	1432	GO:0000183	chromatin silencing at rDNA (BP)	7	34208	5	479	1.08194e-08	2.41907e-07	SIRT1,UBTF,RRP8,SUV39H1,SMARCA5
5 genes	1553	GO:0010832	negative regulation of myotube differentiation (BP)	7	34208	5	479	1.08194e-08	2.41907e-07	HDAC3,HDAC4,HDAC1,BHLHE41,HDAC5
5 genes	1589	GO:0033235	positive regulation of protein sumoylation (BP)	7	34208	5	479	1.08194e-08	2.41907e-07	ARNT,PIAS3,PIAS4,HDAC4,PIAS1
11 genes	278	GO:0008063	Toll signaling pathway (BP)	77	34208	11	479	1.0533e-08	2.43443e-07	FOS,CREB1,NFKB1,MAPK3,MAPK1,JUN,RPS6KA2,ATF2,NFKB2,RELA,MEF2C
17 genes	195	GO:0048011	nerve growth factor receptor signaling pathway (BP)	215	34208	17	479	1.19729e-08	2.6482e-07	CREB1,NFKB1,MAPK3,MAPK1,HDAC3,ITGB3BP,NR4A1,FOXO1,RPS6KA2,HDAC2,HDAC1,FOXO4,SRC,FOXO3,STAT3,RELA,MEF2C
43 genes	6	GO:0007165	signal transduction (BP)	1176	34208	43	479	1.3063e-08	2.85858e-07	SMAD1,CREB1,NFKB1,NR2E3,PPARG,UNC5CL,MAPK1,RARA,ATF6,PHB,GTF2I,MAP3K8,ITGB3BP,NR4A1,ZDHHC17,HIF1A,BRD8,VDR,RPS6KA2,DVL1,ESR1,NR3C1,ATF6B,NR2F1,DEK,CREM,NR1H4,ESR2,COPS2,PGR,SRC,AR,CALCOCO1,MTA1,CLOCK,NFKB2,ING2,STAT6,STAT3,MIER1,CREBBP,NR4A2,GATA3
7 genes	1551	GO:0048536	spleen development (BP)	22	34208	7	479	1.43675e-08	3.11094e-07	ONECUT1,AHR,HOXB4,NKX3-2,BCL3,PBX1,NFKB2
12 genes	371	GO:0042127	regulation of cell proliferation (BP)	101	34208	12	479	1.91469e-08	4.10262e-07	TAL1,SIRT1,FOXO1,BRCA1,MBD2,DNMT1,NR3C1,MECOM,FOXO3,STAT6,ESRRA,E2F4
6 genes	212	GO:0030520	intracellular estrogen receptor signaling pathway (BP)	14	34208	6	479	1.995e-08	4.14516e-07	RARA,TADA3,TAF7,ESR1,ESR2,NCOA6
6 genes	1256	GO:0071158	positive regulation of cell cycle arrest (BP)	14	34208	6	479	1.995e-08	4.14516e-07	HMGA2,GATA6,RRP8,BRCA1,MED25,ID2
9 genes	340	GO:0045665	negative regulation of neuron differentiation (BP)	48	34208	9	479	1.98457e-08	4.20852e-07	NKX2-2,PAX6,SOX2,MED1,GLI3,REST,ID2,PBX1,NR2E1
10 genes	435	GO:0006289	nucleotide-excision repair (BP)	67	34208	10	479	3.20751e-08	6.53253e-07	POLR2B,GTF2H4,CDK7,TCEA1,ERCC3,CCNH,GTF2H1,ERCC2,MNAT1,ERCC6
10 genes	345	GO:0051726	regulation of cell cycle (BP)	67	34208	10	479	3.20751e-08	6.53253e-07	CTBP1,SKP2,RB1,JUN,MED1,MECOM,E2F1,MNT,JUNB,HIPK2
15 genes	57	GO:0043065	positive regulation of apoptotic process (BP)	178	34208	15	479	3.71786e-08	7.49769e-07	SIRT1,HMGA2,GATA6,BCL6,RPS6KA2,MEN1,ZBTB16,PIAS4,KLF11,CTNNB1,REST,NEUROD1,ESR2,RXRA,FOSL1
4 genes	1829	GO:0070932	histone H3 deacetylation (BP)	4	34208	4	479	3.79712e-08	7.58318e-07	SIRT1,HDAC9,HDAC4,HDAC1
10 genes	159	GO:0009749	response to glucose stimulus (BP)	70	34208	10	479	4.94228e-08	9.77526e-07	HNF1A,EGR1,SREBF1,HIF1A,HNF4A,SMAD2,TCF7L2,NEUROD1,EP300,NR0B2
6 genes	903	GO:0045648	positive regulation of erythrocyte differentiation (BP)	16	34208	6	479	5.19486e-08	1.0177e-06	TAL1,ARNT,HIF1A,ID2,FOXO3,ETS1
21 genes	62	GO:0008284	positive regulation of cell proliferation (BP)	361	34208	21	479	5.273e-08	1.02326e-06	SIRT1,ATF3,MAPK1,RARA,FGFR1,CCND1,CARM1,HIPK1,E2F3,HDAC2,HDAC4,HDAC1,KLF5,MYC,AR,PBX1,HIPK2,NKX3-1,ETS1,RELA,FOSL1
8 genes	540	GO:0045444	fat cell differentiation (BP)	39	34208	8	479	5.86194e-08	1.12692e-06	HMGA2,TBL1X,CCND1,RUNX1T1,MED1,TCF7L2,ATF2,KLF4
5 genes	705	GO:0006333	chromatin assembly or disassembly (BP)	9	34208	5	479	6.34267e-08	1.20804e-06	ASF1A,MTA2,SMARCA5,CHD3,BAZ1B
22 genes	20	GO:0007399	nervous system development (BP)	410	34208	22	479	1.04695e-07	1.97576e-06	NKX2-2,FOS,TCF12,SMARCB1,SMARCC1,NEUROG1,KAT2A,ZEB1,SMARCA4,MEF2D,SMARCE1,HDAC4,SMARCA2,TCF3,TCF4,FEZF1,EP300,NR2E1,STAT3,SMARCC2,NR4A2,MEF2C
6 genes	721	GO:0016571	histone methylation (BP)	18	34208	6	479	1.17595e-07	2.17921e-06	CTCFL,SATB1,CARM1,SUV39H1,EHMT1,PRMT1
6 genes	1007	GO:0030099	myeloid cell differentiation (BP)	18	34208	6	479	1.17595e-07	2.17921e-06	RUNX1,KAT6A,KAT8,ZBTB16,NCOA6,PML
13 genes	3	GO:0009615	response to virus (BP)	144	34208	13	479	1.34878e-07	2.47719e-06	STAT2,HMGA2,IFNAR2,TBX21,IRF9,GTF2F1,BCL3,HMGA1,PML,BANF1,FOSL1,MEF2C,GATA3
10 genes	399	GO:0001764	neuron migration (BP)	78	34208	10	479	1.41872e-07	2.58258e-06	PAX6,FGFR1,SRF,NKX2-1,NR2F1,PCNT,ESR2,FEZF1,NR4A2,TOP2B
6 genes	83	GO:0006306	DNA methylation (BP)	19	34208	6	479	1.69838e-07	2.98595e-06	FOS,DNMT3B,MLL,DNMT1,EHMT1,ATF7IP
6 genes	786	GO:0030511	positive regulation of transforming growth factor beta receptor signaling pathway (BP)	19	34208	6	479	1.69838e-07	2.98595e-06	CITED1,SMAD4,CITED2,MEN1,HIPK2,ING2
6 genes	46	GO:0043388	positive regulation of DNA binding (BP)	19	34208	6	479	1.69838e-07	2.98595e-06	EDF1,SKI,EP300,HIPK2,ERCC2,BRD4
6 genes	1249	GO:0046329	negative regulation of JNK cascade (BP)	19	34208	6	479	1.69838e-07	2.98595e-06	HDAC3,MEN1,ZMYND11,GPS2,MECOM,NCOR1
4 genes	1708	GO:0050847	progesterone receptor signaling pathway (BP)	5	34208	4	479	1.87747e-07	3.27284e-06	PHB,UBR5,KLF9,PGR
7 genes	1039	GO:0070555	response to interleukin-1 (BP)	31	34208	7	479	1.98655e-07	3.43389e-06	TAF9,CITED1,HDAC4,SRC,AES,ETS1,RELA
9 genes	452	GO:0040008	regulation of growth (BP)	62	34208	9	479	2.01841e-07	3.45989e-06	HMGA2,CREG1,RUVBL2,MORF4L1,BRD8,KAT5,RUVBL1,AES,ING2
5 genes	694	GO:0048821	erythrocyte development (BP)	11	34208	5	479	2.27231e-07	3.86293e-06	GATA1,SRF,BCL6,CITED2,MED1
10 genes	37	GO:0007389	pattern specification process (BP)	84	34208	10	479	2.88859e-07	4.87035e-06	FOXF2,HOXB1,ZEB1,FOXO1,NKX2-1,FOXO4,GLI3,HOXD12,FOXO3,HEY2
14 genes	359	GO:0019221	cytokine-mediated signaling pathway (BP)	181	34208	14	479	3.04914e-07	5.09925e-06	STAT2,KLF6,IFNAR2,EGR1,IRF2,IRF9,IRF5,IRF1,PIAS1,STAT1,PML,STAT6,STAT3,RELA
6 genes	409	GO:0042771	DNA damage response, signal transduction by p53 class mediator resulting in induction of apoptosis (BP)	21	34208	6	479	3.31694e-07	5.50238e-06	SIRT1,HIPK1,BCL3,EP300,HIPK2,PML
13 genes	248	GO:0007507	heart development (BP)	156	34208	13	479	3.42825e-07	5.64153e-06	PPARG,HDAC9,SRF,CITED2,RPS6KA2,DVL1,GLI3,ID2,EP300,RXRA,NCOA6,NKX3-1,MEF2C
5 genes	1445	GO:0001829	trophectodermal cell differentiation (BP)	12	34208	5	479	3.85049e-07	6.23658e-06	SP1,SRF,CITED2,SP3,JUNB
5 genes	449	GO:0043968	histone H2A acetylation (BP)	12	34208	5	479	3.85049e-07	6.23658e-06	RUVBL2,TRRAP,MORF4L1,BRD8,RUVBL1
14 genes	206	GO:0006917	induction of apoptosis (BP)	185	34208	14	479	3.98109e-07	6.39773e-06	PPARG,MAPK1,KLF10,NR4A1,ERCC3,PLAGL1,DPF2,FOXO3,ERCC2,DAXX,PML,CEBPB,ETS1,SMAD3
6 genes	865	GO:0021983	pituitary gland development (BP)	22	34208	6	479	4.50692e-07	7.13133e-06	CREB1,HMGA2,PAX6,SOX2,NKX2-1,ETS1
6 genes	1052	GO:0034080	CenH3-containing nucleosome assembly at centromere (BP)	22	34208	6	479	4.50692e-07	7.13133e-06	ITGB3BP,RBBP4,RBBP7,RUVBL1,SMARCA5,RSF1
11 genes	165	GO:0014070	response to organic cyclic compound (BP)	112	34208	11	479	5.33157e-07	8.37179e-06	FOS,AHR,CCND1,JUN,TAF2,EP300,RXRA,JUNB,STAT3,RELA,FOSL1
4 genes	1638	GO:0043353	enucleate erythrocyte differentiation (BP)	6	34208	4	479	5.56985e-07	8.61443e-06	SP1,RB1,SP3,ID2
4 genes	1431	GO:0070933	histone H4 deacetylation (BP)	6	34208	4	479	5.56985e-07	8.61443e-06	HDAC9,HDAC4,HDAC1,REST
6 genes	1360	GO:0009954	proximal/distal pattern formation (BP)	23	34208	6	479	6.02558e-07	9.24972e-06	HOXA9,HOXA10,HOXD10,CTNNB1,GLI3,PBX1
5 genes	1497	GO:0021772	olfactory bulb development (BP)	13	34208	5	479	6.18494e-07	9.42402e-06	PCNT,ID2,SKI,FEZF1,NR2E1
8 genes	220	GO:0051403	stress-activated MAPK cascade (BP)	53	34208	8	479	7.11347e-07	1.07591e-05	FOS,CREB1,MAPK3,MAPK1,JUN,RPS6KA2,ATF2,MEF2C
7 genes	1218	GO:0030326	embryonic limb morphogenesis (BP)	38	34208	7	479	8.76037e-07	1.31533e-05	HNF1A,FGFR1,HOXA10,HOXD10,CTNNB1,SKI,PBX1
5 genes	1132	GO:0016925	protein sumoylation (BP)	14	34208	5	479	9.51019e-07	1.41757e-05	TRIM28,UBE2I,BCL11A,PIAS2,PIAS3
6 genes	592	GO:0043392	negative regulation of DNA binding (BP)	25	34208	6	479	1.03231e-06	1.52766e-05	HMGA2,JUN,HABP4,ID2,KDM1A,RSF1
9 genes	58	GO:0030324	lung development (BP)	75	34208	9	479	1.06403e-06	1.56337e-05	SP1,SREBF1,CUX1,NKX2-1,NR3C1,SP3,GLI3,SMAD2,EP300
8 genes	157	GO:0032869	cellular response to insulin stimulus (BP)	56	34208	8	479	1.09896e-06	1.60324e-05	PARP1,PPARG,HDAC9,HIF1A,USF1,KAT2B,HDAC5,RXRA
4 genes	771	GO:0001779	natural killer cell differentiation (BP)	7	34208	4	479	1.28521e-06	1.77428e-05	SP3,TCF3,IKZF1,ID2
4 genes	788	GO:0010870	positive regulation of receptor biosynthetic process (BP)	7	34208	4	479	1.28521e-06	1.77428e-05	HIF1A,HDAC2,HDAC1,NR1H3
4 genes	1590	GO:0010944	negative regulation of transcription by competitive promoter binding (BP)	7	34208	4	479	1.28521e-06	1.77428e-05	CREB1,SMAD7,PHB,BHLHE41
4 genes	1399	GO:0030219	megakaryocyte differentiation (BP)	7	34208	4	479	1.28521e-06	1.77428e-05	SP1,TAL1,GATA1,SP3
4 genes	1261	GO:0031065	positive regulation of histone deacetylation (BP)	7	34208	4	479	1.28521e-06	1.77428e-05	CTBP1,SREBF1,PML,NCOR1
4 genes	1275	GO:0060136	embryonic process involved in female pregnancy (BP)	7	34208	4	479	1.28521e-06	1.77428e-05	SP1,CITED2,SP3,JUNB
13 genes	161	GO:0001666	response to hypoxia (BP)	175	34208	13	479	1.27193e-06	1.82962e-05	ARNT,HIF1A,SMAD4,CITED2,USF1,ERCC3,EP300,ERCC2,PML,ETS1,CREBBP,NR4A2,SMAD3
7 genes	274	GO:0050680	negative regulation of epithelial cell proliferation (BP)	40	34208	7	479	1.26325e-06	1.82993e-05	PAX6,RB1,SOX2,ESR2,AR,NKX3-1,MEF2C
5 genes	417	GO:0048384	retinoic acid receptor signaling pathway (BP)	15	34208	5	479	1.4101e-06	1.90827e-05	RARA,CREM,NR1H2,RXRA,PML
5 genes	572	GO:0055088	lipid homeostasis (BP)	15	34208	5	479	1.4101e-06	1.90827e-05	PPARG,USF1,HNF4A,NR1H2,NR1H3
5 genes	273	GO:0060045	positive regulation of cardiac muscle cell proliferation (BP)	15	34208	5	479	1.4101e-06	1.90827e-05	GATA6,FGFR1,GATA4,HEY2,MEF2C
6 genes	1004	GO:0032570	response to progesterone stimulus (BP)	27	34208	6	479	1.68494e-06	2.2506e-05	FOS,SREBF1,JUNB,NR1H3,RELA,FOSL1
6 genes	226	GO:0051149	positive regulation of muscle cell differentiation (BP)	27	34208	6	479	1.68494e-06	2.2506e-05	MYOG,MAML1,CTNNB1,TCF3,MYOD1,MEF2C
7 genes	236	GO:0045669	positive regulation of osteoblast differentiation (BP)	42	34208	7	479	1.78437e-06	2.36803e-05	SMAD1,PDLIM7,MEN1,CTNNB1,GLI3,CEBPB,MEF2C
5 genes	836	GO:0017015	regulation of transforming growth factor beta receptor signaling pathway (BP)	16	34208	5	479	2.02744e-06	2.65634e-05	SMAD7,ZEB1,SMAD4,SMAD2,SMAD3
5 genes	571	GO:0019216	regulation of lipid metabolic process (BP)	16	34208	5	479	2.02744e-06	2.65634e-05	EDF1,PPARG,BCL11B,HNF4A,ID2
8 genes	261	GO:0060021	palate development (BP)	62	34208	8	479	2.43068e-06	3.1645e-05	FOXF2,SMAD4,MEN1,GLI3,SMAD2,SKI,PYGO2,MEF2C
3 genes	1640	GO:0002521	leukocyte differentiation (BP)	3	34208	3	479	2.72858e-06	3.26319e-05	SRF,CITED2,ID2
3 genes	1479	GO:0003208	cardiac ventricle morphogenesis (BP)	3	34208	3	479	2.72858e-06	3.26319e-05	GATA4,HIF1A,HEY2
3 genes	1028	GO:0018076	N-terminal peptidyl-lysine acetylation (BP)	3	34208	3	479	2.72858e-06	3.26319e-05	KAT2B,EP300,CREBBP
3 genes	1796	GO:0021798	forebrain dorsal/ventral pattern formation (BP)	3	34208	3	479	2.72858e-06	3.26319e-05	PAX6,NKX2-1,GLI3
3 genes	1073	GO:0030578	PML body organization (BP)	3	34208	3	479	2.72858e-06	3.26319e-05	HIPK2,PML,ETS1
3 genes	1812	GO:0035855	megakaryocyte development (BP)	3	34208	3	479	2.72858e-06	3.26319e-05	TAL1,SRF,MED1
3 genes	1809	GO:0060745	mammary gland branching involved in pregnancy (BP)	3	34208	3	479	2.72858e-06	3.26319e-05	VDR,ESR1,MED1
3 genes	1831	GO:0061198	fungiform papilla formation (BP)	3	34208	3	479	2.72858e-06	3.26319e-05	HDAC2,CTNNB1,HDAC1
3 genes	1478	GO:0065004	protein-DNA complex assembly (BP)	3	34208	3	479	2.72858e-06	3.26319e-05	TCF4,EP300,HEY2
3 genes	1156	GO:2001022	positive regulation of response to DNA damage stimulus (BP)	3	34208	3	479	2.72858e-06	3.26319e-05	HMGA2,MYC,NKX3-1
4 genes	296	GO:0002467	germinal center formation (BP)	8	34208	4	479	2.54189e-06	3.26792e-05	BCL6,BCL3,NFKB2,MEF2C
4 genes	850	GO:0007183	SMAD protein complex assembly (BP)	8	34208	4	479	2.54189e-06	3.26792e-05	SMAD1,SMAD4,SMAD2,SMAD3
6 genes	659	GO:0030218	erythrocyte differentiation (BP)	29	34208	6	479	2.64049e-06	3.35277e-05	TAL1,GATA1,ADD1,TCEA1,HIPK2,KLF1
6 genes	895	GO:0035019	somatic stem cell maintenance (BP)	29	34208	6	479	2.64049e-06	3.35277e-05	HMGA2,KLF10,SOX2,LDB1,SKI,NR2E1
5 genes	272	GO:0071277	cellular response to calcium ion (BP)	17	34208	5	479	2.83915e-06	3.3758e-05	FOS,JUN,JUNB,FOSB,MEF2C
17 genes	453	GO:0007283	spermatogenesis (BP)	317	34208	17	479	2.9584e-06	3.49737e-05	SREBF2,SIRT1,HMGA2,RARA,HOXA10,GATA4,BCL6,YY1,TAF7L,CREM,RUVBL1,TBPL1,CCNA1,E2F1,TBP,ING2,TRIM27
8 genes	9	GO:0045766	positive regulation of angiogenesis (BP)	65	34208	8	479	3.49793e-06	4.11156e-05	RUNX1,GATA6,GATA4,HIPK1,HIF1A,HIPK2,NR2E1,ETS1
8 genes	555	GO:0060070	canonical Wnt receptor signaling pathway (BP)	66	34208	8	479	3.93206e-06	4.56963e-05	TBL1X,GATA4,CCND1,CHD8,DVL1,CTNNB1,TCF7L2,MYC
7 genes	556	GO:0032526	response to retinoic acid (BP)	47	34208	7	479	3.91609e-06	4.57693e-05	RUNX1,RARA,GATA4,SREBF1,EP300,RXRA,KLF4
9 genes	471	GO:0032355	response to estradiol stimulus (BP)	89	34208	9	479	4.53018e-06	5.1201e-05	AHR,RARA,VDR,BRCA1,ESR1,CTNNB1,PRDM2,STAT3,ETS1
7 genes	301	GO:0007519	skeletal muscle tissue development (BP)	48	34208	7	479	4.52972e-06	5.14787e-05	MYOG,SKIL,HOXD10,SIN3B,EP300,MYOD1,MEF2C
4 genes	250	GO:0030220	platelet formation (BP)	9	34208	4	479	4.52467e-06	5.17069e-05	TAL1,GATA1,SRF,MEF2C
4 genes	827	GO:0048617	embryonic foregut morphogenesis (BP)	9	34208	4	479	4.52467e-06	5.17069e-05	GATA4,CTNNB1,SMAD2,SMAD3
4 genes	1001	GO:0097067	cellular response to thyroid hormone stimulus (BP)	9	34208	4	479	4.52467e-06	5.17069e-05	GATA1,LMO2,MED1,KLF9
6 genes	820	GO:0009888	tissue development (BP)	32	34208	6	479	4.86119e-06	5.4345e-05	FOXF2,FOXO1,FOXO4,NR5A1,FOXO3,MBD3
6 genes	887	GO:0048538	thymus development (BP)	32	34208	6	479	4.86119e-06	5.4345e-05	BCL11B,LMO4,CITED2,CTNNB1,IKZF1,PBX1
10 genes	423	GO:0007568	aging (BP)	114	34208	10	479	4.90138e-06	5.4498e-05	FOS,SREBF2,SIN3A,SREBF1,JUN,VDR,NR3C1,RXRA,ERCC2,RELA
5 genes	1287	GO:0032091	negative regulation of protein binding (BP)	19	34208	5	479	5.21307e-06	5.76521e-05	CARM1,DVL1,PARK7,AES,KDM1A
8 genes	117	GO:0008584	male gonad development (BP)	70	34208	8	479	6.15469e-06	6.77016e-05	GATA1,HMGA2,GATA6,GATA4,CITED2,NR5A1,AR,GATA3
5 genes	617	GO:0006325	chromatin organization (BP)	20	34208	5	479	6.87085e-06	7.47795e-05	SATB1,HMGA2,SOX2,SUV39H1,HDAC5
5 genes	1006	GO:0008630	DNA damage response, signal transduction resulting in induction of apoptosis (BP)	20	34208	5	479	6.87085e-06	7.47795e-05	MBD4,BRCA1,PML,ERCC6,HIC1
6 genes	1230	GO:0001658	branching involved in ureteric bud morphogenesis (BP)	34	34208	6	479	7.04564e-06	7.54837e-05	CITED1,SMAD4,CTNNB1,GLI3,MYC,PBX1
6 genes	459	GO:0006284	base-excision repair (BP)	34	34208	6	479	7.04564e-06	7.54837e-05	PARP1,HMGA2,MBD4,HMGA1,TDG,ERCC6
6 genes	253	GO:0042692	muscle cell differentiation (BP)	34	34208	6	479	7.04564e-06	7.54837e-05	MYOG,IFRD1,CTNNB1,TCF3,MYOD1,MEF2C
4 genes	921	GO:0034968	histone lysine methylation (BP)	10	34208	4	479	7.45752e-06	7.86673e-05	MEN1,SUV39H1,EHMT1,SETD7
4 genes	840	GO:0060039	pericardium development (BP)	10	34208	4	479	7.45752e-06	7.86673e-05	SETD2,SMAD2,MECOM,SMAD3
4 genes	126	GO:0060065	uterus development (BP)	10	34208	4	479	7.45752e-06	7.86673e-05	ESR1,ESR2,SRC,GATA3
7 genes	279	GO:0000165	MAPK cascade (BP)	53	34208	7	479	8.92827e-06	9.32256e-05	SMAD1,MAPK3,MAPK1,FGFR1,MEN1,MYC,MEF2C
7 genes	611	GO:0050821	protein stabilization (BP)	53	34208	7	479	8.92827e-06	9.32256e-05	HCFC1,PPARGC1A,SMAD7,PARK7,TCF3,PML,SMAD3
12 genes	570	GO:0007420	brain development (BP)	179	34208	12	479	9.32153e-06	9.68403e-05	NKX2-2,CITED1,BRCA1,MEN1,NKX2-1,NR3C1,MED1,TCF7L2,ESR2,NR2E1,NCOA6,PYGO2

## Sheet: M6
Genes	Id	Annotations	Annotations details	NGR	TNGR	NG	TNG	Hyp	Hyp*	Genes
3 genes	60	GO:0048863	stem cell differentiation (BP)	15	34208	3	7	2.38467e-09	2.74237e-07	SOX10,MSX2,MSX1
2 genes	83	GO:0035880	embryonic nail plate morphogenesis (BP)	2	34208	2	7	3.58927e-08	1.37589e-06	MSX2,MSX1
2 genes	72	GO:0061312	BMP signaling pathway involved in heart development (BP)	2	34208	2	7	3.58927e-08	1.37589e-06	MSX2,MSX1
2 genes	79	GO:0003198	epithelial to mesenchymal transition involved in endocardial cushion formation (BP)	5	34208	2	7	3.58822e-07	1.03161e-05	MSX2,MSX1
2 genes	82	GO:0061180	mammary gland epithelium development (BP)	8	34208	2	7	1.00441e-06	1.44384e-05	MSX2,MSX1
2 genes	67	GO:2000678	negative regulation of transcription regulatory region DNA binding (BP)	8	34208	2	7	1.00441e-06	1.44384e-05	MSX2,MSX1
2 genes	104	GO:0021879	forebrain neuron differentiation (BP)	7	34208	2	7	7.5338e-07	1.44398e-05	POU3F4,DLX2
4 genes	12	GO:0000122	negative regulation of transcription from RNA polymerase II promoter (BP)	416	34208	4	7	7.33017e-07	1.68594e-05	PAX3,MSX2,DLX2,MSX1
4 genes	8	GO:0045944	positive regulation of transcription from RNA polymerase II promoter (BP)	578	34208	4	7	2.71161e-06	3.46483e-05	PAX3,SOX10,DLX2,MSX1
2 genes	25	GO:0023019	signal transduction involved in regulation of gene expression (BP)	16	34208	2	7	4.30126e-06	4.94644e-05	MSX2,MSX1
2 genes	39	GO:0060349	bone morphogenesis (BP)	17	34208	2	7	4.87428e-06	5.09584e-05	MSX2,MSX1
2 genes	78	GO:0035115	embryonic forelimb morphogenesis (BP)	24	34208	2	7	9.88518e-06	9.4733e-05	MSX2,MSX1

## Sheet: M7
Genes	Id	Annotations	Annotations details	NGR	TNGR	NG	TNG	Hyp	Hyp*	Genes
6 genes	50	GO:0006383	transcription from RNA polymerase III promoter (BP)	35	34208	6	21	3.91646e-14	4.85641e-12	GTF3C4,GTF3C5,GTF3C3,POLR3F,GTF3C2,BRF1
7 genes	54	GO:0006351	transcription, DNA-dependent (BP)	105	34208	7	21	2.35089e-13	1.45755e-11	PAPOLA,GTF3C4,GTF3C5,POLR3C,GTF3C3,POLR3F,GTF3C2
4 genes	109	GO:0042791	5S class rRNA transcription from RNA polymerase III type 1 promoter (BP)	6	34208	4	21	1.57249e-12	4.87471e-11	GTF3C4,GTF3C5,GTF3C3,GTF3C2
4 genes	110	GO:0042797	tRNA transcription from RNA polymerase III promoter (BP)	6	34208	4	21	1.57249e-12	4.87471e-11	GTF3C4,GTF3C5,GTF3C3,GTF3C2
2 genes	80	GO:0006384	transcription initiation from RNA polymerase III promoter (BP)	3	34208	2	21	1.07638e-06	2.66943e-05	GTF3C4,BRF1
