# Supplementary material for: Comparison of Modules of Wild Type and Mutant Huntingtin and TP53 Protein Interaction Networks: Implications in Biological Processes and Functions
Source: PLoS One. 2013 May 31;8(5):e64838. doi: 10.1371/journal.pone.0064838 (PMC3669416; doi:10.1371/journal.pone.0064838)
Supplement: Dataset S4 — The list of LOF,GOF and GOF/LOF for wHTT and mHTT networks. (XLS) [file pone.0064838.s004.xls]

## Sheet: wHTTBP
Unique wild type wHTT
	Genes	Id	Annotations	Annotations details	NGR	TNGR	NG	TNG	Hyp	Hyp*	Genes
Cell cycle
W2	2 genes	487	GO:0000088	mitotic prophase (BP)	2	34208	2	66	3.66619e-06	8.47806e-05	PLK1,GORASP1
W6	3 genes	50	GO:0000236	mitotic prometaphase (BP)	85	34208	3	8	8.21698e-07	6.16274e-06	RAD21,NUP98,NUP107
W6	3 genes	51	GO:0000087	M phase of mitotic cell cycle (BP)	95	34208	3	8	1.15025e-06	7.84264e-06	RAD21,NUP98,NUP107
W6	2 genes	47	GO:0007091	mitotic metaphase/anaphase transition (BP)	14	34208	2	8	4.34888e-06	2.71805e-05	RAD21,APC
Signaling
W3	6 genes	134	GO:0007215	glutamate receptor signaling pathway (BP)	13	34208	6	79	2.11687e-13	4.46659e-11	GRIN2A,GRIN2B,GRIK2,GRIK1,GRIA3,GRIN2C
W3	7 genes	166	GO:0071363	cellular response to growth factor stimulus (BP)	46	34208	7	79	1.32844e-11	2.10226e-09	FYN,GRIN2A,FZD2,GRIN2B,FZD1,NOS1,INSR
W3	5 genes	506	GO:0043113	receptor clustering (BP)	13	34208	5	79	7.32631e-11	9.27511e-09	GRIK5,GRIN2B,SYNGAP1,GRIK2,DLG2
W3	4 genes	508	GO:0007223	Wnt receptor signaling pathway, calcium modulating pathway (BP)	11	34208	4	79	8.58556e-09	3.8819e-07	FZD2,FZD7,FZD4,FZD1
W3	5 genes	98	GO:0007169	transmembrane receptor protein tyrosine kinase signaling pathway (BP)	65	34208	5	79	4.28119e-07	1.23181e-05	ERBB2,ERBB3,PTPRG,EGFR,ERBB4
W3	5 genes	39	GO:0018108	peptidyl-tyrosine phosphorylation (BP)	53	34208	5	79	1.5199e-07	5.34498e-06	FYN,PTK2B,ERBB4,ABL1,INSR
W3	3 genes	293	GO:0007199	G-protein signaling, coupled to cGMP nucleotide second messenger (BP)	8	34208	3	79	6.58316e-07	1.66686e-05	FZD2,FZD7,FZD1
W3	3 genes	368	GO:0002087	regulation of respiratory gaseous exchange by neurological system process (BP)	10	34208	3	79	1.40598e-06	2.78121e-05	NLGN3,NLGN2,NLGN1
W3	3 genes	302	GO:0035235	ionotropic glutamate receptor signaling pathway (BP)	10	34208	3	79	1.40598e-06	2.78121e-05	GRIN2A,GRIN2B,GRIK1
W3	3 genes	380	GO:0050804	regulation of synaptic transmission (BP)	10	34208	3	79	1.40598e-06	2.78121e-05	GRIK2,NLGN2,NLGN1
W3	4 genes	128	GO:0019233	sensory perception of pain (BP)	36	34208	4	79	1.46677e-06	2.81353e-05	ADRB1,HTR2A,DLG2,NLGN2
W3	3 genes	385	GO:0007158	neuron cell-cell adhesion (BP)	12	34208	3	79	2.56906e-06	4.51726e-05	NLGN3,NLGN2,NLGN1
W3	3 genes	54	GO:0014065	phosphatidylinositol 3-kinase cascade (BP)	12	34208	3	79	2.56906e-06	4.51726e-05	ERBB2,ERBB3,HTR2A
W3	3 genes	519	GO:0071375	cellular response to peptide hormone stimulus (BP)	13	34208	3	79	3.33421e-06	5.55409e-05	FYN,FZD2,FZD1
W3	4 genes	315	GO:0071300	cellular response to retinoic acid (BP)	45	34208	4	79	3.65201e-06	5.92749e-05	FZD7,FZD4,PTK2B,PTK6
W3	3 genes	382	GO:2000311	regulation of alpha-amino-3-hydroxy-5-methyl-4-isoxazole propionate selective glutamate receptor activity (BP)	14	34208	3	79	4.23648e-06	6.38498e-05	CACNG2,NLGN2,NLGN1
W3	2 genes	383	GO:0097113	alpha-amino-3-hydroxy-5-methyl-4-isoxazole propionate receptor clustering (BP)	2	34208	2	79	5.26598e-06	7.57583e-05	DLG4,NLGN1
W4	3 genes	144	GO:0043507	positive regulation of JUN kinase activity (BP)	22	34208	3	16	1.28577e-07	8.82894e-06	MAP3K10,MAP3K4,MAP3K11
W4	2 genes	153	GO:0072383	plus-end-directed vesicle transport along microtubule (BP)	5	34208	2	16	2.04934e-06	6.0309e-05	KIFAP3,KIF3A
W4	3 genes	91	GO:0046330	positive regulation of JNK cascade (BP)	49	34208	3	16	1.52645e-06	6.28897e-05	CDC42,MAP3K10,MAP3K11
W4	3 genes	133	GO:0046328	regulation of JNK cascade (BP)	15	34208	3	16	3.80645e-08	3.92064e-06	MAPK8IP1,MAPK8IP2,MAP3K11
Transcription processes and regulation
W7	3 genes	181	GO:0051568	histone H3-K4 methylation (BP)	14	34208	3	35	3.54376e-07	4.53602e-05	MLL2,ASH2L,RBBP5
Apoptosis
W2	2 genes	498	GO:0034349	glial cell apoptosis (BP)	2	34208	2	66	3.66619e-06	8.47806e-05	BCL2,BID
Proteasomal Degradation
W2	3 genes	178	GO:0045862	positive regulation of proteolysis (BP)	14	34208	3	66	2.45919e-06	7.18343e-05	PLK1,FBXW11,BTRC
Gene silencing/micro RNA and RNA processing /translation
W1	5 genes	58	GO:0035278	negative regulation of translation involved in gene silencing by miRNA (BP)	6	34208	5	18	1.31693e-16	6.78219e-15	EIF2C4,EIF2C2,TNRC6A,EIF2C3,RBM4
W1	5 genes	23	GO:0006417	regulation of translation (BP)	65	34208	5	18	1.77936e-10	6.10915e-09	EIF2C4,EIF2C2,TNRC6A,EIF2C3,TNRC6B
W1	4 genes	79	GO:0034660	ncRNA metabolic process (BP)	22	34208	4	18	3.90079e-10	1.00445e-08	PRMT5,GEMIN4,DDX20,GEMIN2
W1	4 genes	77	GO:0000387	spliceosomal snRNP assembly (BP)	26	34208	4	18	7.96177e-10	1.64013e-08	PRMT5,GEMIN4,DDX20,GEMIN2
W1	2 genes	69	GO:0031054	pre-miRNA processing (BP)	7	34208	2	18	5.48303e-06	8.06789e-05	EIF2C2,DICER1
Synaptic transmission and neuronal activity
W3	4 genes	321	GO:0097105	presynaptic membrane assembly (BP)	5	34208	4	79	1.31462e-10	1.38692e-08	NLGN3,NLGN2,NLGN1,NLGN4X
W3	5 genes	541	GO:0048169	regulation of long-term neuronal synaptic plasticity (BP)	21	34208	5	79	1.14178e-09	8.03051e-08	GRIN2A,GRIN2B,SYNGAP1,GRIK2,DLG4
W3	4 genes	581	GO:0060080	regulation of inhibitory postsynaptic membrane potential (BP)	9	34208	4	79	3.28965e-09	1.73529e-07	GRIK2,ADRB1,GRIK1,NLGN3
W3	4 genes	133	GO:0060079	regulation of excitatory postsynaptic membrane potential (BP)	21	34208	4	79	1.53002e-07	5.0974e-06	GRIN2A,GRIK2,GRIK1,GRIN2C
W3	3 genes	577	GO:0051967	negative regulation of synaptic transmission, glutamatergic (BP)	7	34208	3	79	4.12134e-07	1.24229e-05	GRIK2,GRIK1,HTR2A
W3	4 genes	341	GO:0007612	learning (BP)	29	34208	4	79	5.98718e-07	1.57912e-05	FYN,PARK2,GRIN2A,DLG4
W3	5 genes	225	GO:0007409	axonogenesis (BP)	75	34208	5	79	8.78602e-07	2.13906e-05	BAI1,ERBB3,FZD2,FZD7,FZD1
W3	3 genes	441	GO:0032230	positive regulation of synaptic transmission, GABAergic (BP)	9	34208	3	79	9.85829e-07	2.15183e-05	GRIK1,ERBB4,NLGN2
W3	3 genes	445	GO:0050806	positive regulation of synaptic transmission (BP)	9	34208	3	79	9.85829e-07	2.15183e-05	GRIN2B,GRIK2,LGI1
W3	3 genes	226	GO:0001508	regulation of action potential (BP)	14	34208	3	79	4.23648e-06	6.38498e-05	GRIN2A,GRIN2B,KCND2
W3	3 genes	152	GO:0051965	positive regulation of synapse assembly (BP)	15	34208	3	79	5.28678e-06	7.43674e-05	NLGN3,NLGN2,NLGN1
W3	2 genes	549	GO:0033058	directional locomotion (BP)	2	34208	2	79	5.26598e-06	7.57583e-05	GRIN2A,GRIN2C
Transport (ion/sugar)
W3	4 genes	261	GO:0043267	negative regulation of potassium ion transport (BP)	7	34208	4	79	9.17006e-10	7.25581e-08	PTK2B,NOS1,HTR2A,KCNA5
W3	8 genes	15	GO:0006813	potassium ion transport (BP)	156	34208	8	79	3.09606e-09	1.78164e-07	KCNJ2,KCNJ12,KCNA4,KCNA1,KCNJ4,KCNA2,KCNA5,KCND2
W3	11 genes	18	GO:0006810	transport (BP)	604	34208	11	79	1.44948e-07	5.39718e-06	GRIN2A,CACNG2,GRIN2B,ACCN3,GRIK2,DYNLL2,DYNLL1,GRIK1,GRIA3,SORBS1,GRIN2C
W3	4 genes	184	GO:0046326	positive regulation of glucose import (BP)	25	34208	4	79	3.21127e-07	1.01637e-05	ERBB3,SORBS1,ERBB4,INSR
W3	17 genes	60	GO:0006811	ion transport (BP)	549	34208	17	79	7.76069e-15	2.45626e-12	GRIK5,GRIN2A,KCNJ2,KCNJ12,CACNG2,GRIN2B,ACCN3,GRIK2,GRIK1,GRIA3,GRIA2,KCNA4,KCNA1,KCNJ4,KCNA2,KCNA5,KCND2
Circadian rhythm
W2	2 genes	519	GO:0042753	positive regulation of circadian rhythm (BP)	2	34208	2	66	3.66619e-06	8.47806e-05	FBXW11,BTRC
Others
W3	4 genes	486	GO:0060992	response to fungicide (BP)	10	34208	4	79	5.47314e-09	2.665e-07	GRIN2A,GRIN2B,GRIA3,GRIA2
W3	4 genes	348	GO:0042177	negative regulation of protein catabolic process (BP)	18	34208	4	79	7.86396e-08	3.11118e-06	FYN,GRIN2A,EGFR,GRIN2C
W3	3 genes	230	GO:0045184	establishment of protein localization (BP)	16	34208	3	79	6.49597e-06	8.74883e-05	CRIPT,DLG4,NLGN1
W3	3 genes	534	GO:0048041	focal adhesion assembly (BP)	16	34208	3	79	6.49597e-06	8.74883e-05	PTK2B,ACTN2,SORBS1
Carbohydrate/glucose transport/metabolism
W6	5 genes	37	GO:0010827	regulation of glucose transport (BP)	31	34208	5	8	2.43363e-14	1.82522e-12	NUP98,TPR,NUP205,NUP93,NUP107
W6	5 genes	39	GO:0008645	hexose transport (BP)	42	34208	5	8	1.21743e-13	4.56535e-12	NUP98,TPR,NUP205,NUP93,NUP107
W6	5 genes	38	GO:0015758	glucose transport (BP)	61	34208	5	8	8.50225e-13	2.12556e-11	NUP98,TPR,NUP205,NUP93,NUP107
W6	4 genes	40	GO:0051028	mRNA transport (BP)	51	34208	4	8	3.05302e-10	4.57954e-09	NUP98,TPR,NUP205,NUP93
W6	5 genes	12	GO:0005975	carbohydrate metabolic process (BP)	290	34208	5	8	2.32026e-09	2.90032e-08	NUP98,TPR,NUP205,NUP93,NUP107
Protein /transmembrane transport
W6	5 genes	15	GO:0015031	protein transport (BP)	413	34208	5	8	1.36101e-08	1.45822e-07	NUP98,TPR,NUP205,NUP93,NUP107
W6	2 genes	69	GO:0000059	protein import into nucleus, docking (BP)	2	34208	2	8	4.7857e-08	4.48659e-07	NUP98,NUP205
W6	5 genes	5	GO:0055085	transmembrane transport (BP)	630	34208	5	8	1.11554e-07	9.29617e-07	NUP98,TPR,NUP205,NUP93,NUP107
W6	2 genes	45	GO:0006913	nucleocytoplasmic transport (BP)	26	34208	2	8	1.55099e-05	8.94803e-05	NUP98,NUP205

## Sheet: mHTTBP
Unique Mutant HTT
	Genes	Id	Annotations	Annotations details	NGR	TNGR	NG	TNG	Hyp	Hyp*	Genes
Cell cycle
M1	12 genes	390	GO:0051436	negative regulation of ubiquitin-protein ligase activity involved in mitotic cell cycle (BP)	65	34208	12	638	2.61554e-09	6.90628e-08	PSMC2,PSME3,PSMC5,PSMD10,PSMD4,PSMD12,UBC,PSMC3,PSMA1,PSMA3,PSMD2,PSMA4
M1	7 genes	1350	GO:0045931	positive regulation of mitotic cell cycle (BP)	24	34208	7	638	1.9955e-07	4.06056e-06	EIF4EBP1,RPS6KB1,MDM2,APP,TERF1,USP2,BIRC5
M1	9 genes	158	GO:0000910	cytokinesis (BP)	56	34208	9	638	8.95361e-07	1.57612e-05	PIK3C3,RALA,RASA1,BCL2L1,MYH9,RALB,SEPT5,BECN1,BIRC5
M1	9 genes	571	GO:0030307	positive regulation of cell growth (BP)	56	34208	9	638	8.95361e-07	1.57612e-05	ADNP2,ZNF639,TRIM32,PSMD10,BCL2,AKT1,RPS6KA3,SFN,RPS6KA1
M3	27 genes	286	GO:0000075	cell cycle checkpoint (BP)	131	34208	27	374	1.16542e-26	5.06956e-24	CDC20,ORC3,ANAPC7,CDK1,PSMD11,CDKN1A,ORC4,MCM2,ORC2,ANAPC5,ATR,TP53,CCNB1,CDC6,CHEK2,ANAPC2,CDK2,CDC16,CHEK1,RAD1,RPA1,XPC,RPA2,ORC6,MRE11A,ATM,CDC27
M3	37 genes	116	GO:0007049	cell cycle (BP)	435	34208	37	374	5.86453e-22	1.09332e-19	BRCA2,CDC20,CCNG1,PPP1CA,TP73,AURKB,CDK1,VRK1,CDKN1A,MCM2,CHAF1A,SETD8,ATR,ERH,E4F1,PIN1,TP53,CHEK2,FOXM1,CDK2,RAN,CDC73,TERF2,CDC5L,CHEK1,CDK5,PLK3,NBN,ASPM,LIG3,RCC1,ING4,CDC14A,MDC1,MLL5,LIG4,ARL3
M3	22 genes	189	GO:0000082	G1/S transition of mitotic cell cycle (BP)	145	34208	22	374	6.65644e-19	1.08583e-16	ORC3,CDKN2C,CDK1,PSMD11,CDKN1A,ORC4,MCM2,ORC2,CDK3,CCNB1,CDC6,CDK2,CCNE1,RRM2,PCNA,PLK3,RPA1,RCC1,RPA2,TFDP1,ORC6,POLA1
M3	28 genes	191	GO:0051301	cell division (BP)	286	34208	28	374	1.72791e-18	2.50547e-16	CDC20,CCNG1,ANAPC7,PPP1CA,CDK1,VRK1,SETD8,CDK3,ANAPC5,E4F1,PTTG1,CCNB1,CDC6,CHEK2,ANAPC2,CCNA2,CDK2,RAN,CCNE1,CCND3,CDC16,CDK5,ASPM,LIG3,RCC1,CDC14A,LIG4,CDC27
M3	8 genes	630	GO:0007094	mitotic cell cycle spindle assembly checkpoint (BP)	30	34208	8	374	8.98906e-10	4.04508e-08	CDC20,ANAPC7,TTK,ANAPC5,ANAPC2,CDC16,ATM,CDC27
M3	11 genes	187	GO:0000079	regulation of cyclin-dependent protein kinase activity (BP)	55	34208	11	374	1.79333e-11	1.17015e-09	CCNG1,GADD45A,BLM,CDKN2C,CDKN1A,CCNB1,CDC6,ANAPC2,CCNA2,CCNE1,GTPBP4
M3	13 genes	438	GO:0000086	G2/M transition of mitotic cell cycle (BP)	115	34208	13	374	4.63625e-10	2.42012e-08	GADD45A,CDK1,CDKN1A,ANAPC5,CCNB1,CHEK2,CCNA2,FOXM1,CDK2,CDK5RAP2,CHEK1,PCM1,PLK3
M3	7 genes	475	GO:0000083	regulation of transcription involved in G1/S phase of mitotic cell cycle (BP)	20	34208	7	374	1.21099e-09	4.7889e-08	CDK1,CDC6,CCNE1,RRM2,PCNA,BACH1,POLA1
M3	11 genes	283	GO:0000216	M/G1 transition of mitotic cell cycle (BP)	78	34208	11	374	9.31558e-10	3.92156e-08	ORC3,PSMD11,ORC4,MCM2,ORC2,CDC6,CDK2,RPA1,RPA2,ORC6,POLA1
M3	15 genes	250	GO:0007067	mitosis (BP)	187	34208	15	374	2.70187e-09	1.03704e-07	CCNG1,ANAPC7,CDK1,VRK1,SETD8,CDK3,E4F1,PTTG1,CDC6,ANAPC2,CCNA2,CDK2,RAN,CDC16,ASPM
M3	6 genes	501	GO:0000077	DNA damage checkpoint (BP)	26	34208	6	374	3.14026e-07	7.45097e-06	ATR,CHEK2,CHEK1,RAD1,NBN,ATM
M3	4 genes	1156	GO:0007095	mitotic cell cycle G2/M transition DNA damage checkpoint (BP)	7	34208	4	374	4.79524e-07	1.07893e-05	CCNG1,CDK1,CCNA2,NBN
M5	10 genes	1266	GO:0000080	G1 phase of mitotic cell cycle (BP)	26	34208	10	479	1.14733e-12	5.24457e-11	CCND1,RB1,E2F3,CDK7,FOXO4,TCF3,CCNH,E2F1,MNAT1,TAF1
M5	8 genes	557	GO:0045787	positive regulation of cell cycle (BP)	27	34208	8	479	2.45103e-09	7.10108e-08	HCFC1,RARA,FGFR1,CITED2,TCF3,ID2,NR2E1,FOSL1
M5	14 genes	205	GO:0007050	cell cycle arrest (BP)	129	34208	14	479	4.15184e-09	1.06754e-07	RB1,SKIL,CDK7,MEN1,SOX2,HBP1,PLAGL1,FOXO4,DBC1,KAT2B,TCF7L2,MYC,PML,SMAD3
M5	6 genes	1256	GO:0071158	positive regulation of cell cycle arrest (BP)	14	34208	6	479	1.995e-08	4.14516e-07	HMGA2,GATA6,RRP8,BRCA1,MED25,ID2
M5	10 genes	345	GO:0051726	regulation of cell cycle (BP)	67	34208	10	479	3.20751e-08	6.53253e-07	CTBP1,SKP2,RB1,JUN,MED1,MECOM,E2F1,MNT,JUNB,HIPK2
Signaling
M1	21 genes	152	GO:0050852	T cell receptor signaling pathway (BP)	87	34208	21	638	8.40178e-18	9.80798e-16	PSEN1,CD4,PSEN2,NFKBIA,TAB2,HLA-DRA,WAS,IKBKB,PTEN,TRAF6,PIK3CA,HLA-DRB1,CSK,HLA-DRB5,PDPK1,PLCG1,PAK1,UBC,UBE2N,HLA-DRB4,CHUK
M1	19 genes	100	GO:0048015	phosphatidylinositol-mediated signaling (BP)	73	34208	19	638	6.65285e-17	6.70728e-15	PIK3C3,CASP9,RICTOR,MTOR,PTEN,RPS6KB1,MAPKAP1,MDM2,PIK3CA,PDPK1,IRS1,AKT1,RHOA,IGF1R,CHUK,GSK3B,MLST8,NTRK1,PDGFRB
M1	19 genes	524	GO:0031295	T cell costimulation (BP)	75	34208	19	638	1.15796e-16	1.11668e-14	GRB2,CD4,CDC42,VAV1,HLA-DRA,RICTOR,MTOR,MAPKAP1,PIK3CA,HLA-DRB1,CSK,HLA-DRB5,PDPK1,PAK1,AKT1,HLA-DRB4,RAC1,MAP3K14,MLST8
M1	18 genes	266	GO:0034142	toll-like receptor 4 signaling pathway (BP)	75	34208	18	638	2.09473e-15	1.72079e-13	NFKBIA,TAB2,IKBKB,TRAF6,TBK1,UBC,UBE2N,RIPK1,MAPK8,LY96,RPS6KA3,RPS6KA1,NOD1,ATF1,CHUK,MAPK14,IRF7,IRF3
M1	17 genes	272	GO:0002756	MyD88-independent toll-like receptor signaling pathway (BP)	65	34208	17	638	2.63648e-15	2.08847e-13	NFKBIA,TAB2,IKBKB,TRAF6,TBK1,UBC,RIPK1,MAPK8,LY96,RPS6KA3,RPS6KA1,NOD1,ATF1,CHUK,MAPK14,IRF7,IRF3
M1	18 genes	290	GO:0008063	Toll signaling pathway (BP)	77	34208	18	638	3.46036e-15	2.64658e-13	NFKBIA,TAB2,IKBKB,TRAF6,TBK1,UBC,UBE2N,RIPK1,MAPK8,LY96,RPS6KA3,RPS6KA1,NOD1,ATF1,CHUK,MAPK14,IRF7,IRF3
M1	22 genes	212	GO:0008286	insulin receptor signaling pathway (BP)	139	34208	22	638	1.77632e-14	1.27092e-12	GRB2,PIK3C3,MTOR,EIF4EBP1,RPS6KB1,RPTOR,SHC3,KRAS,PIK3CA,RHEB,PDPK1,PIK3R4,IRS1,PRKAA2,STK11,AKT1,RAF1,PTPRA,TSC1,IGF1R,MLST8,RPS6
M1	16 genes	264	GO:0034138	toll-like receptor 3 signaling pathway (BP)	63	34208	16	638	2.89725e-14	1.9473e-12	NFKBIA,TAB2,IKBKB,TRAF6,TBK1,UBC,RIPK1,MAPK8,RPS6KA3,RPS6KA1,NOD1,ATF1,CHUK,MAPK14,IRF7,IRF3
M1	17 genes	214	GO:0008543	fibroblast growth factor receptor signaling pathway (BP)	78	34208	17	638	7.07255e-14	4.35748e-12	GRB2,PIK3C3,CASP9,RICTOR,MTOR,PTEN,MAPKAP1,MDM2,PIK3CA,PDPK1,PIK3R4,IRS1,PLCG1,AKT1,CHUK,GSK3B,MLST8
M1	15 genes	269	GO:0002755	MyD88-dependent toll-like receptor signaling pathway (BP)	73	34208	15	638	5.23494e-12	2.52415e-10	NFKBIA,TAB2,IKBKB,TRAF6,HSPD1,UBC,UBE2N,MAPK8,LY96,RPS6KA3,RPS6KA1,NOD1,ATF1,CHUK,MAPK14
M1	14 genes	284	GO:0034130	toll-like receptor 1 signaling pathway (BP)	69	34208	14	638	3.22062e-11	1.25322e-09	NFKBIA,TAB2,IKBKB,TRAF6,UBC,UBE2N,MAPK8,LY96,RPS6KA3,RPS6KA1,NOD1,ATF1,CHUK,MAPK14
M1	14 genes	297	GO:0034134	toll-like receptor 2 signaling pathway (BP)	69	34208	14	638	3.22062e-11	1.25322e-09	NFKBIA,TAB2,IKBKB,TRAF6,UBC,UBE2N,MAPK8,LY96,RPS6KA3,RPS6KA1,NOD1,ATF1,CHUK,MAPK14
M1	27 genes	157	GO:0007264	small GTPase mediated signal transduction (BP)	312	34208	27	638	5.24845e-11	1.90837e-09	BCR,CDC42,RALGDS,RAP1A,VAV1,MYO9B,RALA,YWHAQ,ARHGAP17,RASD2,ARHGDIA,KRAS,G3BP2,RHEB,RALBP1,LRRK2,PLD2,PDK1,RAF1,RHOA,RRAS2,RIT2,RALB,ARHGAP29,RAC1,ARHGEF6,NTRK1
M1	14 genes	293	GO:0002224	toll-like receptor signaling pathway (BP)	74	34208	14	638	8.71972e-11	3.02193e-09	NFKBIA,TAB2,IKBKB,TRAF6,UBC,UBE2N,MAPK8,LY96,RPS6KA3,RPS6KA1,NOD1,ATF1,CHUK,MAPK14
M1	26 genes	372	GO:0035556	intracellular signal transduction (BP)	303	34208	26	638	1.43838e-10	4.83384e-09	PSEN1,PSEN2,FKBP8,VAV1,SYK,TOLLIP,PLCD1,YWHAE,DEDD2,SHC3,PRKCZ,DVL2,PDPK1,RASA1,PRKCD,PLCG1,AKT1,RAF1,NOD1,DEPTOR,ARHGAP29,GSK3B,RAC1,PRKCA,PRKCI,SQSTM1
M1	10 genes	554	GO:0042059	negative regulation of epidermal growth factor receptor signaling pathway (BP)	33	34208	10	638	2.98676e-10	8.95221e-09	GRB2,CDC42,SH3KBP1,HGS,CBLC,UBC,EPS15,CBL,EGFR,SH3GL2
M1	10 genes	452	GO:0018105	peptidyl-serine phosphorylation (BP)	52	34208	10	638	3.71196e-08	8.57617e-07	MTOR,PRKCZ,LRRK2,HIPK3,AKT1,PINK1,MAPK8,STK4,MAPK14,GSK3B
M1	10 genes	259	GO:0051403	stress-activated MAPK cascade (BP)	53	34208	10	638	4.49922e-08	1.01829e-06	TAB2,TRAF6,UBC,AGT,MAPK8,RPS6KA3,RPS6KA1,NOD1,ATF1,MAPK14
M1	15 genes	447	GO:0006184	GTP catabolic process (BP)	151	34208	15	638	1.70357e-07	3.49863e-06	CDC42,RAP1A,RASD2,DNM2,RHEB,GSPT1,RHOA,DNM1,RRAS2,RIT2,RALB,SEPT5,GNAS,RAC1,MFN1
M1	15 genes	177	GO:0051056	regulation of small GTPase mediated signal transduction (BP)	172	34208	15	638	9.18211e-07	1.60362e-05	BCR,CDC42,RALGDS,IQGAP1,VAV1,MYO9B,ARHGAP17,ARHGDIA,G3BP2,RALBP1,RASA1,RHOA,ARHGAP29,RAC1,ARHGEF6
M1	9 genes	590	GO:0043547	positive regulation of GTPase activity (BP)	61	34208	9	638	1.88662e-06	3.03227e-05	BCR,IQGAP1,ARRB1,RALBP1,LRRK2,RGS20,BIN1,ARHGEF6,RGS2
M1	5 genes	512	GO:0048260	positive regulation of receptor-mediated endocytosis (BP)	14	34208	5	638	3.86888e-06	5.75919e-05	HIP1,HNRNPK,SYNJ1,PLD2,CBL
M1	4 genes	1504	GO:0032727	positive regulation of interferon-alpha production (BP)	7	34208	4	638	4.0121e-06	5.77846e-05	TBK1,HSPD1,MAVS,IRF7
M1	7 genes	856	GO:0033138	positive regulation of peptidyl-serine phosphorylation (BP)	36	34208	7	638	3.96332e-06	5.86043e-05	CDC42,BCL2,PIK3CA,PAK1,AKT1,RAF1,SNCA
M1	6 genes	620	GO:0018107	peptidyl-threonine phosphorylation (BP)	24	34208	6	638	4.15596e-06	5.94704e-05	MTOR,BCL2,PDPK1,PRKCD,HIPK3,MAPK8
M1	5 genes	1379	GO:0050999	regulation of nitric-oxide synthase activity (BP)	13	34208	5	638	2.52596e-06	3.91789e-05	HSP90AA1,AKT1,EGFR,WASL,NOS3
M1	10 genes	584	GO:0060333	interferon-gamma-mediated signaling pathway (BP)	82	34208	10	638	3.04009e-06	4.68259e-05	HLA-DRA,HLA-DRB1,HLA-DRB5,PRKCD,CAMK2G,CAMK2A,HLA-DRB4,IRF8,IRF7,IRF3
M1	12 genes	217	GO:0007265	Ras protein signal transduction (BP)	70	34208	12	638	6.34672e-09	1.61805e-07	GRB2,RALGDS,RALA,G3BP1,SHC3,KRAS,G3BP2,RAF1,RRAS2,RALB,MAPK14,NTRK1
M1	9 genes	1355	GO:0070423	nucleotide-binding oligomerization domain containing signaling pathway (BP)	25	34208	9	638	4.04096e-10	1.19505e-08	TAB2,IKBKB,TRAF6,UBC,UBE2N,TNFAIP3,ITCH,NOD1,CHUK
M1	9 genes	701	GO:0032480	negative regulation of type I interferon production (BP)	30	34208	9	638	2.60391e-09	6.9584e-08	OTUD5,TBK1,UBC,TNFAIP3,ITCH,MAVS,ATG5,UBE2L6,IRF3
M5	18 genes	393	GO:0030521	androgen receptor signaling pathway (BP)	43	34208	18	479	1.37352e-22	1.66195e-20	PPARGC1A,RNF4,RB1,MED17,PIAS2,CDK7,BRCA1,NCOA2,KAT5,CTNNB1,MED1,NCOA3,PIAS1,AR,DAXX,NKX3-1,GRIP1,NR0B2
M5	13 genes	877	GO:0030522	intracellular receptor mediated signaling pathway (BP)	32	34208	13	479	1.84543e-16	1.46002e-14	AHR,NR2E3,PPARG,NR4A1,NR2F1,NR5A1,NR1H4,ESR2,ESRRB,NR1H2,ESRRA,NR1H3,NR4A2
M5	16 genes	644	GO:0007179	transforming growth factor beta receptor signaling pathway (BP)	65	34208	16	479	5.88339e-16	4.03404e-14	SMAD1,FOS,CREB1,KLF10,CITED1,SMAD7,JUN,SMAD4,CITED2,SMAD2,SMURF1,NLK,SKI,HIPK2,PML,SMAD3
M5	9 genes	1412	GO:0060395	SMAD protein signal transduction (BP)	16	34208	9	479	2.01416e-13	1.03578e-11	HNF1A,FOS,CITED1,GATA4,JUN,SMAD4,HNF4A,SKI,HIPK2
M5	6 genes	1344	GO:0060766	negative regulation of androgen receptor signaling pathway (BP)	10	34208	6	479	1.46317e-09	4.63038e-08	SIRT1,PHB,SMARCA4,PIAS2,HDAC1,ESR2
M5	11 genes	413	GO:0034097	response to cytokine stimulus (BP)	62	34208	11	479	9.67571e-10	3.31715e-08	FOS,CITED1,SRF,JUN,CTNNB1,JUNB,PML,STAT6,STAT3,RELA,FOSL1
M5	10 genes	156	GO:0051591	response to cAMP (BP)	52	34208	10	479	2.46789e-09	6.95404e-08	FOS,GATA6,CITED1,CARM1,SREBF1,JUN,HNF4A,JUNB,RELA,FOSL1
M5	9 genes	383	GO:0030512	negative regulation of transforming growth factor beta receptor signaling pathway (BP)	39	34208	9	479	2.80376e-09	7.68978e-08	ONECUT1,SIRT1,SMAD7,SKIL,NKX2-1,NR3C1,MECOM,SMURF1,SKI
M5	5 genes	1589	GO:0033235	positive regulation of protein sumoylation (BP)	7	34208	5	479	1.08194e-08	2.41907e-07	ARNT,PIAS3,PIAS4,HDAC4,PIAS1
M5	6 genes	212	GO:0030520	intracellular estrogen receptor signaling pathway (BP)	14	34208	6	479	1.995e-08	4.14516e-07	RARA,TADA3,TAF7,ESR1,ESR2,NCOA6
M5	6 genes	786	GO:0030511	positive regulation of transforming growth factor beta receptor signaling pathway (BP)	19	34208	6	479	1.69838e-07	2.98595e-06	CITED1,SMAD4,CITED2,MEN1,HIPK2,ING2
M5	4 genes	1708	GO:0050847	progesterone receptor signaling pathway (BP)	5	34208	4	479	1.87747e-07	3.27284e-06	PHB,UBR5,KLF9,PGR
M5	7 genes	1039	GO:0070555	response to interleukin-1 (BP)	31	34208	7	479	1.98655e-07	3.43389e-06	TAF9,CITED1,HDAC4,SRC,AES,ETS1,RELA
M5	14 genes	359	GO:0019221	cytokine-mediated signaling pathway (BP)	181	34208	14	479	3.04914e-07	5.09925e-06	STAT2,KLF6,IFNAR2,EGR1,IRF2,IRF9,IRF5,IRF1,PIAS1,STAT1,PML,STAT6,STAT3,RELA
M5	11 genes	165	GO:0014070	response to organic cyclic compound (BP)	112	34208	11	479	5.33157e-07	8.37179e-06	FOS,AHR,CCND1,JUN,TAF2,EP300,RXRA,JUNB,STAT3,RELA,FOSL1
M5	5 genes	1132	GO:0016925	protein sumoylation (BP)	14	34208	5	479	9.51019e-07	1.41757e-05	TRIM28,UBE2I,BCL11A,PIAS2,PIAS3
M5	6 genes	592	GO:0043392	negative regulation of DNA binding (BP)	25	34208	6	479	1.03231e-06	1.52766e-05	HMGA2,JUN,HABP4,ID2,KDM1A,RSF1
M5	8 genes	157	GO:0032869	cellular response to insulin stimulus (BP)	56	34208	8	479	1.09896e-06	1.60324e-05	PARP1,PPARG,HDAC9,HIF1A,USF1,KAT2B,HDAC5,RXRA
M5	4 genes	788	GO:0010870	positive regulation of receptor biosynthetic process (BP)	7	34208	4	479	1.28521e-06	1.77428e-05	HIF1A,HDAC2,HDAC1,NR1H3
M5	5 genes	417	GO:0048384	retinoic acid receptor signaling pathway (BP)	15	34208	5	479	1.4101e-06	1.90827e-05	RARA,CREM,NR1H2,RXRA,PML
M5	6 genes	1004	GO:0032570	response to progesterone stimulus (BP)	27	34208	6	479	1.68494e-06	2.2506e-05	FOS,SREBF1,JUNB,NR1H3,RELA,FOSL1
M5	5 genes	836	GO:0017015	regulation of transforming growth factor beta receptor signaling pathway (BP)	16	34208	5	479	2.02744e-06	2.65634e-05	SMAD7,ZEB1,SMAD4,SMAD2,SMAD3
M5	4 genes	850	GO:0007183	SMAD protein complex assembly (BP)	8	34208	4	479	2.54189e-06	3.26792e-05	SMAD1,SMAD4,SMAD2,SMAD3
M5	5 genes	272	GO:0071277	cellular response to calcium ion (BP)	17	34208	5	479	2.83915e-06	3.3758e-05	FOS,JUN,JUNB,FOSB,MEF2C
M5	8 genes	9	GO:0045766	positive regulation of angiogenesis (BP)	65	34208	8	479	3.49793e-06	4.11156e-05	RUNX1,GATA6,GATA4,HIPK1,HIF1A,HIPK2,NR2E1,ETS1
M5	8 genes	555	GO:0060070	canonical Wnt receptor signaling pathway (BP)	66	34208	8	479	3.93206e-06	4.56963e-05	TBL1X,GATA4,CCND1,CHD8,DVL1,CTNNB1,TCF7L2,MYC
M5	7 genes	556	GO:0032526	response to retinoic acid (BP)	47	34208	7	479	3.91609e-06	4.57693e-05	RUNX1,RARA,GATA4,SREBF1,EP300,RXRA,KLF4
M5	9 genes	471	GO:0032355	response to estradiol stimulus (BP)	89	34208	9	479	4.53018e-06	5.1201e-05	AHR,RARA,VDR,BRCA1,ESR1,CTNNB1,PRDM2,STAT3,ETS1
M5	7 genes	279	GO:0000165	MAPK cascade (BP)	53	34208	7	479	8.92827e-06	9.32256e-05	SMAD1,MAPK3,MAPK1,FGFR1,MEN1,MYC,MEF2C
M5	4 genes	1001	GO:0097067	cellular response to thyroid hormone stimulus (BP)	9	34208	4	479	4.52467e-06	5.17069e-05	GATA1,LMO2,MED1,KLF9
M5	5 genes	1287	GO:0032091	negative regulation of protein binding (BP)	19	34208	5	479	5.21307e-06	5.76521e-05	CARM1,DVL1,PARK7,AES,KDM1A
M6	2 genes	25	GO:0023019	signal transduction involved in regulation of gene expression (BP)	16	34208	2	7	4.30126e-06	4.94644e-05	MSX2,MSX1
M6	2 genes	72	GO:0061312	BMP signaling pathway involved in heart development (BP)	2	34208	2	7	3.58927e-08	1.37589e-06	MSX2,MSX1
Transcription processes and regulation
M1	37 genes	399	GO:0016071	mRNA metabolic process (BP)	223	34208	37	638	3.45757e-24	1.27815e-21	PPP2R2A,RPS14,PSMC2,RPL5,RPL11,PSME3,PSMC5,PSMD10,RPS7,RPL23,RPL26,HSPB1,RPLP1,YWHAZ,PRKCD,PSMD4,HSPA8,PSMD12,UBC,AKT1,RPL22,PSMC3,RPL35A,EXOSC5,PSMA1,RPL13A,RPS4Y1,MAPK14,PSMA3,PRKCA,PSMD2,RPS3,PSMA4,HSPA1A,RPL23A,RPS6,RPS15A
M1	37 genes	373	GO:0016070	RNA metabolic process (BP)	257	34208	37	638	5.68238e-22	1.26035e-19	PPP2R2A,RPS14,PSMC2,RPL5,RPL11,PSME3,PSMC5,PSMD10,RPS7,RPL23,RPL26,HSPB1,RPLP1,YWHAZ,PRKCD,PSMD4,HSPA8,PSMD12,UBC,AKT1,RPL22,PSMC3,RPL35A,EXOSC5,PSMA1,RPL13A,RPS4Y1,MAPK14,PSMA3,PRKCA,PSMD2,RPS3,PSMA4,HSPA1A,RPL23A,RPS6,RPS15A
M1	8 genes	563	GO:0032088	negative regulation of NF-kappaB transcription factor activity (BP)	46	34208	8	638	1.95789e-06	3.10186e-05	NFKBIA,ARRB2,SIVA1,ARRB1,PSMD10,TNFAIP3,ITCH,RPS3
M1	4 genes	909	GO:0007253	cytoplasmic sequestering of NF-kappaB (BP)	6	34208	4	638	1.74532e-06	2.84641e-05	NFKBIA,FAF1,PSMD10,G3BP2
M1	19 genes	223	GO:0051092	positive regulation of NF-kappaB transcription factor activity (BP)	92	34208	19	638	6.87794e-15	5.08509e-13	NFKBIA,TAB2,TRIM32,IKBKB,TRAF6,CLU,KRAS,PRKCZ,UBC,UBE2N,RIPK1,CAMK2A,AGT,TRAF1,NOD1,CHUK,PRKCI,TRAF2,NTRK1
M3	21 genes	78	GO:0008380	RNA splicing (BP)	267	34208	21	374	2.55031e-12	2.08009e-10	TARDBP,SRSF4,CPSF2,NHP2L1,RBM39,RBM5,CPSF3,NONO,SF3B1,SMN1,CSTF2,CDC5L,WT1,SRRM1,DHX9,FUS,NUDT21,USP39,YBX1,SFPQ,CPSF1
M3	14 genes	77	GO:0000398	nuclear mRNA splicing, via spliceosome (BP)	167	34208	14	374	5.1971e-09	1.93778e-07	SRSF4,CPSF2,NHP2L1,RBM5,CPSF3,SF3B1,CSTF2,CDC5L,SRRM1,DHX9,FUS,NUDT21,YBX1,CPSF1
M3	7 genes	758	GO:0031124	mRNA 3'-end processing (BP)	33	34208	7	374	5.90513e-08	1.63962e-06	SRSF4,CPSF2,CPSF3,CSTF2,SRRM1,NUDT21,CPSF1
M3	7 genes	760	GO:0006369	termination of RNA polymerase II transcription (BP)	44	34208	7	374	4.77682e-07	1.11317e-05	SRSF4,CPSF2,CPSF3,CSTF2,SRRM1,NUDT21,CPSF1
M3	3 genes	1120	GO:0030422	production of siRNA involved in RNA interference (BP)	3	34208	3	374	1.29652e-06	2.52531e-05	PRKRA,DICER1,TARBP2
M5	93 genes	130	GO:0006366	transcription from RNA polymerase II promoter (BP)	294	34208	93	479	7.80036e-100	3.20907e-97	TAF11,TAF9,FOS,POLR2B,AHR,PARP1,GATA1,NFKB1,NR2E3,HCFC1,CDK9,GATA6,PAX6,NFE2L2,TAF10,GABPA,SNAPC4,NFYA,TAF13,MEIS2,EGR1,GTF2I,SRF,GTF2A1L,TRIP4,GATA4,LMO4,MLL,CEBPD,KAT2A,LMO2,KDM5A,TAF7,GTF2A2,GTF2E2,POU1F1,GTF2H4,TAF12,TAF5,MAF,CDK7,MEF2D,TAF4,DVL1,IRF9,TCEA1,USF1,ERCC3,NR3C1,KLF11,ATF4,GTF2E1,GTF2F1,TAF1A,TAF4B,DEK,KLF5,FOXO4,IRF1,SNAPC2,COPS2,TADA2A,CCNH,GTF2H1,TBPL1,GTF2B,GTF2F2,GTF2A1,NKX3-…
M5	40 genes	436	GO:0006367	transcription initiation from RNA polymerase II promoter (BP)	68	34208	40	479	9.46177e-57	2.43286e-54	TAF11,TAF9,POLR2B,CDK9,PPARGC1A,TAF10,TAF13,GTF2I,GTF2A1L,TAF7,GTF2A2,GTF2E2,E2F3,GTF2H4,TAF12,TAF2,MED17,TAF5,CDK7,TAF4,ERCC3,GTF2E1,GTF2F1,TAF7L,TAF4B,MED1,CCNH,GTF2H1,TBPL1,GTF2B,GTF2F2,TCF4,GTF2A1,TBP,TAF6,ERCC2,NCOA6,MNAT1,TAF1,TBPL2
M5	65 genes	98	GO:0010467	gene expression (BP)	408	34208	65	479	1.55327e-48	3.19508e-46	TAF11,TAF9,POLR2B,NR2E3,PPARG,CDK9,RARA,TRIM28,TAF10,TAF13,GTF2A2,GTF2E2,NR4A1,GTF2H4,MAML1,TAF12,MED17,TAF5,VDR,CDK7,TAF4,TCEA1,ESR1,ERCC3,NR3C1,GTF2E1,GTF2F1,NR2F1,TAF4B,HNF4A,MED1,CDK8,SNW1,KAT2B,NR5A1,NR1H4,ESR2,MED25,PGR,CCNH,ESRRB,GTF2H1,GTF2B,GTF2F2,NR1H2,GTF2A1,AR,THRB,TBP,THRA,HNF4G,RXRA,RBPJ,NR2E1,TAF6,ERCC2,CCNC,MNAT1,TAF1,ESRRA,NR1H3,CREBBP,NR4A2,ESRRG,NR0B2
M5	28 genes	437	GO:0006368	transcription elongation from RNA polymerase II promoter (BP)	65	34208	28	479	6.86308e-35	1.2834e-32	TAF11,TAF9,POLR2B,CDK9,TAF10,TAF13,GTF2A2,GTF2E2,GTF2H4,TAF12,TAF5,CDK7,TAF4,TCEA1,ERCC3,GTF2E1,GTF2F1,TAF4B,CCNH,GTF2H1,GTF2B,GTF2F2,GTF2A1,TBP,TAF6,ERCC2,MNAT1,TAF1
M5	18 genes	717	GO:0006352	transcription initiation, DNA-dependent (BP)	24	34208	18	479	3.8795e-29	5.70009e-27	TAF9,TAF10,TAF13,TAF7,TAF1L,TAF12,TAF5,TAF4,TAF4B,SMARCA5,GTF2B,TCF4,TAF6,NCOA6,TAF6L,TAF1,RSF1,SUPT3H
M5	17 genes	716	GO:0043966	histone H3 acetylation (BP)	39	34208	17	479	8.86264e-22	1.0128e-19	TAF9,KAT6A,TAF10,TADA3,SAP130,WDR5,KAT2A,TAF12,KAT2B,TCF3,TADA2A,SPI1,SUPT7L,TAF5L,TADA1,TAF6L,SUPT3H
M5	21 genes	84	GO:0010628	positive regulation of gene expression (BP)	104	34208	21	479	1.33126e-18	1.3692e-16	SMAD1,CTCFL,HMGA2,HCFC1,PAX6,CITED1,TADA3,RELB,CITED2,PIAS3,VDR,RPS6KA2,DNMT1,NKX2-1,MED1,NCOA3,CTCF,ID2,E2F1,NKX3-1,MEF2C
M5	12 genes	1031	GO:0016573	histone acetylation (BP)	20	34208	12	479	5.63904e-18	5.52358e-16	KAT6A,TRRAP,KAT8,TAF1L,TAF5,SRCAP,KAT5,NCOA3,EP300,TAF1,MBD3,CREBBP
M5	12 genes	1128	GO:0006360	transcription from RNA polymerase I promoter (BP)	24	34208	12	479	1.15065e-16	9.46753e-15	MAPK3,UBTF,GTF2H4,TAF1B,CDK7,ERCC3,TAF1A,KAT2B,CCNH,GTF2H1,ERCC2,MNAT1
M5	12 genes	1125	GO:0006361	transcription initiation from RNA polymerase I promoter (BP)	24	34208	12	479	1.15065e-16	9.46753e-15	MAPK3,UBTF,GTF2H4,TAF1B,CDK7,ERCC3,TAF1A,KAT2B,CCNH,GTF2H1,ERCC2,MNAT1
M5	19 genes	599	GO:0006351	transcription, DNA-dependent (BP)	105	34208	19	479	5.09659e-16	3.61506e-14	ARNT,HOXA9,PTMA,TAF1B,MED21,TCEA1,ESR1,NR3C1,ATF6B,TCF3,LDB1,AR,BAZ1B,BCL3,SKI,CALCOCO1,THRB,PAPOLG,NR4A2
M5	10 genes	1126	GO:0006362	transcription elongation from RNA polymerase I promoter (BP)	19	34208	10	479	2.17833e-14	1.31789e-12	UBTF,GTF2H4,TAF1B,CDK7,ERCC3,TAF1A,CCNH,GTF2H1,ERCC2,MNAT1
M5	10 genes	1127	GO:0006363	termination of RNA polymerase I transcription (BP)	21	34208	10	479	8.11132e-14	4.63472e-12	UBTF,GTF2H4,TAF1B,CDK7,ERCC3,TAF1A,CCNH,GTF2H1,ERCC2,MNAT1
M5	9 genes	898	GO:0006337	nucleosome disassembly (BP)	16	34208	9	479	2.01416e-13	1.03578e-11	SMARCB1,SMARCD2,SMARCC1,SMARCA4,ARID2,SMARCE1,BAZ1B,HMGA1,SMARCC2
M5	10 genes	438	GO:0006370	mRNA capping (BP)	30	34208	10	479	6.17249e-12	2.64517e-10	POLR2B,GTF2H4,CDK7,ERCC3,GTF2F1,CCNH,GTF2H1,GTF2F2,ERCC2,MNAT1
M5	8 genes	448	GO:0043967	histone H4 acetylation (BP)	20	34208	8	479	1.51572e-10	5.99584e-09	RUVBL2,USP22,TRRAP,MORF4L1,BRD8,TCF3,RUVBL1,EP300
M5	11 genes	32	GO:0051090	regulation of sequence-specific DNA binding transcription factor activity (BP)	63	34208	11	479	1.15759e-09	3.84059e-08	FOS,FOXF2,MAPK3,MAPK1,JUN,FOXO1,FOXO4,ATF2,FOXO3,TAF6,TAF6L
M5	13 genes	332	GO:0006334	nucleosome assembly (BP)	102	34208	13	479	2.0416e-09	6.17583e-08	KAT6A,ASF1A,HIST2H2AB,ITGB3BP,HIST2H2AC,HIST3H3,H3F3A,RBBP4,RBBP7,RUVBL1,SMARCA5,HIST1H4A,RSF1
M5	10 genes	282	GO:0010629	negative regulation of gene expression (BP)	52	34208	10	479	2.46789e-09	6.95404e-08	FGFR1,BCL11A,CITED2,TGIF1,REST,CTCF,ID2,HEY2,NKX3-1,MEF2C
M5	6 genes	718	GO:0016578	histone deubiquitination (BP)	12	34208	6	479	6.28639e-09	1.52131e-07	TAF10,USP22,TRRAP,KAT2A,ATXN7,SUPT3H
M5	5 genes	1432	GO:0000183	chromatin silencing at rDNA (BP)	7	34208	5	479	1.08194e-08	2.41907e-07	SIRT1,UBTF,RRP8,SUV39H1,SMARCA5
M5	5 genes	705	GO:0006333	chromatin assembly or disassembly (BP)	9	34208	5	479	6.34267e-08	1.20804e-06	ASF1A,MTA2,SMARCA5,CHD3,BAZ1B
M5	6 genes	721	GO:0016571	histone methylation (BP)	18	34208	6	479	1.17595e-07	2.17921e-06	CTCFL,SATB1,CARM1,SUV39H1,EHMT1,PRMT1
M5	6 genes	83	GO:0006306	DNA methylation (BP)	19	34208	6	479	1.69838e-07	2.98595e-06	FOS,DNMT3B,MLL,DNMT1,EHMT1,ATF7IP
M5	6 genes	46	GO:0043388	positive regulation of DNA binding (BP)	19	34208	6	479	1.69838e-07	2.98595e-06	EDF1,SKI,EP300,HIPK2,ERCC2,BRD4
M5	5 genes	449	GO:0043968	histone H2A acetylation (BP)	12	34208	5	479	3.85049e-07	6.23658e-06	RUVBL2,TRRAP,MORF4L1,BRD8,RUVBL1
M5	6 genes	1052	GO:0034080	CenH3-containing nucleosome assembly at centromere (BP)	22	34208	6	479	4.50692e-07	7.13133e-06	ITGB3BP,RBBP4,RBBP7,RUVBL1,SMARCA5,RSF1
M5	4 genes	1590	GO:0010944	negative regulation of transcription by competitive promoter binding (BP)	7	34208	4	479	1.28521e-06	1.77428e-05	CREB1,SMAD7,PHB,BHLHE41
M5	3 genes	1478	GO:0065004	protein-DNA complex assembly (BP)	3	34208	3	479	2.72858e-06	3.26319e-05	TCF4,EP300,HEY2
M5	5 genes	617	GO:0006325	chromatin organization (BP)	20	34208	5	479	6.87085e-06	7.47795e-05	SATB1,HMGA2,SOX2,SUV39H1,HDAC5
M5	4 genes	921	GO:0034968	histone lysine methylation (BP)	10	34208	4	479	7.45752e-06	7.86673e-05	MEN1,SUV39H1,EHMT1,SETD7
Apoptosis
M1	22 genes	509	GO:0008219	cell death (BP)	156	34208	22	638	2.04638e-13	1.16381e-11	PSEN1,PARK2,HIP1,PSEN2,SNCAIP,OPTN,FAF1,MAPT,BCL2,CLU,HSPB1,SLC6A3,APP,ATXN3,HSPD1,AFG3L2,PINK1,HTT,DCTN1,SNCA,UCHL1,GBA
M1	12 genes	991	GO:0008633	activation of pro-apoptotic gene products (BP)	32	34208	12	638	2.56888e-13	1.42445e-11	DEDD2,BCL2,FAS,RIPK1,AKT1,MAPK8,BID,TNFRSF10B,BAK1,BAX,TRADD,TRAF2
M1	23 genes	57	GO:0043065	positive regulation of apoptotic process (BP)	178	34208	23	638	3.86107e-13	2.08874e-11	PSEN1,NLRC4,PSEN2,CASP2,FAF1,DNM2,CLU,NOTCH1,BCL2L1,FAS,HSPD1,HTRA2,AGT,STK4,APC,PTGS2,ITGA6,AMBRA1,ANXA1,ABL1,NOS3,MAP3K5,RPS6
M1	10 genes	902	GO:0001836	release of cytochrome c from mitochondria (BP)	22	34208	10	638	2.51016e-12	1.23723e-10	BCL2,CLU,BCL2L1,SFN,BID,BAK1,FIS1,CASP7,BAX,CASP3
M1	7 genes	901	GO:0008635	activation of cysteine-type endopeptidase activity involved in apoptotic process by cytochrome c (BP)	11	34208	7	638	2.34977e-10	7.55331e-09	CASP9,SIVA1,APAF1,BAK1,CASP7,BAX,CASP3
M1	7 genes	696	GO:0051402	neuron apoptosis (BP)	20	34208	7	638	4.76905e-08	1.05778e-06	BCL2,APP,FAS,AIFM1,BID,NLRP1,GAPDH
M1	4 genes	1197	GO:0043653	mitochondrial fragmentation involved in apoptosis (BP)	5	34208	4	638	5.90525e-07	1.05628e-05	DNM1L,ATG3,FIS1,BAX
M1	10 genes	227	GO:0043524	negative regulation of neuron apoptosis (BP)	78	34208	10	638	1.91158e-06	3.05028e-05	PSEN1,BCL2,KRAS,RASA1,BCL2L1,AGT,RHOA,SNCA,PRKCI,NTRK1
M1	5 genes	1524	GO:0008637	apoptotic mitochondrial changes (BP)	13	34208	5	638	2.52596e-06	3.91789e-05	BCL2L1,AKT1,BID,HK2,BAX
M1	4 genes	1491	GO:0090201	negative regulation of release of cytochrome c from mitochondria (BP)	7	34208	4	638	4.0121e-06	5.77846e-05	PARK2,PSMD10,BCL2L1,AKT1
M1	4 genes	816	GO:0006924	activation-induced cell death of T cells (BP)	6	34208	4	638	1.74532e-06	2.84641e-05	SIVA1,FAS,AKT1,RPS6
DNA replication
M3	30 genes	408	GO:0006260	DNA replication (BP)	152	34208	30	374	6.7488e-29	4.40359e-26	ORC3,BLM,CDK1,WRN,RRM2B,TK1,ORC4,MCM2,ORC2,CHAF1A,ATR,E4F1,SET,ING5,CDC6,TOP1,CDK2,RRM2,CHEK1,RAD1,PCNA,TOP2A,RPA1,KAT7,LIG3,RPA2,ING4,ORC6,LIG4,POLA1
M3	15 genes	433	GO:0000723	telomere maintenance (BP)	50	34208	15	374	4.58113e-18	5.97838e-16	XRCC6,POT1,BLM,WRN,TERF2IP,PRKDC,TERF2,PCNA,RPA1,NBN,ACD,XRCC5,RPA2,POLA1,RFC1
M3	7 genes	676	GO:0051276	chromosome organization (BP)	19	34208	7	374	7.9459e-10	3.84052e-08	BRCA2,BLM,PTTG1,TP53,RPA1,MRE11A,LIG4
M3	5 genes	790	GO:0090399	replicative senescence (BP)	9	34208	5	374	1.84874e-08	5.88439e-07	ATR,TP53,CHEK2,CHEK1,ATM
M3	6 genes	484	GO:0006270	DNA-dependent DNA replication initiation (BP)	21	34208	6	374	7.75132e-08	2.10739e-06	ORC4,MCM2,ORC2,CCNE1,PURA,POLA1
M3	6 genes	435	GO:0006271	DNA strand elongation involved in DNA replication (BP)	30	34208	6	374	7.8053e-07	1.61681e-05	MCM2,PCNA,RPA1,RPA2,POLA1,RFC1
M3	5 genes	351	GO:0006261	DNA-dependent DNA replication (BP)	18	34208	5	374	1.15918e-06	2.32728e-05	TOP2A,RPA1,RPA2,BAZ1A,RFC1
M3	3 genes	1138	GO:0016233	telomere capping (BP)	3	34208	3	374	1.29652e-06	2.52531e-05	POT1,TERF2,ACD
M3	4 genes	40	GO:0006265	DNA topological change (BP)	9	34208	4	374	1.69657e-06	3.20874e-05	HMGB2,TOP1,TOP2A,HMGB1
M3	5 genes	431	GO:0032201	telomere maintenance via semi-conservative replication (BP)	21	34208	5	374	2.67971e-06	4.72571e-05	PCNA,RPA1,RPA2,POLA1,RFC1
M3	5 genes	432	GO:0000722	telomere maintenance via recombination (BP)	22	34208	5	374	3.4368e-06	5.98004e-05	PCNA,RPA1,RPA2,POLA1,RFC1
M3	4 genes	434	GO:0007004	telomere maintenance via telomerase (BP)	11	34208	4	374	4.36698e-06	7.49856e-05	POT1,TERF2IP,TERF2,RFC1
DNA damage and repair
M1	5 genes	1339	GO:0010039	response to iron ion (BP)	14	34208	5	638	3.86888e-06	5.75919e-05	CASP6,BCL2,SLC6A3,SLC11A2,TFF1
M1	6 genes	944	GO:0045739	positive regulation of DNA repair (BP)	23	34208	6	638	3.16685e-06	4.8442e-05	BRE,BRCC3,UBE2N,UIMC1,EGFR,H2AFX
M1	6 genes	96	GO:2000379	positive regulation of reactive oxygen species metabolic process (BP)	21	34208	6	638	1.7573e-06	2.84503e-05	GRB2,RIPK1,AGT,ACE2,MAPK14,PDGFRB
M1	16 genes	166	GO:0001666	response to hypoxia (BP)	175	34208	16	638	2.1012e-07	4.23677e-06	PSEN2,PKM2,BCL2,TNFRSF1A,FAS,PAK1,PLD2,RAF1,VHL,SLC11A2,UBQLN1,PAM,NOS3,PDIA2,EPAS1,NOL3
M1	18 genes	397	GO:0006977	DNA damage response, signal transduction by p53 class mediator resulting in cell cycle arrest (BP)	66	34208	18	638	1.75338e-16	1.62042e-14	CASP2,PSMC2,PSME3,PSMC5,TRIAP1,PSMD10,MDM2,PIDD,PSMD4,PSMD12,UBC,PSMC3,RFWD2,CRADD,PSMA1,PSMA3,PSMD2,PSMA4
M1	10 genes	347	GO:0071260	cellular response to mechanical stimulus (BP)	51	34208	10	638	3.04876e-08	7.11805e-07	CASP2,FAS,AGT,MAPK8,TNFRSF10A,CRADD,TNFRSF10B,CASP1,BAK1,MAP3K14
M3	45 genes	144	GO:0006281	DNA repair (BP)	285	34208	45	374	2.31627e-38	3.02273e-35	BRCA2,XRCC6,GADD45A,BARD1,BLM,TP53BP1,UBE2A,NPM1,CDK1,RRM2B,RAD51,CHAF1A,ATR,PTTG1,ATRX,NONO,FOXM1,CDK2,CDC14B,DDB2,CHEK1,XRCC1,MSH2,RAD1,PCNA,MGMT,SUMO1,TOP2A,RPA1,NBN,XPC,XRCC4,LIG3,GADD45G,CHD1L,XRCC5,RPA2,SFPQ,MDC1,MSH6,ATM,APEX1,LIG4,POLA1,RFC1
M3	19 genes	264	GO:0006302	double-strand break repair (BP)	59	34208	19	374	3.2318e-23	8.43501e-21	BRCA2,XRCC6,TP53BP1,RAD51,TP53,APTX,CHEK2,PRKDC,MSH2,RPA1,NBN,XRCC4,XRCC5,RPA2,TRIP13,MDC1,MRE11A,ATM,LIG4
M3	14 genes	43	GO:0006310	DNA recombination (BP)	86	34208	14	374	6.09428e-13	5.68074e-11	BRCA2,BLM,WRN,RAD51,ATRX,NONO,RPA1,XRCC4,LIG3,XRCC5,RPA2,SFPQ,APEX1,HMGB1
M3	15 genes	190	GO:0000084	S phase of mitotic cell cycle (BP)	112	34208	15	374	1.73112e-12	1.50608e-10	ORC3,PSMD11,CDKN1A,ORC4,MCM2,ORC2,CDC6,CDK2,PCNA,PLK3,RPA1,RPA2,ORC6,POLA1,RFC1
M3	7 genes	483	GO:0006303	double-strand break repair via nonhomologous end joining (BP)	11	34208	7	374	5.61145e-12	4.0683e-10	XRCC6,PRKDC,XRCC6BP1,XRCC4,XRCC5,LIG4,POLA1
M3	6 genes	675	GO:0006266	DNA ligation (BP)	7	34208	6	374	1.13821e-11	7.81773e-10	XRCC6,APTX,MGMT,TOP2A,LIG3,LIG4
M3	9 genes	757	GO:0000724	double-strand break repair via homologous recombination (BP)	40	34208	9	374	4.11231e-10	2.23607e-08	BRCA2,BLM,TP53BP1,RAD51,RPA1,NBN,RPA2,MDC1,ATM
M3	7 genes	668	GO:0010165	response to X-ray (BP)	19	34208	7	374	7.9459e-10	3.84052e-08	BRCA2,BLM,TP73,TP53,MSH2,XRCC4,LIG4
M3	5 genes	51	GO:0051103	DNA ligation involved in DNA repair (BP)	6	34208	5	374	9.04517e-10	3.93465e-08	HMGB2,XRCC4,LIG3,LIG4,HMGB1
M3	5 genes	49	GO:0033151	V(D)J recombination (BP)	8	34208	5	374	8.29109e-09	2.84734e-07	XRCC6,HMGB2,LIG3,LIG4,HMGB1
M3	7 genes	672	GO:0010332	response to gamma radiation (BP)	30	34208	7	374	2.89455e-08	8.78463e-07	BRCA2,TP73,TP53,CHEK2,PRKDC,XRCC4,LIG4
M3	4 genes	748	GO:0010569	regulation of double-strand break repair via homologous recombination (BP)	7	34208	4	374	4.79524e-07	1.07893e-05	TERF2IP,PPP4C,CHEK1,RPA2
M3	5 genes	261	GO:0071479	cellular response to ionizing radiation (BP)	19	34208	5	374	1.55908e-06	2.99205e-05	GADD45A,CDKN1A,TP53,RAD1,MGMT
M3	6 genes	344	GO:0006284	base-excision repair (BP)	34	34208	6	374	1.70386e-06	3.17649e-05	WRN,TP53,XRCC1,PCNA,LIG3,APEX1
M3	5 genes	346	GO:0006297	nucleotide-excision repair, DNA gap filling (BP)	20	34208	5	374	2.06014e-06	3.734e-05	PCNA,RPA1,RPA2,LIG4,RFC1
M3	5 genes	776	GO:0008630	DNA damage response, signal transduction resulting in induction of apoptosis (BP)	20	34208	5	374	2.06014e-06	3.734e-05	TP73,CHEK2,TOPORS,MSH6,ATM
M3	3 genes	1117	GO:0031848	protection from non-homologous end joining at telomere (BP)	4	34208	3	374	5.14388e-06	8.60611e-05	TERF2IP,TERF2,ACD
M5	10 genes	440	GO:0006283	transcription-coupled nucleotide-excision repair (BP)	44	34208	10	479	4.27803e-10	1.59998e-08	POLR2B,GTF2H4,CDK7,TCEA1,ERCC3,CCNH,GTF2H1,ERCC2,MNAT1,ERCC6
M5	7 genes	1357	GO:0000718	nucleotide-excision repair, DNA damage removal (BP)	21	34208	7	479	9.91547e-09	2.31774e-07	GTF2H4,CDK7,ERCC3,CCNH,GTF2H1,ERCC2,MNAT1
M5	10 genes	435	GO:0006289	nucleotide-excision repair (BP)	67	34208	10	479	3.20751e-08	6.53253e-07	POLR2B,GTF2H4,CDK7,TCEA1,ERCC3,CCNH,GTF2H1,ERCC2,MNAT1,ERCC6
M5	3 genes	1156	GO:2001022	positive regulation of response to DNA damage stimulus (BP)	3	34208	3	479	2.72858e-06	3.26319e-05	HMGA2,MYC,NKX3-1
Immunological
M1	41 genes	52	GO:0045087	innate immune response (BP)	309	34208	41	638	7.73793e-23	1.90697e-20	NLRC4,NFKBIA,PIK3C3,OTUD5,TAB2,SYK,TRIM32,TOLLIP,IKBKB,BCL2,MAP4K2,TRAF6,CLU,TBK1,APP,TXN,PIK3R4,BCL2L1,S100B,UBC,UBE2N,RIPK1,TNFAIP3,MAPK8,LY96,RPS6KA3,ITCH,RPS6KA1,NOD1,ATF1,CHUK,MAVS,MAPK14,CASP1,NLRP1,IRF7,ATG5,MAP3K5,UBE2L6,TRAF2,IRF3
M1	18 genes	1353	GO:0002218	activation of innate immune response (BP)	45	34208	18	638	6.31903e-20	8.75976e-18	NLRC4,TAB2,IKBKB,BCL2,TRAF6,TBK1,APP,TXN,BCL2L1,UBC,UBE2N,TNFAIP3,ITCH,NOD1,CHUK,MAVS,CASP1,NLRP1
M1	13 genes	181	GO:0002474	antigen processing and presentation of peptide antigen via MHC class I (BP)	94	34208	13	638	2.21253e-08	5.51393e-07	PSMC2,PSME3,PSMC5,PSMD10,PSMD4,PSMD12,UBC,PSMC3,BCAP31,PSMA1,PSMA3,PSMD2,PSMA4
M1	24 genes	446	GO:0030168	platelet activation (BP)	234	34208	24	638	1.82912e-11	7.65469e-10	VAV1,SYK,ARRB2,ARRB1,CLU,PIK3CA,APP,PRKCZ,PDPK1,YWHAZ,HSPA5,PRKCD,AKT1,RAF1,RHOA,FN1,PDE1A,GNAS,MAPK14,RAC1,PRKCA,PRKG1,GP6,NOS3
M1	8 genes	425	GO:0007249	I-kappaB kinase/NF-kappaB cascade (BP)	38	34208	8	638	4.18398e-07	8.00006e-06	TAB2,IKBKB,TRAF6,TBK1,UBC,LY96,CHUK,MAP3K14
M1	6 genes	1105	GO:0007250	activation of NF-kappaB-inducing kinase activity (BP)	17	34208	6	638	4.27108e-07	7.96073e-06	IKBKG,TRAF6,AGT,TNFRSF10A,TNFRSF10B,TRAF2
M1	15 genes	324	GO:0032496	response to lipopolysaccharide (BP)	136	34208	15	638	4.22238e-08	9.65489e-07	NFKBIA,BCR,RPS6KB1,TNFRSF1A,NOTCH1,FAS,LY96,RPS6KA3,SNCA,PTGS2,MAPK14,HSF1,NOS3,CASP8,IRF3
Protein folding
M1	8 genes	165	GO:0009408	response to heat (BP)	49	34208	8	638	3.22158e-06	4.89415e-05	CASP6,DNAJA1,BCL2,RPS6KB1,AKT1,HSPA4,HSF1,NOS3
M1	4 genes	1101	GO:0042026	protein refolding (BP)	7	34208	4	638	4.0121e-06	5.77846e-05	HSP90AA1,FKBP1A,HSPD1,HSPA1A
M1	20 genes	411	GO:0006457	protein folding (BP)	182	34208	20	638	2.5714e-10	8.14765e-09	TUBA1A,PFDN1,FKBP8,DNAJA1,PPID,HSP90AA1,LRPAP1,DNAJB1,DNAJB2,VBP1,FKBP1A,CCT5,HSPA8,BAG2,HSPA9,BAG5,PPIL2,DNAJC3,PDIA2,FKBP4
M1	11 genes	691	GO:0006914	autophagy (BP)	48	34208	11	638	1.0539e-09	3.03578e-08	PSEN1,MAP1LC3B,RNF185,ATG7,STK11,MAP1LC3A,AMBRA1,ATG3,BECN1,SQSTM1,ATG5
M1	28 genes	235	GO:0006950	response to stress (BP)	155	34208	28	638	1.20564e-19	1.573e-17	PRKRIR,HSPA1L,SYVN1,MAP4K2,MAPKAP1,HSPB1,HSP90AA1,BAG1,DNAJB1,STIP1,PRKAA2,HSPD1,HERPUD1,HSPA8,HTRA2,HSPA4,PINK1,MAPK8,RPS6KA3,VHL,RPS6KA1,UCHL1,TFF1,EGFR,MAPK14,SQSTM1,MAP3K5,HSPA1A
M1	11 genes	30	GO:0006986	response to unfolded protein (BP)	51	34208	11	638	2.11168e-09	5.71183e-08	DNAJA1,HSPB1,HSP90AA1,DNAJB1,DNAJB2,HSPD1,HERPUD1,HSPA8,HSPA4,DNAJC3,HSPA1A
M1	13 genes	421	GO:0006200	ATP catabolic process (BP)	82	34208	13	638	4.01971e-09	1.03671e-07	ACTC1,MYO9B,PSMC2,PSMC5,HSP90AA1,KIF1B,HSPA5,RALBP1,MYH9,HSPD1,HSPA8,PICK1,ATP5J2
Autophagy
M1	5 genes	702	GO:0010506	regulation of autophagy (BP)	12	34208	5	638	1.57871e-06	2.65272e-05	PARK2,MAPT,DAPK1,RB1CC1,ABL1
M1	4 genes	1636	GO:0016559	peroxisome fission (BP)	4	34208	4	638	1.19883e-07	2.58155e-06	PEX11A,DNM1L,PEX11B,FIS1
M1	5 genes	141	GO:0031929	TOR signaling cascade (BP)	8	34208	5	638	1.18772e-07	2.58271e-06	MTOR,EIF4EBP1,RPS6KB1,RPTOR,RPS6
M1	8 genes	1168	GO:0000045	autophagic vacuole assembly (BP)	17	34208	8	638	2.9381e-10	8.92698e-09	PSEN1,PIK3C3,ATG14,MAP1LC3A,RB1CC1,ATG3,BECN1,ATG5
M1	12 genes	860	GO:0006897	endocytosis (BP)	110	34208	12	638	1.06603e-06	1.81882e-05	HIP1,SH3KBP1,DNM2,DBNL,PACSIN1,APP,SH3GL1,USP20,DNM1,ARR3,CLINT1,SH3GL3
Translation
M1	25 genes	247	GO:0006412	translation (BP)	241	34208	25	638	5.40199e-12	2.49617e-10	RPS14,RPL5,RPL11,EEF2,EIF3B,RPS7,EIF4EBP1,RPL23,COPS5,RPL26,EIF3C,RPLP1,GSPT1,PABPC4,AKT1,RPL22,EIF3E,RPL35A,EIF3F,RPL13A,RPS4Y1,RPS3,RPL23A,RPS6,RPS15A
M1	16 genes	121	GO:0006414	translational elongation (BP)	93	34208	16	638	1.79579e-11	7.65973e-10	RPS14,RPL5,RPL11,EEF2,RPS7,RPL23,RPL26,RPLP1,RPL22,RPL35A,RPL13A,RPS4Y1,RPS3,RPL23A,RPS6,RPS15A
M1	15 genes	611	GO:0006415	translational termination (BP)	87	34208	15	638	7.44976e-11	2.66509e-09	RPS14,RPL5,RPL11,RPS7,RPL23,RPL26,RPLP1,RPL22,RPL35A,RPL13A,RPS4Y1,RPS3,RPL23A,RPS6,RPS15A
Metabolism
M1	11 genes	400	GO:0006521	regulation of cellular amino acid metabolic process (BP)	51	34208	11	638	2.11168e-09	5.71183e-08	PSMC2,PSME3,PSMC5,PSMD10,PSMD4,PSMD12,PSMC3,PSMA1,PSMA3,PSMD2,PSMA4
Development and differentiation
M1	5 genes	273	GO:0001782	B cell homeostasis (BP)	15	34208	5	638	5.71417e-06	7.92127e-05	IKBKG,IKBKB,BCL2,BAK1,CASP3
M1	14 genes	578	GO:0007417	central nervous system development (BP)	112	34208	14	638	2.39872e-08	5.78301e-07	PARK2,PTEN,SHC3,NGFR,S100B,SH3GL1,TP53BP2,RPS6KA3,STK4,PAM,SH3GL3,GSTP1,SH3GL2,NDN
M1	20 genes	169	GO:0031018	endocrine pancreas development (BP)	121	34208	20	638	1.18072e-13	7.07795e-12	RPS14,RPL5,RPL11,RPS7,CLU,RPL23,RPL26,RPLP1,HES1,AKT1,RPL22,RPL35A,RPL13A,RPS4Y1,BAK1,ANXA1,RPS3,RPL23A,RPS6,RPS15A
M1	5 genes	805	GO:0050771	negative regulation of axonogenesis (BP)	15	34208	5	638	5.71417e-06	7.92127e-05	PSEN1,ARHGDIA,PTK2,NGFR,RHOA
M5	17 genes	479	GO:0009952	anterior/posterior pattern specification (BP)	94	34208	17	479	1.80561e-14	1.1255e-12	HOXA9,HOXA10,HOXB1,HOXB4,MLL,HOXB2,HIPK1,HOXD10,SMAD4,ZBTB16,YY1,GLI3,SMAD2,NEUROD1,PBX1,HIPK2,HOXD4
M5	12 genes	338	GO:0030183	B cell differentiation (BP)	40	34208	12	479	1.94094e-13	1.05066e-11	ONECUT1,HDAC9,KLF6,BCL6,BCL11A,HDAC4,LYL1,SP3,TCF3,IKZF1,RAG1,HDAC5
M5	9 genes	1309	GO:0035162	embryonic hemopoiesis (BP)	17	34208	9	479	4.22719e-13	2.12081e-11	RUNX1,TAL1,AHR,GATA1,MLL,HIF1A,MED1,PBX1,KLF1
M5	8 genes	1833	GO:0060216	definitive hemopoiesis (BP)	12	34208	8	479	6.57219e-13	3.14395e-11	SP1,RUNX1,TAL1,HOXA9,HOXB4,HIPK1,LYL1,SP3
M5	7 genes	1122	GO:0048596	embryonic camera-type eye morphogenesis (BP)	14	34208	7	479	3.18586e-10	1.23647e-08	SP1,PAX6,ZEB1,HIPK1,CITED2,SP3,HIPK2
M5	29 genes	194	GO:0030154	cell differentiation (BP)	520	34208	29	479	4.00386e-10	1.52517e-08	EDF1,TAF8,EID1,TCF12,SMARCB1,SIRT1,ARNT,PDLIM7,PAX6,CITED1,CTBP1,ZEB1,ZBTB7A,HIF1A,SUV39H1,YY1,SRY,TAF7L,HNF4A,CREM,FOXO4,BHLHE41,NR5A1,TCF4,MECOM,SMURF1,FEZF1,PBX1,ZBTB7B
M5	9 genes	269	GO:0045165	cell fate commitment (BP)	33	34208	9	479	5.49715e-10	2.01922e-08	ONECUT1,TAL1,PPARG,NEUROG1,SMAD2,NR2E1,HEY2,PML,MEF2C
M5	8 genes	663	GO:0001892	embryonic placenta development (BP)	23	34208	8	479	5.68599e-10	2.05194e-08	SP1,ARNT,HIF1A,CITED2,SP3,MED1,ESRRB,CEBPB
M5	15 genes	306	GO:0001501	skeletal system development (BP)	134	34208	15	479	7.4883e-10	2.61075e-08	RUNX1,KLF10,FGFR1,HOXA10,WDR5,HOXD10,VDR,ZBTB16,ETS2,HDAC4,CTNNB1,HOXD12,AES,NKX3-2,SMAD3
M5	13 genes	327	GO:0009887	organ morphogenesis (BP)	102	34208	13	479	2.0416e-09	6.17583e-08	CRX,MAPK3,MAPK1,SMARCC1,PAX6,VDR,NKX2-1,BHLHE41,AES,EP300,PBX1,RELA,E2F4
M5	8 genes	518	GO:0007492	endoderm development (BP)	27	34208	8	479	2.45103e-09	7.10108e-08	ONECUT1,GATA6,GATA4,SMAD4,HOXC11,NKX2-1,SMAD2,SMAD3
M5	8 genes	855	GO:0048589	developmental growth (BP)	27	34208	8	479	2.45103e-09	7.10108e-08	SRF,SMAD4,GLI3,ZMIZ1,NCOA3,SMAD2,PYGO2,SMAD3
M5	9 genes	299	GO:0048704	embryonic skeletal system morphogenesis (BP)	39	34208	9	479	2.80376e-09	7.68978e-08	HOXB1,HOXB4,ZEB1,HOXB2,HOXD10,MEN1,GLI3,HOXD4,MEF2C
M5	8 genes	832	GO:0045668	negative regulation of osteoblast differentiation (BP)	29	34208	8	479	4.62364e-09	1.15986e-07	CITED1,FGFR1,MEN1,HDAC4,HDAC7,ID2,SKI,SMAD3
M5	10 genes	87	GO:0045666	positive regulation of neuron differentiation (BP)	56	34208	10	479	5.28371e-09	1.30947e-07	NKX2-2,FGFR1,NEUROG1,ZEB1,TGIF1,TCF3,NEUROD1,TCF4,FEZF1,MEF2C
M5	9 genes	340	GO:0045665	negative regulation of neuron differentiation (BP)	48	34208	9	479	1.98457e-08	4.20852e-07	NKX2-2,PAX6,SOX2,MED1,GLI3,REST,ID2,PBX1,NR2E1
M5	6 genes	903	GO:0045648	positive regulation of erythrocyte differentiation (BP)	16	34208	6	479	5.19486e-08	1.0177e-06	TAL1,ARNT,HIF1A,ID2,FOXO3,ETS1
M5	7 genes	1551	GO:0048536	spleen development (BP)	22	34208	7	479	1.43675e-08	3.11094e-07	ONECUT1,AHR,HOXB4,NKX3-2,BCL3,PBX1,NFKB2
M5	8 genes	540	GO:0045444	fat cell differentiation (BP)	39	34208	8	479	5.86194e-08	1.12692e-06	HMGA2,TBL1X,CCND1,RUNX1T1,MED1,TCF7L2,ATF2,KLF4
M5	6 genes	1007	GO:0030099	myeloid cell differentiation (BP)	18	34208	6	479	1.17595e-07	2.17921e-06	RUNX1,KAT6A,KAT8,ZBTB16,NCOA6,PML
M5	10 genes	399	GO:0001764	neuron migration (BP)	78	34208	10	479	1.41872e-07	2.58258e-06	PAX6,FGFR1,SRF,NKX2-1,NR2F1,PCNT,ESR2,FEZF1,NR4A2,TOP2B
M5	5 genes	694	GO:0048821	erythrocyte development (BP)	11	34208	5	479	2.27231e-07	3.86293e-06	GATA1,SRF,BCL6,CITED2,MED1
M5	10 genes	37	GO:0007389	pattern specification process (BP)	84	34208	10	479	2.88859e-07	4.87035e-06	FOXF2,HOXB1,ZEB1,FOXO1,NKX2-1,FOXO4,GLI3,HOXD12,FOXO3,HEY2
M5	13 genes	248	GO:0007507	heart development (BP)	156	34208	13	479	3.42825e-07	5.64153e-06	PPARG,HDAC9,SRF,CITED2,RPS6KA2,DVL1,GLI3,ID2,EP300,RXRA,NCOA6,NKX3-1,MEF2C
M5	5 genes	1445	GO:0001829	trophectodermal cell differentiation (BP)	12	34208	5	479	3.85049e-07	6.23658e-06	SP1,SRF,CITED2,SP3,JUNB
M5	6 genes	865	GO:0021983	pituitary gland development (BP)	22	34208	6	479	4.50692e-07	7.13133e-06	CREB1,HMGA2,PAX6,SOX2,NKX2-1,ETS1
M5	4 genes	1638	GO:0043353	enucleate erythrocyte differentiation (BP)	6	34208	4	479	5.56985e-07	8.61443e-06	SP1,RB1,SP3,ID2
M5	6 genes	1360	GO:0009954	proximal/distal pattern formation (BP)	23	34208	6	479	6.02558e-07	9.24972e-06	HOXA9,HOXA10,HOXD10,CTNNB1,GLI3,PBX1
M5	5 genes	1497	GO:0021772	olfactory bulb development (BP)	13	34208	5	479	6.18494e-07	9.42402e-06	PCNT,ID2,SKI,FEZF1,NR2E1
M5	7 genes	1218	GO:0030326	embryonic limb morphogenesis (BP)	38	34208	7	479	8.76037e-07	1.31533e-05	HNF1A,FGFR1,HOXA10,HOXD10,CTNNB1,SKI,PBX1
M5	9 genes	58	GO:0030324	lung development (BP)	75	34208	9	479	1.06403e-06	1.56337e-05	SP1,SREBF1,CUX1,NKX2-1,NR3C1,SP3,GLI3,SMAD2,EP300
M5	4 genes	771	GO:0001779	natural killer cell differentiation (BP)	7	34208	4	479	1.28521e-06	1.77428e-05	SP3,TCF3,IKZF1,ID2
M5	4 genes	1399	GO:0030219	megakaryocyte differentiation (BP)	7	34208	4	479	1.28521e-06	1.77428e-05	SP1,TAL1,GATA1,SP3
M5	4 genes	1275	GO:0060136	embryonic process involved in female pregnancy (BP)	7	34208	4	479	1.28521e-06	1.77428e-05	SP1,CITED2,SP3,JUNB
M5	6 genes	226	GO:0051149	positive regulation of muscle cell differentiation (BP)	27	34208	6	479	1.68494e-06	2.2506e-05	MYOG,MAML1,CTNNB1,TCF3,MYOD1,MEF2C
M5	7 genes	236	GO:0045669	positive regulation of osteoblast differentiation (BP)	42	34208	7	479	1.78437e-06	2.36803e-05	SMAD1,PDLIM7,MEN1,CTNNB1,GLI3,CEBPB,MEF2C
M5	8 genes	261	GO:0060021	palate development (BP)	62	34208	8	479	2.43068e-06	3.1645e-05	FOXF2,SMAD4,MEN1,GLI3,SMAD2,SKI,PYGO2,MEF2C
M5	3 genes	1640	GO:0002521	leukocyte differentiation (BP)	3	34208	3	479	2.72858e-06	3.26319e-05	SRF,CITED2,ID2
M5	3 genes	1479	GO:0003208	cardiac ventricle morphogenesis (BP)	3	34208	3	479	2.72858e-06	3.26319e-05	GATA4,HIF1A,HEY2
M5	3 genes	1796	GO:0021798	forebrain dorsal/ventral pattern formation (BP)	3	34208	3	479	2.72858e-06	3.26319e-05	PAX6,NKX2-1,GLI3
M5	3 genes	1812	GO:0035855	megakaryocyte development (BP)	3	34208	3	479	2.72858e-06	3.26319e-05	TAL1,SRF,MED1
M5	3 genes	1809	GO:0060745	mammary gland branching involved in pregnancy (BP)	3	34208	3	479	2.72858e-06	3.26319e-05	VDR,ESR1,MED1
M5	4 genes	296	GO:0002467	germinal center formation (BP)	8	34208	4	479	2.54189e-06	3.26792e-05	BCL6,BCL3,NFKB2,MEF2C
M5	6 genes	659	GO:0030218	erythrocyte differentiation (BP)	29	34208	6	479	2.64049e-06	3.35277e-05	TAL1,GATA1,ADD1,TCEA1,HIPK2,KLF1
M5	6 genes	895	GO:0035019	somatic stem cell maintenance (BP)	29	34208	6	479	2.64049e-06	3.35277e-05	HMGA2,KLF10,SOX2,LDB1,SKI,NR2E1
M5	17 genes	453	GO:0007283	spermatogenesis (BP)	317	34208	17	479	2.9584e-06	3.49737e-05	SREBF2,SIRT1,HMGA2,RARA,HOXA10,GATA4,BCL6,YY1,TAF7L,CREM,RUVBL1,TBPL1,CCNA1,E2F1,TBP,ING2,TRIM27
M5	4 genes	827	GO:0048617	embryonic foregut morphogenesis (BP)	9	34208	4	479	4.52467e-06	5.17069e-05	GATA4,CTNNB1,SMAD2,SMAD3
M5	8 genes	117	GO:0008584	male gonad development (BP)	70	34208	8	479	6.15469e-06	6.77016e-05	GATA1,HMGA2,GATA6,GATA4,CITED2,NR5A1,AR,GATA3
M5	6 genes	820	GO:0009888	tissue development (BP)	32	34208	6	479	4.86119e-06	5.4345e-05	FOXF2,FOXO1,FOXO4,NR5A1,FOXO3,MBD3
M5	6 genes	887	GO:0048538	thymus development (BP)	32	34208	6	479	4.86119e-06	5.4345e-05	BCL11B,LMO4,CITED2,CTNNB1,IKZF1,PBX1
M5	6 genes	1230	GO:0001658	branching involved in ureteric bud morphogenesis (BP)	34	34208	6	479	7.04564e-06	7.54837e-05	CITED1,SMAD4,CTNNB1,GLI3,MYC,PBX1
M5	6 genes	253	GO:0042692	muscle cell differentiation (BP)	34	34208	6	479	7.04564e-06	7.54837e-05	MYOG,IFRD1,CTNNB1,TCF3,MYOD1,MEF2C
M5	4 genes	840	GO:0060039	pericardium development (BP)	10	34208	4	479	7.45752e-06	7.86673e-05	SETD2,SMAD2,MECOM,SMAD3
M5	4 genes	126	GO:0060065	uterus development (BP)	10	34208	4	479	7.45752e-06	7.86673e-05	ESR1,ESR2,SRC,GATA3
M5	27 genes	76	GO:0001701	in utero embryonic development (BP)	179	34208	27	479	4.70887e-20	5.09798e-18	RUNX1,GATA1,NCOR2,GATA6,SIN3A,GABPA,FGFR1,ADD1,SRF,GATA4,KAT2A,CHD8,SMAD4,CTNNB1,GLI3,ZMIZ1,SMAD2,PCNT,AR,MECOM,JUNB,ERCC2,PYGO2,KLF1,MBD3,SMAD3,PRMT1
M5	17 genes	817	GO:0001889	liver development (BP)	75	34208	17	479	3.24702e-16	2.3854e-14	ONECUT1,HNF1A,SP1,RUNX1,AHR,GATA6,CCND1,JUN,CITED2,CTNNB1,SP3,MED1,EP300,RXRA,KLF1,RELA,SMAD3
M5	63 genes	66	GO:0007275	multicellular organismal development (BP)	945	34208	63	479	8.81288e-25	1.13301e-22	NKX2-2,EDF1,TAL1,TAF8,GCM1,TCF12,CRX,SIRT1,HMGA2,BANP,CREG1,PDLIM7,MYOG,HOXA9,PAX6,CITED1,HOXA10,HOXB1,NEUROG1,SRF,HOXB4,LMO2,EBF1,ZBTB7A,TRERF1,KDM5A,HOXB2,HOXD10,TBX21,IFRD1,DACH1,CITED2,VDR,CUX1,MEF2D,DVL1,SOX2,HOXC11,TGIF1,TAF7L,CREM,RBBP7,MED1,MKX,LDB1,HOXD12,NEUROD1,IKZF1,AES,ID2,KDM1A,FEZF1,MNT,NR2E1,HOXD4,ZBTB7B,NKX3-1,MYOD1,HIC1,TBPL2,MXD1,FOSB,MEF2C
Differentiation
M6	3 genes	60	GO:0048863	stem cell differentiation (BP)	15	34208	3	7	2.38467e-09	2.74237e-07	SOX10,MSX2,MSX1
M6	2 genes	83	GO:0035880	embryonic nail plate morphogenesis (BP)	2	34208	2	7	3.58927e-08	1.37589e-06	MSX2,MSX1
M6	2 genes	67	GO:2000678	negative regulation of transcription regulatory region DNA binding (BP)	8	34208	2	7	1.00441e-06	1.44384e-05	MSX2,MSX1
M6	2 genes	104	GO:0021879	forebrain neuron differentiation (BP)	7	34208	2	7	7.5338e-07	1.44398e-05	POU3F4,DLX2
M6	2 genes	79	GO:0003198	epithelial to mesenchymal transition involved in endocardial cushion formation (BP)	5	34208	2	7	3.58822e-07	1.03161e-05	MSX2,MSX1
M6	2 genes	39	GO:0060349	bone morphogenesis (BP)	17	34208	2	7	4.87428e-06	5.09584e-05	MSX2,MSX1
M6	2 genes	82	GO:0061180	mammary gland epithelium development (BP)	8	34208	2	7	1.00441e-06	1.44384e-05	MSX2,MSX1
M6	2 genes	78	GO:0035115	embryonic forelimb morphogenesis (BP)	24	34208	2	7	9.88518e-06	9.4733e-05	MSX2,MSX1
Cell migration and shape
M1	4 genes	1717	GO:0045792	negative regulation of cell size (BP)	7	34208	4	638	4.0121e-06	5.77846e-05	MTOR,AKT1,TSC1,DEPTOR
M1	13 genes	19	GO:0030335	positive regulation of cell migration (BP)	105	34208	13	638	8.50486e-08	1.8677e-06	TRIM32,GRB7,SYNE2,PTK2,IRS1,MYLK,PLD2,RRAS2,APC,IGF1R,EGFR,SPAG9,PDGFRB
M1	11 genes	20	GO:0008360	regulation of cell shape (BP)	90	34208	11	638	9.56251e-07	1.64416e-05	SH3KBP1,BRWD1,EZR,PTK2,GAS7,RASA1,MYH9,FN1,ANXA7,FMNL1,PRPF40A
M1	11 genes	352	GO:0050900	leukocyte migration (BP)	106	34208	11	638	4.88396e-06	6.89975e-05	GRB2,GRB7,MSN,KRAS,PIK3CA,PLCG1,MYH9,FN1,PPIL2,ITGA6,GP6
Protein complex/membrane assambly/stabilization
M1	5 genes	1730	GO:0031333	negative regulation of protein complex assembly (BP)	9	34208	5	638	2.63121e-07	5.16463e-06	CDC42,EIF4EBP1,PRKCZ,RAF1,GSK3B
M1	4 genes	1525	GO:0043497	regulation of protein heterodimerization activity (BP)	6	34208	4	638	1.74532e-06	2.84641e-05	CDC42,BCL2,BAK1,BAX
M1	12 genes	209	GO:0030036	actin cytoskeleton organization (BP)	128	34208	12	638	5.3067e-06	7.44953e-05	BCR,CDC42,PACSIN2,KRAS,PDPK1,ATXN3,RHOA,FMNL1,WIPF1,ABL1,PRKG1,LIMK1
M1	6 genes	1755	GO:0030048	actin filament-based movement (BP)	17	34208	6	638	4.27108e-07	7.96073e-06	ACTC1,MYO9B,WAS,MYH9,MYO7A,WIPF1
M1	7 genes	782	GO:0030049	muscle filament sliding (BP)	37	34208	7	638	4.80974e-06	6.83847e-05	NEB,ACTC1,TNNT3,TPM4,MYBPC1,TNNT1,VIM
M1	9 genes	693	GO:0050821	protein stabilization (BP)	53	34208	9	638	5.5045e-07	9.92599e-06	MDM4,PTEN,CLU,PRKCD,HSPD1,VHL,TSC1,USP2,GAPDH
M1	12 genes	577	GO:0006461	protein complex assembly (BP)	111	34208	12	638	1.17522e-06	1.98981e-05	MDM4,WAS,KPNA3,MDM2,FAS,HES1,TRAF1,DLG4,WIPF1,WASL,FANCC,TRAF2
M1	13 genes	706	GO:0006928	cellular component movement (BP)	95	34208	13	638	2.52004e-08	6.01016e-07	SERPINI2,ARHGDIA,MSN,HSPB1,TXN,MYH9,TPM4,PTGS2,VIM,MAPK14,RAC1,ANXA1,WASL
M1	12 genes	178	GO:0016044	cellular membrane organization (BP)	95	34208	12	638	2.13485e-07	4.26586e-06	ARRB1,FTH1,DNM2,ATG7,HGS,HSPA8,UBC,TSG101,COPB2,CLINT1,PRKCI,SH3GL2
Proteasomal degradation
M1	29 genes	199	GO:0006511	ubiquitin-dependent protein catabolic process (BP)	150	34208	29	638	3.65942e-21	6.24353e-19	PARK2,NUB1,PSMC2,UBE3A,USP42,UFD1L,UBE2G1,USP10,NEDD8,CUL9,FBXO11,USP16,USP11,USP20,UBE2L3,BTRC,USP9Y,STUB1,ITCH,UCHL1,PSMA1,USP2,CUL1,USP7,PSMA3,USP25,SQSTM1,PSMA4,UCHL5
M1	24 genes	318	GO:0016567	protein ubiquitination (BP)	153	34208	24	638	1.40771e-15	1.20088e-13	NUB1,TRIM32,ARRB2,ARRB1,RFWD3,TRAF6,FBXO11,MDM2,RCHY1,UBE2N,UBE2L3,BTRC,AKT1,STUB1,VHL,ITCH,CBL,DCAF6,CUL1,HERC2,ATG3,LMO7,UBE2L6,FBXO9
M1	11 genes	197	GO:0016579	protein deubiquitination (BP)	31	34208	11	638	5.26411e-12	2.48421e-10	USP42,USP10,WDR48,USP11,USP20,TNFAIP3,USP9Y,UCHL1,USP2,USP7,UCHL5
M1	27 genes	183	GO:0044267	cellular protein metabolic process (BP)	284	34208	27	638	5.99423e-12	2.71331e-10	TUBA1A,PFDN1,PSEN2,RPS14,RPL5,RPL11,EEF2,EIF3B,RPS7,EIF4EBP1,RPL23,RPL26,EIF3C,RPLP1,VBP1,HSPD1,CCT5,RPL22,EIF3E,RPL35A,EIF3F,RPL13A,RPS4Y1,RPS3,RPL23A,RPS6,RPS15A
M1	11 genes	747	GO:0030163	protein catabolic process (BP)	41	34208	11	638	1.65867e-10	5.41018e-09	PSMC2,PSMC5,MTOR,ATG7,MDM2,BTRC,AKT1,AFG3L2,PSMC3,VHL,TRAF2
M1	18 genes	41	GO:0006464	protein modification process (BP)	150	34208	18	638	4.78109e-10	1.39532e-08	UBE3A,NEDD8,ATG7,FBXO11,UBE2N,UBE2L3,AKT1,TSG101,HUWE1,ITCH,PAM,HERC2,ATG3,HERC1,ABL1,USP25,UBE2L6,HERC3
M1	41 genes	21	GO:0006508	proteolysis (BP)	543	34208	41	638	5.0229e-14	3.18308e-12	PSEN1,PSEN2,CASP2,OTUD5,CASP6,PSMC2,USP42,CASP9,PSMC5,USP10,NEDD8,METAP2,COPS5,USP16,CASP14,ATXN3,LTF,HTRA2,BRCC3,USP11,USP20,UBE2N,AFG3L2,CFLAR,TNFAIP3,USP9Y,VHL,THOP1,UCHL1,USP2,USP7,ACE2,CASP1,JOSD1,CASP7,CASP4,OTUB1,USP25,CASP3,CASP8,UCHL5
M1	8 genes	201	GO:0070534	protein K63-linked ubiquitination (BP)	22	34208	8	638	3.55911e-09	9.28719e-08	PARK2,UBE2G1,TRAF6,UBE2N,STUB1,ITCH,UBE2E2,TRAF2
M1	10 genes	203	GO:0042787	protein ubiquitination involved in ubiquitin-dependent protein catabolic process (BP)	46	34208	10	638	1.05762e-08	2.66568e-07	PARK2,UBE4B,TRIM32,MDM2,RCHY1,CBLC,HUWE1,ITCH,HERC2,HERC3
M1	5 genes	1228	GO:0051444	negative regulation of ubiquitin-protein ligase activity (BP)	7	34208	5	638	4.52367e-08	1.01348e-06	PSEN1,PSEN2,BAG5,CDKN2A,LIMK1
M1	8 genes	924	GO:0031398	positive regulation of protein ubiquitination (BP)	36	34208	8	638	2.67538e-07	5.20526e-06	PSMD10,RCHY1,DNAJB2,TBC1D7,HSPA5,FKBP1A,LRRK2,STUB1
M1	6 genes	1151	GO:0031397	negative regulation of protein ubiquitination (BP)	17	34208	6	638	4.27108e-07	7.96073e-06	ARRB2,RASD2,ARRB1,TNFAIP3,BAG5,ATG5
M1	9 genes	1316	GO:0043161	proteasomal ubiquitin-dependent protein catabolic process (BP)	52	34208	9	638	4.64617e-07	8.5167e-06	ARRB2,PSMC5,ARRB1,FAF1,BIRC2,TRIM63,STUB1,RAD23A,RAD23B
M1	5 genes	393	GO:0042176	regulation of protein catabolic process (BP)	14	34208	5	638	3.86888e-06	5.75919e-05	CDC42,FAF1,MDM2,HGS,PSMD2
Others
M1	17 genes	3	GO:0009615	response to virus (BP)	144	34208	17	638	1.87048e-09	5.18592e-08	TPT1,SIVA1,IKBKB,CLU,TBK1,HSPB1,CCT5,ITCH,CHUK,ACE2,MAVS,BECN1,DNAJC3,ACTA2,IRF7,IRF3,RPS15A
M1	15 genes	613	GO:0019058	viral infectious cycle (BP)	91	34208	15	638	1.44891e-10	4.79654e-09	RPS14,RPL5,RPL11,RPS7,RPL23,RPL26,RPLP1,RPL22,RPL35A,RPL13A,RPS4Y1,RPS3,RPL23A,RPS6,RPS15A
M1	15 genes	614	GO:0019083	viral transcription (BP)	82	34208	15	638	3.0739e-11	1.23962e-09	RPS14,RPL5,RPL11,RPS7,RPL23,RPL26,RPLP1,RPL22,RPL35A,RPL13A,RPS4Y1,RPS3,RPL23A,RPS6,RPS15A
M1	5 genes	1505	GO:0042640	anagen (BP)	10	34208	5	638	5.1814e-07	9.41996e-06	PSEN1,PSEN2,NOTCH1,AKT1,PTGS2
M3	5 genes	681	GO:0045190	isotype switching (BP)	13	34208	5	374	1.82144e-07	4.66074e-06	MSH2,NBN,XRCC4,MSH6,LIG4
M3	4 genes	671	GO:0019047	provirus integration (BP)	8	34208	4	374	9.50757e-07	1.93865e-05	XRCC6,XRCC4,XRCC5,LIG4
M3	6 genes	394	GO:0070979	protein K11-linked ubiquitination (BP)	25	34208	6	374	2.43799e-07	6.00298e-06	ANAPC7,UBE2A,ANAPC5,ANAPC2,CDC16,CDC27
M3	3 genes	1181	GO:0046826	negative regulation of protein export from nucleus (BP)	4	34208	3	374	5.14388e-06	8.60611e-05	BARD1,SOX4,CDK5
M3	4 genes	669	GO:0002328	pro-B cell differentiation (BP)	6	34208	4	374	2.07303e-07	5.20251e-06	SOX4,PRKDC,XRCC4,LIG4
M5	13 genes	439	GO:0050434	positive regulation of viral transcription (BP)	45	34208	13	479	3.28725e-14	1.93197e-12	POLR2B,CDK9,GTF2H4,CDK7,TCEA1,ERCC3,GTF2F1,CCNH,GTF2H1,GTF2F2,ERCC2,MNAT1,RSF1
M5	6 genes	974	GO:0051457	maintenance of protein location in nucleus (BP)	11	34208	6	479	3.18086e-09	8.28231e-08	TAF8,NR5A1,BCL3,SUPT7L,TAF3,PML
M5	3 genes	1073	GO:0030578	PML body organization (BP)	3	34208	3	479	2.72858e-06	3.26319e-05	HIPK2,PML,ETS1
M5	3 genes	1831	GO:0061198	fungiform papilla formation (BP)	3	34208	3	479	2.72858e-06	3.26319e-05	HDAC2,CTNNB1,HDAC1
M5	4 genes	250	GO:0030220	platelet formation (BP)	9	34208	4	479	4.52467e-06	5.17069e-05	TAL1,GATA1,SRF,MEF2C
M5	10 genes	423	GO:0007568	aging (BP)	114	34208	10	479	4.90138e-06	5.4498e-05	FOS,SREBF2,SIN3A,SREBF1,JUN,VDR,NR3C1,RXRA,ERCC2,RELA
Transcription from RNA polymerase III
M7	6 genes	50	GO:0006383	transcription from RNA polymerase III promoter (BP)	35	34208	6	21	3.91646e-14	4.85641e-12	GTF3C4,GTF3C5,GTF3C3,POLR3F,GTF3C2,BRF1
M7	4 genes	109	GO:0042791	5S class rRNA transcription from RNA polymerase III type 1 promoter (BP)	6	34208	4	21	1.57249e-12	4.87471e-11	GTF3C4,GTF3C5,GTF3C3,GTF3C2
M7	4 genes	110	GO:0042797	tRNA transcription from RNA polymerase III promoter (BP)	6	34208	4	21	1.57249e-12	4.87471e-11	GTF3C4,GTF3C5,GTF3C3,GTF3C2
M7	2 genes	80	GO:0006384	transcription initiation from RNA polymerase III promoter (BP)	3	34208	2	21	1.07638e-06	2.66943e-05	GTF3C4,BRF1
Carbohydrate/Glucose transport/metabolism
M5	11 genes	693	GO:0042593	glucose homeostasis (BP)	64	34208	11	479	1.38037e-09	4.50702e-08	HNF1A,PPARG,NCOR2,PAX6,HIF1A,USF1,HNF4A,TCF7L2,NEUROD1,FOXO3,STAT3
M5	10 genes	159	GO:0009749	response to glucose stimulus (BP)	70	34208	10	479	4.94228e-08	9.77526e-07	HNF1A,EGR1,SREBF1,HIF1A,HNF4A,SMAD2,TCF7L2,NEUROD1,EP300,NR0B2
M5	5 genes	572	GO:0055088	lipid homeostasis (BP)	15	34208	5	479	1.4101e-06	1.90827e-05	PPARG,USF1,HNF4A,NR1H2,NR1H3
M5	5 genes	571	GO:0019216	regulation of lipid metabolic process (BP)	16	34208	5	479	2.02744e-06	2.65634e-05	EDF1,PPARG,BCL11B,HNF4A,ID2
Cell growth
M5	14 genes	321	GO:0030308	negative regulation of cell growth (BP)	113	34208	14	479	7.15469e-10	2.53745e-08	PPARG,SIRT1,ING1,PHB,RB1,BCL6,SMAD4,SMARCA4,SMARCA2,HNF4A,RBBP7,ESR2,PML,SMAD3
M5	12 genes	371	GO:0042127	regulation of cell proliferation (BP)	101	34208	12	479	1.91469e-08	4.10262e-07	TAL1,SIRT1,FOXO1,BRCA1,MBD2,DNMT1,NR3C1,MECOM,FOXO3,STAT6,ESRRA,E2F4
M5	21 genes	62	GO:0008284	positive regulation of cell proliferation (BP)	361	34208	21	479	5.273e-08	1.02326e-06	SIRT1,ATF3,MAPK1,RARA,FGFR1,CCND1,CARM1,HIPK1,E2F3,HDAC2,HDAC4,HDAC1,KLF5,MYC,AR,PBX1,HIPK2,NKX3-1,ETS1,RELA,FOSL1
M5	9 genes	452	GO:0040008	regulation of growth (BP)	62	34208	9	479	2.01841e-07	3.45989e-06	HMGA2,CREG1,RUVBL2,MORF4L1,BRD8,KAT5,RUVBL1,AES,ING2
M5	29 genes	22	GO:0008283	cell proliferation (BP)	312	34208	29	479	1.23937e-15	8.22382e-14	CDK9,CREG1,KLF10,CITED1,IFNAR2,PRMT5,HOXB4,KAT2A,ZEB1,SKP2,MORF4L1,IRF2,CITED2,CDK7,ZMYND11,UBR5,RBBP7,BHLHE41,TCF7L2,AR,SKI,E2F1,ERCC2,TRIM27,MNAT1,STAT3,TACC2,CREBBP,MXD1
M5	7 genes	274	GO:0050680	negative regulation of epithelial cell proliferation (BP)	40	34208	7	479	1.26325e-06	1.82993e-05	PAX6,RB1,SOX2,ESR2,AR,NKX3-1,MEF2C
M5	5 genes	273	GO:0060045	positive regulation of cardiac muscle cell proliferation (BP)	15	34208	5	479	1.4101e-06	1.90827e-05	GATA6,FGFR1,GATA4,HEY2,MEF2C

## Sheet: Common_HTTBP
Common
	Genes	Id	Annotations	Annotations details	NGR	TNGR	NG	TNG	Hyp	Hyp*	Genes
Cell cycle
W2	10 genes	92	GO:0000278	mitotic cell cycle (BP)	304	34208	10	66	3.60326e-10	3.99962e-08	PSMA6,PLK1,PRKACA,MAD2L1,UBC,BTRC,PSMC3,TUBG1,GORASP1,BIRC5
M1	31 genes	254	GO:0000278	mitotic cell cycle (BP)	304	34208	31	638	2.40836e-14	1.6693e-12	SMC3,TUBA1A,DYNC1H1,PSMC2,SEH1L,PSME3,PSMC5,PSMD10,YWHAE,HSP90AA1,SMC1A,PSMD4,NUP98,CLIP1,PSMD12,UBC,BTRC,PSMC3,DCTN1,TUBG1,PSMA1,CUL1,DHFR,PSMA3,BIRC5,STAG1,CDK4,DCTN2,PSMD2,PSMA4,AKAP9
M3	33 genes	188	GO:0000278	mitotic cell cycle (BP)	304	34208	33	374	5.23093e-23	1.13773e-20	CDC20,ORC3,ANAPC7,CDKN2C,AURKB,CDK1,PSMD11,CDKN1A,ORC4,MCM2,ORC2,ANAPC5,PTTG1,CCNB1,RANBP2,CDC6,ANAPC2,CCNA2,CDK2,CCNE1,CDC16,CDK5RAP2,RRM2,PCM1,MLF1IP,PCNA,RPA1,RPA2,TFDP1,ORC6,CDC27,POLA1,RFC1
W5	4 genes	63	GO:0045786	negative regulation of cell cycle (BP)	41	34208	4	82	2.90234e-06	6.67537e-05	HDAC3,HDAC2,HDAC1,GMNN
M5	9 genes	109	GO:0045786	negative regulation of cell cycle (BP)	41	34208	9	479	4.52165e-09	1.14828e-07	HDAC3,RPS6KA2,MEN1,HDAC2,HDAC1,DBC1,TAF6,ETS1,GATA3
W2	5 genes	149	GO:0051437	positive regulation of ubiquitin-protein ligase activity involved in mitotic cell cycle (BP)	71	34208	5	66	2.70308e-07	1.25017e-05	PSMA6,PLK1,UBC,BTRC,PSMC3
M1	14 genes	392	GO:0051437	positive regulation of ubiquitin-protein ligase activity involved in mitotic cell cycle (BP)	71	34208	14	638	4.84571e-11	1.7913e-09	PSMC2,PSME3,PSMC5,PSMD10,PSMD4,PSMD12,UBC,BTRC,PSMC3,PSMA1,CUL1,PSMA3,PSMD2,PSMA4
M3	9 genes	277	GO:0051437	positive regulation of ubiquitin-protein ligase activity involved in mitotic cell cycle (BP)	71	34208	9	374	8.31256e-08	2.21385e-06	CDC20,ANAPC7,CDK1,PSMD11,ANAPC5,CCNB1,ANAPC2,CDC16,CDC27
W2	6 genes	152	GO:0051439	regulation of ubiquitin-protein ligase activity involved in mitotic cell cycle (BP)	75	34208	6	66	7.4133e-09	5.87769e-07	PSMA6,PLK1,MAD2L1,UBC,BTRC,PSMC3
M1	14 genes	396	GO:0051439	regulation of ubiquitin-protein ligase activity involved in mitotic cell cycle (BP)	75	34208	14	638	1.0539e-10	3.59622e-09	PSMC2,PSME3,PSMC5,PSMD10,PSMD4,PSMD12,UBC,BTRC,PSMC3,PSMA1,CUL1,PSMA3,PSMD2,PSMA4
M3	10 genes	281	GO:0051439	regulation of ubiquitin-protein ligase activity involved in mitotic cell cycle (BP)	75	34208	10	374	9.5466e-09	3.19444e-07	CDC20,ANAPC7,CDK1,PSMD11,ANAPC5,CCNB1,ANAPC2,CDK2,CDC16,CDC27
Signaling
W4	5 genes	5	GO:0006468	protein phosphorylation (BP)	398	34208	5	16	8.172e-07	4.20858e-05	MAP2K4,MAP3K10,MAP3K4,MAP3K11,ABL2
M1	46 genes	14	GO:0006468	protein phosphorylation (BP)	398	34208	46	638	6.27696e-23	1.74029e-20	BCR,SYK,IKBKB,MTOR,MAP4K2,RPS6KB1,PTK2,TBK1,PIK3CA,PACSIN1,CSK,APP,PRKCZ,PDPK1,CAMKK2,PIK3R4,PRKCD,CAMK2G,PRKAA2,PAK1,CAMK2A,HIPK3,PICK1,MYLK,STK11,AKT1,PDK1,RAF1,PINK1,RPS6KA3,PTPRA,STK4,GRM5,EGFR,DAPK1,CSNK1A1,CHUK,GSK3B,PRKCA,PRKCI,MAP3K14,PRKG1,HSF1,CDK4,LIMK1,NTRK1
M5	24 genes	13	GO:0006468	protein phosphorylation (BP)	398	34208	24	479	2.91546e-09	7.89092e-08	SMAD1,POLR2B,CREB1,MAPK3,CDK9,RARA,FGFR1,CTBP1,MAP3K8,GTF2H4,MAML1,CDK7,ERCC3,CDK8,CCNH,GTF2H1,SRC,MKNK1,NLK,HIPK2,ERCC2,MNAT1,MYOD1,BRD4
W3	18 genes	3	GO:0007165	signal transduction (BP)	1176	34208	18	79	1.49918e-10	1.35569e-08	BAI1,ERBB2,KIF13B,GRIN2A,ERBB3,HGS,PTK2B,SYNGAP1,KHDRBS1,ACCN3,GRIK2,GUCY1A2,GRIK1,EGFR,ERBB4,DLG4,GRIN2C,GRIA2
M1	94 genes	7	GO:0007165	signal transduction (BP)	1176	34208	94	638	5.08071e-33	2.2538e-30	ASAP1,SMC3,PEX11A,CD4,BCR,RALGDS,PPP2R2A,RAP1A,IQGAP1,PTGES3,PRKRIR,GRB7,RALA,TOLLIP,OSTF1,RTKN2,OPTN,ARRB2,ARHGAP17,RASD2,HNRNPK,ARRB1,DNM2,MTOR,TRAF6,RPS6KB1,TNFRSF1A,BRE,KRAS,HGS,PIK3CA,HSP90AA1,NRGN,NGFR,KHDRBS1,PRKCZ,PIDD,RHEB,TXN,APBB1IP,YWHAZ,RALBP1,FKBP1A,RASA1,PRKCD,IRS1,PLCG1,FAS,PRKAA2,TRIM63,GABRD,SH3GL1,RIPK1,BTRC,AKT1,TP53BP2,RAF1,RPS6KA3,STK4,RRAS2,PDE1A,RIT2,SFN,TNFRSF10A,RPS6KA1,…
M5	43 genes	6	GO:0007165	signal transduction (BP)	1176	34208	43	479	1.3063e-08	2.85858e-07	SMAD1,CREB1,NFKB1,NR2E3,PPARG,UNC5CL,MAPK1,RARA,ATF6,PHB,GTF2I,MAP3K8,ITGB3BP,NR4A1,ZDHHC17,HIF1A,BRD8,VDR,RPS6KA2,DVL1,ESR1,NR3C1,ATF6B,NR2F1,DEK,CREM,NR1H4,ESR2,COPS2,PGR,SRC,AR,CALCOCO1,MTA1,CLOCK,NFKB2,ING2,STAT6,STAT3,MIER1,CREBBP,NR4A2,GATA3
W3	6 genes	77	GO:0007166	cell surface receptor signaling pathway (BP)	171	34208	6	79	2.93633e-06	5.02351e-05	FYN,ERBB2,PTK2B,KHDRBS1,CBL,EGFR
M1	16 genes	188	GO:0007166	cell surface receptor signaling pathway (BP)	171	34208	16	638	1.5282e-07	3.16781e-06	CD4,CD101,PRLR,BAG1,KHDRBS1,BIRC2,CBLC,PDK1,OSMR,LY96,CBL,EGFR,TNFRSF10B,CSNK1A1,MAPK14,ANXA1
W3	5 genes	395	GO:0007173	epidermal growth factor receptor signaling pathway (BP)	76	34208	5	79	9.38783e-07	2.20092e-05	ERBB2,HGS,PTK2B,CBL,EGFR
M1	16 genes	1111	GO:0007173	epidermal growth factor receptor signaling pathway (BP)	76	34208	16	638	6.84468e-13	3.45034e-11	GRB2,CDC42,SH3KBP1,GRB7,SHC3,KRAS,HGS,PIK3CA,CSK,PLCG1,UBC,EPS15,RAF1,CBL,EGFR,SH3GL2
W4	5 genes	115	GO:0007254	JNK cascade (BP)	51	34208	5	16	2.59711e-11	5.35004e-09	MAP2K4,MAP3K10,MAPK8IP2,MAP3K4,MAP3K11
M1	9 genes	752	GO:0007254	JNK cascade (BP)	51	34208	9	638	3.90627e-07	7.53401e-06	TAB2,MAP4K2,TRAF6,UBC,MAPK8,NOD1,RB1CC1,ARHGEF6,MAP3K5
W7	4 genes	33	GO:0043627	response to estrogen stimulus (BP)	63	34208	4	35	5.23837e-07	4.47008e-05	MLL2,ASH2L,RBBP5,CTNNA1
M5	14 genes	116	GO:0043627	response to estrogen stimulus (BP)	63	34208	14	479	1.84449e-13	1.02544e-11	PPARG,MAPK1,GATA6,CITED1,TBL1X,GATA4,CCND1,CITED2,BRCA1,RBBP5,ESR1,CTNNB1,EP300,GATA3
W5	4 genes	523	GO:0046329	negative regulation of JNK cascade (BP)	19	34208	4	82	1.15631e-07	4.3392e-06	HDAC3,AKT1,MECOM,NCOR1
M5	6 genes	1249	GO:0046329	negative regulation of JNK cascade (BP)	19	34208	6	479	1.69838e-07	2.98595e-06	HDAC3,MEN1,ZMYND11,GPS2,MECOM,NCOR1
W3	7 genes	41	GO:0046777	protein autophosphorylation (BP)	148	34208	7	79	5.49539e-08	2.31906e-06	FYN,ERBB2,PTK2B,PTK6,EGFR,ERBB4,INSR
M1	19 genes	85	GO:0046777	protein autophosphorylation (BP)	148	34208	19	638	4.81705e-11	1.81089e-09	GRK5,SYK,MTOR,PTK2,PDPK1,CAMKK2,PAK1,LRRK2,RIPK1,CAMK2A,STK11,AKT1,STK4,IGF1R,EGFR,DAPK1,MAPK14,NTRK1,PDGFRB
W5	8 genes	101	GO:0048011	nerve growth factor receptor signaling pathway (BP)	215	34208	8	82	5.11057e-08	2.2774e-06	MEF2A,MAPK1,HDAC3,MDM2,HDAC2,AKT1,HDAC1,MAPK14
M1	53 genes	221	GO:0048011	nerve growth factor receptor signaling pathway (BP)	215	34208	53	638	1.41287e-43	1.56687e-40	PSEN1,GRB2,PSEN2,NFKBIA,RALGDS,CASP2,RAP1A,VAV1,RALA,CASP9,RICTOR,IKBKB,YWHAE,ARHGDIA,MTOR,PTEN,TRAF6,SHC3,MAPKAP1,MDM2,KRAS,PIK3CA,NGFR,MAGED1,PDPK1,PRKCD,IRS1,PLCG1,UBC,AKT1,RAF1,RHOA,MAPK8,RPS6KA3,AATF,PDE1A,RIT2,RPS6KA1,ATF1,RALB,CHUK,MAPK14,GSK3B,RAC1,ARHGEF6,PRKCA,PRKCI,MLST8,SQSTM1,SH3GL2,NDN,CASP3,NTRK1
M5	17 genes	195	GO:0048011	nerve growth factor receptor signaling pathway (BP)	215	34208	17	479	1.19729e-08	2.6482e-07	CREB1,NFKB1,MAPK3,MAPK1,HDAC3,ITGB3BP,NR4A1,FOXO1,RPS6KA2,HDAC2,HDAC1,FOXO4,SRC,FOXO3,STAT3,RELA,MEF2C
Transcription processes and regulation
W5	31 genes	34	GO:0000122	negative regulation of transcription from RNA polymerase II promoter (BP)	416	34208	31	82	2.95316e-38	1.0528e-35	NRIP1,MEF2A,SATB1,TP73,HDAC9,TBL1X,UBE2I,HDAC3,CTBP1,CBX4,MDM2,RCOR1,ZEB1,RNF2,SMARCA4,TP53,HDAC2,HDAC4,TGIF1,LCOR,HDAC1,TCF7L2,REST,IKZF1,KDM1A,EP300,HEY2,NCOR1,EHMT1,CREBBP,HIC1
M3	27 genes	55	GO:0000122	negative regulation of transcription from RNA polymerase II promoter (BP)	416	34208	27	374	1.8639e-13	2.027e-11	SMYD2,TP73,AURKB,EFNA1,ORC2,SETD8,TFAP2C,PPP1R13L,CBX8,E4F1,HOXD8,TP53,FOXM1,CDC73,DAB2IP,SUZ12,WT1,PCNA,PLK3,DICER1,TFAP2A,BACH1,YBX1,TLE1,PDX1,ZNF148,HMGB1
M5	108 genes	56	GO:0000122	negative regulation of transcription from RNA polymerase II promoter (BP)	416	34208	108	479	6.83471e-106	3.51475e-103	MECP2,TAL1,EID1,AHR,GATA1,NFKB1,SATB1,PPARG,SIRT1,HMGA2,HCFC1,RARA,NCOR2,TRIM28,HDAC9,KLF10,GATA6,SMAD7,GABPA,TBL1X,PHB,FGFR1,UBE2I,MEIS2,HDAC3,CTBP1,EGR1,HOXB4,RLIM,ZEB1,ZBTB7A,SREBF1,TAF7,SKIL,IRF2,BCL6,SMARCA4,CITED2,BCL6B,VDR,CUX1,NCOA2,MEN1,MBD2,KAT5,DNMT1,ZMYND11,GPS2,NKX2-1,HDAC2,MTA2,PIAS4,KLF11,HDAC4,YY1,MYB,NR2F1,TGIF1,SMARCA2,CTNNB1,HDAC7,HDAC1,RBBP7,MED1,BHLHE41,GLI3,NR1H4,TCF7L2,REST…
M6	4 genes	12	GO:0000122	negative regulation of transcription from RNA polymerase II promoter (BP)	416	34208	4	7	7.33017e-07	1.68594e-05	PAX3,MSX2,DLX2,MSX1
W5	8 genes	295	GO:0006338	chromatin remodeling (BP)	54	34208	8	82	7.30425e-13	5.78659e-11	KAT2A,SMARCA4,HDAC2,SMARCE1,HDAC4,HDAC1,KAT2B,SMARCC2
M5	23 genes	598	GO:0006338	chromatin remodeling (BP)	54	34208	23	479	9.89695e-29	1.3572e-26	HNF1A,SMARCB1,SMARCD2,SMARCC1,KAT2A,RB1,SMARCA4,MEN1,HDAC2,SMARCE1,HDAC4,MYB,RBBP4,SMARCA2,HDAC1,KAT2B,SMARCA5,MYC,HDAC5,TAF6L,KLF1,RSF1,SMARCC2
W5	34 genes	0	GO:0006355	regulation of transcription, DNA-dependent (BP)	1609	34208	34	82	7.50902e-24	1.07079e-21	SP1,MEF2A,TP73,CDYL,PNN,MLL,SUB1,CARM1,ZNF219,RNF2,BCORL1,SMARCA4,TP53,INSM1,SOX2,NFATC2,HDAC2,HDAC1,NCOA3,REST,KDM5C,ZNF217,CHD3,GTF2B,MECOM,KDM1A,EP300,TBP,NCOR1,RREB1,NFYC,CREBBP,HIC1,SMARCC2
M3	71 genes	0	GO:0006355	regulation of transcription, DNA-dependent (BP)	1609	34208	71	374	5.67351e-24	1.85098e-21	SMYD2,RRN3,TARDBP,TP73,BTG1,ZBTB2,ZNF668,HOXB7,ZNF746,SOX4,SARNP,CHAF1A,HOXB9,TERF2IP,HES6,POU5F1,PPP1R13L,CBX8,E4F1,HOXD8,SETDB1,PTTG1,TP53,ATRX,EEF1A1,HOXB6,RBM39,CHEK2,NONO,PQBP1,EZH2,FOXM1,XRN2,TERF2,CDC5L,SLTM,HOXC4,MOV10,EIF2C2,ATF7IP2,SUZ12,WT1,TMPO,MLF1IP,TOP2A,HDGF,PHF1,TARBP2,KAT7,EIF2C1,IFI16,AIRE,LRPPRC,USF2,YBX1,HOXD11,ZNF420,PADI4,RPS6KA5,BAZ1A,TLE1,SFPQ,TAF1D,TAF1C,ZNF20,PDX1,CEBPZ…
M5	225 genes	0	GO:0006355	regulation of transcription, DNA-dependent (BP)	1609	34208	225	479	1.84579e-168	3.7968e-165	TAF11,SMAD1,ONECUT1,TAF9,EDF1,SP1,MORF4L2,AHR,GCM1,TCF12,PARP1,CRX,ZBTB4,TSC22D3,RUNX2,SND1,SETD2,KLF8,HMGA2,SETD1A,ARNT,ATF3,HCFC1,CDK9,BANP,NCOR2,MYOG,KAT6A,KLF6,PAX6,BCL11B,NFE2L2,TAF10,CITED1,GABPA,SNAPC4,NFYA,RNF4,ASF1A,PHB,RUVBL2,TAF13,FGFR1,MEIS2,THAP11,SF1,RELB,HOXB1,GTF2I,GTF2A1L,SAP130,PRMT5,GATA4,PFDN5,HOXB4,LMO4,TRRAP,MYBL2,MLL,RUNX1T1,NFYB,KAT8,WDR5,EBF1,SUB1,ITGB3BP,NFKBIZ,CARM1,ZMY…
W5	10 genes	33	GO:0006357	regulation of transcription from RNA polymerase II promoter (BP)	230	34208	10	82	2.1748e-10	1.55063e-08	KAT2A,SUB1,ZEB1,SMARCA4,BRCA1,SMARCE1,TCF7L2,CHD3,NFYC,SMARCC2
M5	66 genes	53	GO:0006357	regulation of transcription from RNA polymerase II promoter (BP)	230	34208	66	479	2.62029e-67	7.6999e-65	HNF1A,FOS,TAL1,AHR,STAT2,TCF12,SMARCB1,CREG1,SMARCD2,ATF6,SMARCC1,GATA6,PAX6,CITED1,IFNAR2,TADA3,NEUROG1,KAT2A,SUB1,ZEB1,KLF16,SREBF1,TAF1L,MED17,SMARCA4,SRCAP,ZNF76,BRD8,CUX1,TAF4,BRCA1,MED21,USF1,CHD4,SMARCE1,YY1,SMARCA2,HNF4A,DEK,SPIB,SNW1,TFCP2,TCF7L2,RUVBL1,KLF9,SMARCA5,CHD3,MTF1,AES,SP4,ATF2,CLOCK,THRA,HNF4G,JUNB,IKZF3,MNAT1,STAT6,TAF6L,STAT3,NFYC,MYOD1,FOSL1,SMARCC2,SUPT3H,MEF2C
W1	4 genes	15	GO:0006397	mRNA processing (BP)	202	34208	4	18	3.38475e-06	5.81048e-05	GEMIN4,DDX20,GEMIN2,RBM4
M3	15 genes	169	GO:0006397	mRNA processing (BP)	202	34208	15	374	7.74674e-09	2.7323e-07	TARDBP,SRSF4,CPSF2,RBM39,CPSF3,NONO,CSTF2T,SMN1,CSTF2,XRN2,SRRM1,NUDT21,USP39,SFPQ,CPSF1
W5	17 genes	231	GO:0016568	chromatin modification (BP)	224	34208	17	82	4.49856e-21	5.34579e-19	SATB1,HDAC9,HDAC3,CBX4,RCOR1,MLL,CARM1,BCORL1,HDAC2,HDAC4,HDAC1,KDM5C,CHD3,IKZF1,KDM1A,NCOR1,EHMT1
W7	6 genes	117	GO:0016568	chromatin modification (BP)	224	34208	6	35	1.02104e-07	2.61385e-05	MLL2,KAT8,ASH2L,CABIN1,RBBP5,HIRA
M3	18 genes	336	GO:0016568	chromatin modification (BP)	224	34208	18	374	6.69196e-11	4.15858e-09	SMYD2,UBE2A,SETD8,DOT1L,CBX8,SETDB1,ING5,EZH2,L3MBTL1,UTP3,SUZ12,SMARCAD1,PHF1,KAT7,PADI4,ING4,RNF20,MLL5
M5	54 genes	451	GO:0016568	chromatin modification (BP)	224	34208	54	479	1.51064e-50	3.45266e-48	MORF4L2,CTCFL,SATB1,SETD2,SETD1A,BANP,HDAC9,KAT6A,ASF1A,RUVBL2,HDAC3,PRMT5,SUDS3,USP22,TRRAP,MLL,KAT8,WDR5,CABIN1,CARM1,CHD8,KDM5A,MORF4L1,RRP8,TAF5,SRCAP,BRD8,RBBP5,KAT5,DNMT1,SUV39H1,CHD4,ARID2,HDAC2,SS18L1,NR3C1,HDAC4,HDAC7,DEK,HDAC1,RBBP7,RUVBL1,KDM5C,CHD3,IKZF1,CTCF,RAG1,KDM1A,HDAC5,ING2,NCOR1,EHMT1,WHSC1,SETD7
W5	5 genes	519	GO:0016575	histone deacetylation (BP)	19	34208	5	82	7.91934e-10	4.70541e-08	HDAC9,HDAC3,HDAC2,HDAC4,HDAC1
M5	9 genes	1237	GO:0016575	histone deacetylation (BP)	19	34208	9	479	1.56687e-12	7.00665e-11	SIRT1,HDAC9,PHB,HDAC3,MORF4L1,HDAC2,HDAC4,HDAC1,HDAC5
W5	3 genes	452	GO:0018076	N-terminal peptidyl-lysine acetylation (BP)	3	34208	3	82	1.32753e-08	6.76091e-07	KAT2B,EP300,CREBBP
M5	3 genes	1028	GO:0018076	N-terminal peptidyl-lysine acetylation (BP)	3	34208	3	479	2.72858e-06	3.26319e-05	KAT2B,EP300,CREBBP
W1	7 genes	24	GO:0031047	gene silencing by RNA (BP)	33	34208	7	18	1.2417e-17	1.27895e-15	EIF2C4,EIF2C2,TNRC6A,DICER1,EIF2C3,RBM4,TNRC6B
M3	7 genes	224	GO:0031047	gene silencing by RNA (BP)	33	34208	7	374	5.90513e-08	1.63962e-06	PIWIL1,PRKRA,MOV10,EIF2C2,DICER1,TARBP2,EIF2C1
W5	3 genes	528	GO:0031065	positive regulation of histone deacetylation (BP)	7	34208	3	82	4.61424e-07	1.26537e-05	CTBP1,TP53,NCOR1
M5	4 genes	1261	GO:0031065	positive regulation of histone deacetylation (BP)	7	34208	4	479	1.28521e-06	1.77428e-05	CTBP1,SREBF1,PML,NCOR1
W5	5 genes	228	GO:0043433	negative regulation of sequence-specific DNA binding transcription factor activity (BP)	54	34208	5	82	2.01696e-07	6.25259e-06	HDAC2,HDAC4,TCF7L2,SUMO1,KDM1A
M5	14 genes	444	GO:0043433	negative regulation of sequence-specific DNA binding transcription factor activity (BP)	54	34208	14	479	1.79586e-14	1.1544e-12	SIRT1,SMAD7,RLIM,RB1,MEN1,HDAC2,HDAC4,HNF4A,TCF7L2,ID2,KDM1A,PBX1,TAF3,NR0B2
W5	34 genes	56	GO:0045892	negative regulation of transcription, DNA-dependent (BP)	401	34208	34	82	4.19454e-44	2.99071e-41	HDAC9,SIN3A,TBL1X,UBE2I,HDAC3,CTBP1,CBX4,MDM2,RCOR1,ZEB1,ZNF219,SMARCA4,TP53,IKZF4,BRCA1,FOXP2,HDAC2,SMARCE1,HDAC4,HDAC1,FOXP1,TCF7L2,REST,ZNF217,SUMO1,SIN3B,MECOM,GMNN,BCL3,KDM1A,HEY2,EHMT1,SMARCC2,CTBP2
M3	26 genes	84	GO:0045892	negative regulation of transcription, DNA-dependent (BP)	401	34208	26	374	5.40899e-13	5.4298e-11	XRCC6,ILF3,ZNF746,SETD8,HMGB2,SET,TP53,ZHX1,EZH2,L3MBTL1,FOXM1,WT1,CDK5,SUMO1,NKRF,IFI16,TFAP2A,XRCC5,YBX1,ZNF24,RPS6KA5,TLE1,ING4,PURA,ATXN1,ZNF148
M5	95 genes	92	GO:0045892	negative regulation of transcription, DNA-dependent (BP)	401	34208	95	479	1.32995e-88	4.55953e-86	CBX5,MECP2,HNF1A,FOXF2,EID1,NFKB1,RUNX2,PHF12,PPARG,SIRT1,HMGA2,ATF3,RARA,TRIM28,HDAC9,GATA6,KAT6A,SIN3A,CITED1,SMAD7,TBL1X,PHB,UBE2I,HDAC3,CTBP1,SUDS3,PFDN5,BRMS1,KAT8,RLIM,ZEB1,ZBTB7A,RB1,CHD8,TAF7,BCL6,JUN,SMAD4,SMARCA4,IKZF4,CITED2,VDR,POU2F1,BRCA1,MEN1,MBD2,KAT5,ZBTB16,HDAC2,SMARCE1,PIAS4,KLF11,HDAC4,MYB,SMARCA2,CTNNB1,BTAF1,SP3,HDAC1,GLI3,SNW1,SMAD2,LDB1,TCF7L2,REST,SIN3B,AES,NR1H2,CTCF,SPI…
W5	24 genes	67	GO:0045893	positive regulation of transcription, DNA-dependent (BP)	468	34208	24	82	1.61007e-25	2.86995e-23	SP1,NRIP1,MAPK1,BLM,TP73,TBL1X,MLL,SMARCA4,TP53,BRCA1,SOX2,NFATC2,HDAC2,HDAC4,HDAC1,NCOA3,REST,MECOM,BCL3,TBP,RREB1,NFYC,CREBBP,SMARCC2
M3	27 genes	112	GO:0045893	positive regulation of transcription, DNA-dependent (BP)	468	34208	27	374	2.95496e-12	2.26837e-10	BRCA2,ILF2,XRCC6,BLM,TP73,ILF3,TP53BP1,SOX4,HMGB2,TP53,ING5,CHEK2,CCNA2,FOXM1,CDK2,RAN,CCNE1,CDK5RAP2,WT1,SMARCAD1,TFAP2A,AIRE,NAA15,TOPORS,RNF20,MLL5,AXIN1
M5	130 genes	143	GO:0045893	positive regulation of transcription, DNA-dependent (BP)	468	34208	130	479	8.15037e-133	5.58844e-130	ONECUT1,EDF1,HNF1A,SP1,FOS,RUNX1,TAL1,TAF8,FOXF2,AHR,CTCFL,NFKB1,RUNX2,PPARG,HMGA2,MAPK3,ARNT,MAPK1,RARA,TRIM28,PPARGC1A,SMARCC1,KAT6A,KLF6,PAX6,ING1,CITED1,TBL1X,TADA3,RNF4,PHB,EGR1,TRIP4,GATA4,USP22,MLL,NFYB,KAT8,EBF1,RB1,CHD8,TRERF1,KDM5A,E2F3,TBX21,POU1F1,TAF1L,JUN,HIF1A,SMAD4,FOXO1,MED17,SMARCA4,PIAS2,CITED2,CDK7,TAF4,BRCA1,DVL1,KAT5,SOX2,ZBTB16,NKX2-1,HDAC2,SS18L1,ETS2,HDAC4,ATF4,MYB,TAF15,…
W5	28 genes	22	GO:0045944	positive regulation of transcription from RNA polymerase II promoter (BP)	578	34208	28	82	3.60438e-29	8.5664e-27	SP1,NRIP1,SREBF2,MEF2A,TP73,TBL1X,MLL,ZEB1,SMARCA4,TP53,BRCA1,SOX2,NFATC2,HDAC2,HDAC4,AKT1,HDAC1,KAT2B,FOXP1,NCOA3,TCF7L2,IKZF1,MECOM,BCL3,KDM1A,EP300,MAPK14,CREBBP
M3	22 genes	28	GO:0045944	positive regulation of transcription from RNA polymerase II promoter (BP)	578	34208	22	374	5.29517e-07	1.17122e-05	XRCC6,TP73,TP53BP1,SOX4,HOXB9,TFAP2C,POU5F1,HMGB2,TP53,FOXM1,HOXD9,DAB2IP,WT1,DICER1,TFAP2A,AIRE,USF2,RPS6KA5,PDX1,ATXN1,ZNF148,HMGB1
M5	155 genes	33	GO:0045944	positive regulation of transcription from RNA polymerase II promoter (BP)	578	34208	155	479	2.31103e-157	2.3769e-154	SMAD1,NKX2-2,ONECUT1,TAF9,HNF1A,SP1,FOS,RUNX1,TAL1,FOXF2,MORF4L2,GATA1,CRX,CREB1,SMARCB1,SREBF2,NFKB1,PPARG,SIRT1,HMGA2,MAPK3,ARNT,RARA,PPARGC1A,SMARCC1,MYOG,GATA6,KLF6,PAX6,BCL11B,NFE2L2,GABPA,TBL1X,NFYA,RNF4,EGR1,HOXB1,NEUROG1,SRF,GATA4,LMO4,MLL,LMO2,ZEB1,RB1,CHD8,IKZF2,SREBF1,TAF7,GTF2A2,HOXD10,POU1F1,JUN,HIF1A,SMAD4,MAML1,TAF2,BCL11A,FOXO1,MED17,SMARCA4,PIAS2,CITED2,VDR,CDK7,POU2F1,MEF2D,BRCA…
M6	4 genes	8	GO:0045944	positive regulation of transcription from RNA polymerase II promoter (BP)	578	34208	4	7	2.71161e-06	3.46483e-05	PAX3,SOX10,DLX2,MSX1
W5	7 genes	292	GO:0051091	positive regulation of sequence-specific DNA binding transcription factor activity (BP)	68	34208	7	82	3.01603e-10	1.95494e-08	UBE2I,SMARCA4,HDAC4,AKT1,NCOA3,KDM1A,EP300
M5	17 genes	591	GO:0051091	positive regulation of sequence-specific DNA binding transcription factor activity (BP)	68	34208	17	479	5.38114e-17	5.03137e-15	NKX2-2,SMARCB1,PPARG,PPARGC1A,UBE2I,NEUROG1,GTF2A2,TAF12,SMARCA4,HDAC4,NCOA3,TCF3,NEUROD1,KDM1A,EP300,HDAC5,HIPK2
W5	3 genes	670	GO:0070932	histone H3 deacetylation (BP)	4	34208	3	82	5.30092e-08	2.22327e-06	HDAC9,HDAC4,HDAC1
M5	4 genes	1829	GO:0070932	histone H3 deacetylation (BP)	4	34208	4	479	3.79712e-08	7.58318e-07	SIRT1,HDAC9,HDAC4,HDAC1
W5	5 genes	570	GO:0070933	histone H4 deacetylation (BP)	6	34208	5	82	4.18731e-13	3.73194e-11	HDAC9,RCOR1,HDAC4,HDAC1,REST
M5	4 genes	1431	GO:0070933	histone H4 deacetylation (BP)	6	34208	4	479	5.56985e-07	8.61443e-06	HDAC9,HDAC4,HDAC1,REST
Apoptosis
W2	22 genes	1	GO:0006915	apoptotic process (BP)	594	34208	22	66	1.13943e-22	6.32381e-20	DCC,HIP1,PSMA6,CASP2,CASP6,BMX,TNF,DBNL,BCL2,IFT57,MCL1,BIRC2,UBC,XIAP,PSMC3,HTT,TP63,BID,BIRC7,BIRC5,NDUFS1,CASP3
M1	87 genes	1	GO:0006915	apoptotic process (BP)	594	34208	87	638	2.99739e-51	6.64822e-48	CCAR1,PSEN1,HIP1,ACTC1,PSEN2,NFKBIA,UBE4B,SH3KBP1,FKBP8,CASP2,VAV1,CASP6,PSMC2,PDCD2,PSME3,MDM4,CASP9,PSMC5,SIVA1,PSMD10,MAPT,YWHAE,DBNL,BCL2,TRAF6,BRE,PTK2,IFT57,NGFR,KIF1B,CASP14,MAGED1,AIMP2,BIRC2,PRKCD,BCL2L1,PSMD4,FAS,DNM1L,PAK1,PSMD12,UBC,RIPK1,HIPK3,AKT1,XIAP,TP53BP2,RAF1,MAPK8,PSMC3,RNF41,HTT,AATF,PDCD7,CDH1,SFN,APAF1,BCAP31,UBQLN1,NOD1,PSMA1,BID,RYBP,RALB,CUL1,TNFRSF10B,VIM,DAPK1,CYFIP2,…
M3	24 genes	1	GO:0006915	apoptotic process (BP)	594	34208	24	374	5.34285e-08	1.54943e-06	KPNB1,GADD45A,GZMA,TP73,ZNF346,CDK1,PSMD11,HMGB2,PPP1R13L,RNF34,TP53,CHEK2,EPHA3,SLTM,RFFL,WWOX,PLK3,NBN,TP53INP1,GADD45G,ING4,TOPORS,AXIN1,HMGB1
W2	11 genes	126	GO:0006916	anti-apoptosis (BP)	200	34208	11	66	1.67801e-13	3.10431e-11	TNF,BCL2,HSPB1,MCL1,UBC,XIAP,CFLAR,TP63,BIRC3,BIRC7,BIRC5
M1	45 genes	332	GO:0006916	anti-apoptosis (BP)	200	34208	45	638	3.07433e-35	1.70472e-32	PSEN1,PSEN2,NFKBIA,TERT,TPT1,TRIAP1,PRLR,IKBKB,SYVN1,ARHGDIA,BCL2,TRAF6,CLU,HSPB1,PIK3CA,NGFR,BAG1,PRKCZ,YWHAZ,HSPA5,BCL2L1,FAS,UBC,HIPK3,AKT1,XIAP,CFLAR,TNFAIP3,PEA15,HSPA9,VHL,AATF,SNCA,IGF1R,DAPK1,BECN1,ANXA1,PRKCI,BIRC5,GSTP1,NOS3,SQSTM1,HSPA1A,ANXA4,NOL3
W2	7 genes	89	GO:0006917	induction of apoptosis (BP)	185	34208	7	66	7.18319e-08	3.98667e-06	DCC,HIP1,CASP6,TNF,TP63,TRAF3,CASP3
M1	29 genes	237	GO:0006917	induction of apoptosis (BP)	185	34208	29	638	1.55641e-18	1.91784e-16	HIP1,CASP6,DEDD,SIVA1,PTEN,NGFR,APP,CASP14,TGM2,FAS,RIPK1,AGT,TP53BP2,RNF41,STK4,PDCD7,TNFRSF10A,NOD1,CRADD,TERF1,DAPK1,USP7,NLRP1,CASP7,BAX,CASP4,TRADD,RPS3,CASP3
M5	14 genes	206	GO:0006917	induction of apoptosis (BP)	185	34208	14	479	3.98109e-07	6.39773e-06	PPARG,MAPK1,KLF10,NR4A1,ERCC3,PLAGL1,DPF2,FOXO3,ERCC2,DAXX,PML,CEBPB,ETS1,SMAD3
W2	5 genes	307	GO:0006919	activation of cysteine-type endopeptidase activity involved in apoptotic process (BP)	71	34208	5	66	2.70308e-07	1.25017e-05	HIP1,TNF,IFT57,HSPD1,HSPE1
M1	22 genes	904	GO:0006919	activation of cysteine-type endopeptidase activity involved in apoptotic process (BP)	71	34208	22	638	3.34198e-21	6.1771e-19	HIP1,NLRC4,CASP9,IFT57,FAS,HSPD1,AIFM1,RIPK1,SLC11A2,SNCA,TNFRSF10A,APAF1,NOD1,TERF1,TNFRSF10B,CASP1,NLRP1,BAX,MAP3K5,TRADD,RPS3,TRAF2
W2	5 genes	24	GO:0006921	cellular component disassembly involved in apoptosis (BP)	49	34208	5	66	4.09046e-08	2.52245e-06	CASP6,BMX,DBNL,BIRC2,CASP3
M1	12 genes	46	GO:0006921	cellular component disassembly involved in apoptosis (BP)	49	34208	12	638	7.86175e-11	2.76784e-09	CASP6,MAPT,DBNL,PTK2,BIRC2,PRKCD,DNM1L,CDH1,BCAP31,VIM,CASP7,CASP3
W2	5 genes	274	GO:0008624	induction of apoptosis by extracellular signals (BP)	106	34208	5	66	1.99738e-06	6.52087e-05	CASP2,TNF,UBC,CFLAR,CASP3
M1	26 genes	801	GO:0008624	induction of apoptosis by extracellular signals (BP)	106	34208	26	638	6.49429e-22	1.30949e-19	PSEN1,PSEN2,CASP2,VAV1,YWHAE,TRAF6,NGFR,MAGED1,FAS,UBC,RIPK1,CFLAR,MAPK8,AATF,TNFRSF10B,DAPK1,RAC1,BAK1,ARHGEF6,PRKCA,BAX,SQSTM1,MAP3K5,TRADD,TRAF2,CASP3
W2	3 genes	294	GO:0008625	induction of apoptosis via death domain receptors (BP)	14	34208	3	66	2.45919e-06	7.18343e-05	TNF,BID,CASP3
M1	8 genes	891	GO:0008625	induction of apoptosis via death domain receptors (BP)	14	34208	8	638	3.81346e-11	1.45832e-09	DEDD,DEDD2,FAS,TNFRSF10A,CRADD,BID,TNFRSF10B,CASP3
W2	4 genes	169	GO:0008629	induction of apoptosis by intracellular signals (BP)	43	34208	4	66	1.47344e-06	5.11098e-05	BCL2,XIAP,BID,CASP3
M1	15 genes	442	GO:0008629	induction of apoptosis by intracellular signals (BP)	43	34208	15	638	9.13741e-16	8.10671e-14	CASP9,BCL2,CLU,BCL2L1,HTRA2,AKT1,XIAP,MAPK8,APAF1,BID,CUL1,BAK1,CASP7,BAX,CASP3
W2	16 genes	131	GO:0042981	regulation of apoptotic process (BP)	205	34208	16	66	1.00357e-21	2.78492e-19	DCC,HIP1,PSMA6,CASP2,BCL2,IFT57,MCL1,BIRC2,UBC,CFLAR,PSMC3,BIRC3,TRAF3,CASP3,CASP8,CASP10
M1	46 genes	343	GO:0042981	regulation of apoptotic process (BP)	205	34208	46	638	6.08659e-36	4.50002e-33	HIP1,CASP2,PSMC2,TPT1,PSME3,DEDD,CASP9,PSMC5,PSMD10,DEDD2,BCL2,TRAF6,TNFRSF1A,IFT57,MAGED1,PDPK1,BIRC2,PSMD4,FAS,PSMD12,UBC,CFLAR,RAF1,PEA15,PSMC3,APAF1,TRAF1,NOD1,CRADD,PSMA1,TNFRSF10B,DAPK1,DEPTOR,CASP1,PSMA3,BAK1,NLRP1,BAX,CASP4,PSMD2,PSMA4,TRAF2,CASP3,CASP8,CASP10,NOL3
W2	10 genes	142	GO:0043066	negative regulation of apoptotic process (BP)	272	34208	10	66	1.22095e-10	1.69407e-08	TNF,BCL2,PLK1,HSPB1,MAD2L1,SMAD6,BIRC2,HSPD1,CFLAR,CASP3
W5	8 genes	184	GO:0043066	negative regulation of apoptotic process (BP)	272	34208	8	82	3.08993e-07	9.17967e-06	SIN3A,MDM2,TP53,HDAC2,AKT1,HDAC1,BCL3,KDM1A
M1	40 genes	374	GO:0043066	negative regulation of apoptotic process (BP)	272	34208	40	638	5.21411e-24	1.65213e-21	PSEN2,GRK5,TRIM32,MDM4,PSMD10,BCL2,PTEN,RPS6KB1,ATG7,CLU,PTK2,MDM2,HSPB1,PIDD,NOTCH1,HSPA5,BIRC2,BCL2L1,PRKAA2,HSPD1,AKT1,CFLAR,RAF1,MAPK8,RPS6KA3,ITCH,CBL,NOC2L,RPS6KA1,APC,IGF1R,EGFR,ITGA6,RB1CC1,GSK3B,ANXA1,GSTP1,ATG5,CASP3,RPS6
M5	28 genes	364	GO:0043066	negative regulation of apoptotic process (BP)	272	34208	28	479	2.80103e-16	2.13397e-14	TAF9,GATA1,SIRT1,HMGA2,GATA6,BCL11B,SIN3A,FGFR1,CHD8,BCL6,ZMYND11,HDAC2,CTNNB1,HDAC1,MED1,GLI3,NEUROD1,MYC,AR,NKX3-2,BCL3,KDM1A,NR2E1,ERCC2,ING2,MNAT1,RELA,SMAD3
W2	4 genes	371	GO:0043154	negative regulation of cysteine-type endopeptidase activity involved in apoptotic process (BP)	53	34208	4	66	3.44585e-06	9.1069e-05	SMAD6,XIAP,CFLAR,BIRC5
M1	13 genes	1182	GO:0043154	negative regulation of cysteine-type endopeptidase activity involved in apoptotic process (BP)	53	34208	13	638	1.24326e-11	5.40695e-10	TRIAP1,HSPA5,HERPUD1,AKT1,XIAP,CFLAR,RAF1,TNFAIP3,RPS6KA3,SNCA,SFN,RPS6KA1,BIRC5
W2	4 genes	302	GO:0043525	positive regulation of neuron apoptosis (BP)	39	34208	4	66	9.87734e-07	3.65461e-05	CASP2,CASP6,TNF,CASP3
M1	7 genes	899	GO:0043525	positive regulation of neuron apoptosis (BP)	39	34208	7	638	6.95711e-06	9.58439e-05	CASP2,CASP6,CASP9,BAG1,CASP7,BAX,CASP3
DNA damage
W5	7 genes	239	GO:0006974	response to DNA damage stimulus (BP)	129	34208	7	82	2.7659e-08	1.31472e-06	MAPK1,BLM,TP73,TP53,BRCA1,NFATC2,BCL3
M1	13 genes	511	GO:0006974	response to DNA damage stimulus (BP)	129	34208	13	638	9.53938e-07	1.653e-05	PSEN1,CASP9,BCL2,BRE,PIDD,STK11,XIAP,AATF,RAD23A,RAD23B,H2AFX,RPS3,CASP3
M3	18 genes	350	GO:0006974	response to DNA damage stimulus (BP)	129	34208	18	374	4.8432e-15	5.7458e-13	XRCC6,BARD1,BLM,TP73,WRN,CDKN1A,ATR,TP53,APTX,CHEK2,CHEK1,RAD1,PLK3,TOP2A,CHD1L,TOPORS,MRE11A,ATM
M5	17 genes	463	GO:0006974	response to DNA damage stimulus (BP)	129	34208	17	479	3.87707e-12	1.69684e-10	TAF9,SIRT1,MAPK3,MAPK1,CCND1,BCL6,FOXO1,BRCA1,MEN1,YY1,UBR5,MYC,BAZ1B,BCL3,FOXO3,HIPK2,TAF1
W5	3 genes	291	GO:0006978	DNA damage response, signal transduction by p53 class mediator resulting in transcription of p21 class mediator (BP)	13	34208	3	82	3.7315e-06	8.31425e-05	TP73,TP53,BRCA1
M3	5 genes	447	GO:0006978	DNA damage response, signal transduction by p53 class mediator resulting in transcription of p21 class mediator (BP)	13	34208	5	374	1.82144e-07	4.66074e-06	BRCA2,TP73,TP53,FOXM1,ING4
W3	10 genes	48	GO:0042493	response to drug (BP)	301	34208	10	79	2.02074e-09	1.27913e-07	FYN,ERBB2,GRIN2A,HTR2C,ERBB3,PTK2B,FZD1,INPPL1,HTR2A,ERBB4
M1	27 genes	112	GO:0042493	response to drug (BP)	301	34208	27	638	2.30829e-11	9.48109e-10	ACTC1,SLC9A1,GRK5,HTR2C,ACADM,IKBKB,BCL2,RPS6KB1,SLC6A3,BAG1,YWHAZ,FAS,ACACA,SRP14,SNCA,CDH1,APC,PAM,PTGS2,TERF1,GNAS,BAK1,ANXA1,ABCD3,CDK4,NOS3,ATG5
W5	4 genes	209	GO:0042771	DNA damage response, signal transduction by p53 class mediator resulting in induction of apoptosis (BP)	21	34208	4	82	1.77897e-07	6.04004e-06	TP73,TP53,BCL3,EP300
M3	5 genes	307	GO:0042771	DNA damage response, signal transduction by p53 class mediator resulting in induction of apoptosis (BP)	21	34208	5	374	2.67971e-06	4.72571e-05	BRCA2,TP73,TP53,MSH2,IFI16
M5	6 genes	409	GO:0042771	DNA damage response, signal transduction by p53 class mediator resulting in induction of apoptosis (BP)	21	34208	6	479	3.31694e-07	5.50238e-06	SIRT1,HIPK1,BCL3,EP300,HIPK2,PML
NFKB1 regulation
W2	3 genes	342	GO:0043122	regulation of I-kappaB kinase/NF-kappaB cascade (BP)	9	34208	3	66	5.71439e-07	2.26535e-05	TNF,HSPB1,BTRC
M1	5 genes	1058	GO:0043122	regulation of I-kappaB kinase/NF-kappaB cascade (BP)	9	34208	5	638	2.63121e-07	5.16463e-06	IKBKB,HSPB1,PDPK1,BTRC,SQSTM1
W2	6 genes	139	GO:0043123	positive regulation of I-kappaB kinase/NF-kappaB cascade (BP)	140	34208	6	66	3.13235e-07	1.33727e-05	TNF,TBK1,BIRC2,UBC,CFLAR,MAP3K14
M1	25 genes	371	GO:0043123	positive regulation of I-kappaB kinase/NF-kappaB cascade (BP)	140	34208	25	638	1.47176e-17	1.63219e-15	PARK2,TAB2,S100A4,IKBKB,TRAF6,TBK1,TGM2,BIRC2,FKBP1A,S100B,UBC,UBE2N,RIPK1,CFLAR,RHOA,PINK1,TRAF1,NOD1,TNFRSF10B,CHUK,MAVS,CASP1,MAP3K14,TRADD,IRF3
Proteasomal degradatin
W2	7 genes	78	GO:0000209	protein polyubiquitination (BP)	107	34208	7	66	1.6064e-09	1.48592e-07	PSMA6,BCL2,FBXW11,BIRC2,UBC,BTRC,PSMC3
M1	25 genes	204	GO:0000209	protein polyubiquitination (BP)	107	34208	25	638	1.46489e-20	2.3208e-18	PARK2,UBE4B,PSMC2,TRIM32,PSME3,PSMC5,PSMD10,BCL2,TRAF6,BIRC2,PSMD4,PSMD12,UBC,UBE2L3,BTRC,HUWE1,STUB1,PSMC3,RNF41,DZIP3,PSMA1,PPIL2,PSMA3,PSMD2,PSMA4
W2	6 genes	151	GO:0031145	anaphase-promoting complex-dependent proteasomal ubiquitin-dependent protein catabolic process (BP)	80	34208	6	66	1.09804e-08	7.61765e-07	PSMA6,PLK1,MAD2L1,UBC,BTRC,PSMC3
M1	14 genes	395	GO:0031145	anaphase-promoting complex-dependent proteasomal ubiquitin-dependent protein catabolic process (BP)	80	34208	14	638	2.60238e-10	8.1297e-09	PSMC2,PSME3,PSMC5,PSMD10,PSMD4,PSMD12,UBC,BTRC,PSMC3,PSMA1,CUL1,PSMA3,PSMD2,PSMA4
M3	12 genes	280	GO:0031145	anaphase-promoting complex-dependent proteasomal ubiquitin-dependent protein catabolic process (BP)	80	34208	12	374	7.56115e-11	4.48514e-09	CDC20,ANAPC7,AURKB,CDK1,PSMD11,ANAPC5,PTTG1,CCNB1,ANAPC2,CDK2,CDC16,CDC27
W5	4 genes	366	GO:0032436	positive regulation of proteasomal ubiquitin-dependent protein catabolic process (BP)	32	34208	4	82	1.04764e-06	2.66774e-05	MDM2,AKT1,SUMO2,SUMO1
M1	11 genes	934	GO:0032436	positive regulation of proteasomal ubiquitin-dependent protein catabolic process (BP)	32	34208	11	638	7.88694e-12	3.49865e-10	PSEN1,NUB1,PSEN2,PSMD10,CLU,MDM2,RCHY1,DNAJB2,LRRK2,AKT1,STUB1
Development and differentiation
W5	9 genes	13	GO:0007399	nervous system development (BP)	410	34208	9	82	6.33298e-07	1.67238e-05	MEF2A,KAT2A,ZEB1,SMARCA4,SMARCE1,HDAC4,AKT1,EP300,SMARCC2
M5	22 genes	20	GO:0007399	nervous system development (BP)	410	34208	22	479	1.04695e-07	1.97576e-06	NKX2-2,FOS,TCF12,SMARCB1,SMARCC1,NEUROG1,KAT2A,ZEB1,SMARCA4,MEF2D,SMARCE1,HDAC4,SMARCA2,TCF3,TCF4,FEZF1,EP300,NR2E1,STAT3,SMARCC2,NR4A2,MEF2C
W3	6 genes	236	GO:0007420	brain development (BP)	179	34208	6	79	3.82242e-06	6.04899e-05	SHANK2,FZD2,FZD7,FZD4,FZD1,INPPL1
M5	12 genes	570	GO:0007420	brain development (BP)	179	34208	12	479	9.32153e-06	9.68403e-05	NKX2-2,CITED1,BRCA1,MEN1,NKX2-1,NR3C1,MED1,TCF7L2,ESR2,NR2E1,NCOA6,PYGO2
W5	5 genes	150	GO:0007519	skeletal muscle tissue development (BP)	48	34208	5	82	1.10442e-07	4.37473e-06	FOXP2,FOXP1,SIN3B,EP300,MAPK14
M5	7 genes	301	GO:0007519	skeletal muscle tissue development (BP)	48	34208	7	479	4.52972e-06	5.14787e-05	MYOG,SKIL,HOXD10,SIN3B,EP300,MYOD1,MEF2C
W5	3 genes	600	GO:0010832	negative regulation of myotube differentiation (BP)	7	34208	3	82	4.61424e-07	1.26537e-05	HDAC3,HDAC4,HDAC1
M5	5 genes	1553	GO:0010832	negative regulation of myotube differentiation (BP)	7	34208	5	479	1.08194e-08	2.41907e-07	HDAC3,HDAC4,HDAC1,BHLHE41,HDAC5
W5	5 genes	234	GO:0030900	forebrain development (BP)	54	34208	5	82	2.01696e-07	6.25259e-06	TP73,ZEB1,SOX2,IKZF1,MECOM
M5	12 genes	456	GO:0030900	forebrain development (BP)	54	34208	12	479	9.98046e-12	4.18976e-10	SETD2,PAX6,ZEB1,SOX2,NKX2-1,NR2F1,CTNNB1,IKZF1,SRC,MECOM,E2F1,TOP2B
Synaptic transmission and neuronal activity
W3	27 genes	79	GO:0007268	synaptic transmission (BP)	383	34208	27	79	5.03293e-33	3.18584e-30	DLGAP1,GRIK5,GRIN2A,HTR2C,KCNJ2,DLG1,KCNJ12,CACNG2,GRIN2B,GRIK2,ACTN2,GRIK1,GRIA3,EXOC4,HTR2A,DLG4,GRIN2C,PRKCA,GRIA2,DLG2,KCNA4,KCNA1,KCNJ4,KCNA2,KCNA5,KCND2,DLG3
M1	28 genes	190	GO:0007268	synaptic transmission (BP)	383	34208	28	638	1.1158e-09	3.17286e-08	GABBR2,SYN1,GRIK5,HTR2C,HOMER1,SYT1,KCNN4,MDM2,GRIN2B,SLC6A3,PDPK1,ATXN3,CAMK2G,GABRD,HSPA8,CAMK2A,PICK1,RAF1,RPS6KA3,RIT2,RPS6KA1,KCNN2,GRM5,KCNN3,DLG4,AKAP5,PRKCA,AKAP9
W3	8 genes	144	GO:0007411	axon guidance (BP)	307	34208	8	79	5.76804e-07	1.58746e-05	FYN,ERBB2,DLG1,LGI1,EGFR,DLG4,ABL1,DLG3
M1	30 genes	361	GO:0007411	axon guidance (BP)	307	34208	30	638	1.94346e-13	1.13437e-11	GRB2,CDC42,FEZ1,EZR,NUMB,PTK2,KRAS,HSP90AA1,NGFR,STIP1,PLCG1,MYH9,PAK1,RAF1,RHOA,RPS6KA3,PTPRA,RPS6KA1,EGFR,COL9A2,DLG4,GSK3B,RAC1,SPTBN1,ABL1,CSNK2A2,WASL,LIMK1,SH3GL2,DPYSL4
Proliferation/growth
W5	9 genes	62	GO:0008285	negative regulation of cell proliferation (BP)	341	34208	9	82	1.35286e-07	4.82295e-06	CTBP1,MLL,ZEB1,TP53,HDAC4,TGIF1,KAT2B,REST,CTBP2
M1	26 genes	130	GO:0008285	negative regulation of cell proliferation (BP)	341	34208	26	638	1.81935e-09	5.10799e-08	PRKRIR,MDM4,OPRM1,FTH1,PTEN,HGS,CSK,DNAJB2,STK11,AGT,RAF1,TSG101,VHL,STK4,SFN,TSC1,PTGS2,CUL1,AMBRA1,BAK1,BECN1,HSF1,NOS3,HSPA1A,NDN,NTRK1
M3	18 genes	97	GO:0008285	negative regulation of cell proliferation (BP)	341	34208	18	374	5.17481e-08	1.5348e-06	SMYD2,EIF2AK2,BTG1,NPM1,CDKN2C,SOX4,CDKN1A,PLG,PRKRA,TP53,ING5,CDC6,RBM5,WT1,TFAP2A,ING4,PDX1,GTPBP4
M5	46 genes	107	GO:0008285	negative regulation of cell proliferation (BP)	341	34208	46	479	3.54438e-31	6.07565e-29	SMAD1,GATA1,SMARCB1,PPARG,KLF10,BCL11B,ING1,PHB,CTBP1,SRF,MLL,ZEB1,POU1F1,BCL6,JUN,SMAD4,VDR,RPS6KA2,MEN1,ZBTB16,KLF11,HDAC4,RBBP4,TGIF1,SMARCA2,CTNNB1,HNF4A,FOXO4,GLI3,KAT2B,SMAD2,REST,SKI,FEZF1,MNT,KLF13,RXRA,TAF6,HMGA1,PML,KLF4,NKX3-1,ETS1,FOSL1,TRIM24,GATA3
Others
W6	6 genes	23	GO:0016032	viral reproduction (BP)	329	34208	6	8	2.08347e-11	3.9065e-10	GTF2E2,NUP98,TPR,NUP205,NUP93,NUP107
M1	32 genes	391	GO:0016032	viral reproduction (BP)	329	34208	32	638	3.4509e-14	2.2512e-12	CD4,RPS14,PSMC2,RPL5,RPL11,SEH1L,PSME3,PSMC5,PSMD10,RPS7,RPL23,RPL26,RPLP1,PSMD4,NUP98,PSMD12,UBC,BTRC,RPL22,PSMC3,RPL35A,PSMA1,RPL13A,RPS4Y1,PSMA3,RAC1,PSMD2,RPS3,PSMA4,RPL23A,RPS6,RPS15A
M5	31 genes	376	GO:0016032	viral reproduction (BP)	329	34208	31	479	8.59445e-17	7.68643e-15	TAF11,TAF9,POLR2B,CDK9,TAF10,TAF13,GTF2A2,GTF2E2,GTF2H4,TAF12,TAF5,CDK7,TAF4,TCEA1,ERCC3,GTF2E1,GTF2F1,TAF4B,CCNH,GTF2H1,GTF2B,GTF2F2,GTF2A1,TBP,TAF6,ERCC2,PSIP1,HMGA1,MNAT1,BANF1,TAF1
W4	5 genes	30	GO:0007596	blood coagulation (BP)	457	34208	5	16	1.61062e-06	5.52981e-05	CDC42,LRP8,RAC1,KIFAP3,KIF3A
W5	9 genes	65	GO:0007596	blood coagulation (BP)	457	34208	9	82	1.55035e-06	3.81172e-05	MAPK1,SIN3A,RCOR1,TP53,HDAC2,AKT1,HDAC1,KDM1A,MAPK14
M1	42 genes	142	GO:0007596	blood coagulation (BP)	457	34208	42	638	2.49101e-17	2.63098e-15	GRB2,CDC42,C1QBP,RAP1A,VAV1,SYK,GRB7,ARRB2,ARRB1,WAS,MFN2,DOCK11,NFE2,CLU,PTK2,KRAS,PIK3CA,CSK,APP,PRKCZ,APBB1IP,PDPK1,YWHAZ,HSPA5,PRKCD,PLCG1,PABPC4,AKT1,RAF1,RHOA,FN1,PDE1A,PPIL2,ITGA6,GNAS,MAPK14,RAC1,PRKCA,ABL1,PRKG1,GP6,NOS3
W5	3 genes	506	GO:0043923	positive regulation by host of viral transcription (BP)	10	34208	3	82	1.57382e-06	3.74045e-05	SP1,SMARCA4,EP300
M5	6 genes	1191	GO:0043923	positive regulation by host of viral transcription (BP)	10	34208	6	479	1.46317e-09	4.63038e-08	TAF11,SP1,SMARCB1,JUN,SMARCA4,EP300
W2	7 genes	15	GO:0044419	interspecies interaction between organisms (BP)	328	34208	7	66	3.35191e-06	9.30154e-05	TBK1,HSPD1,RBX1,BTRC,CFLAR,PSMC3,SPEN
W5	17 genes	15	GO:0044419	interspecies interaction between organisms (BP)	328	34208	17	82	2.98066e-18	3.03601e-16	SP1,SATB1,MAPK1,UBE2I,CTBP1,MDM2,RCOR1,KAT2A,CARM1,TP53,HDAC1,KAT2B,GTF2B,EP300,TBP,NUP153,CREBBP
M1	39 genes	28	GO:0044419	interspecies interaction between organisms (BP)	328	34208	39	638	4.67789e-20	6.91705e-18	GRB2,CD4,NFKBIA,C1QBP,FKBP8,PSMC2,SYK,RALA,HNRNPK,SIVA1,NFX1,KARS,YWHAE,KPNA3,WDR48,MDM2,TBK1,PLCG1,HSPD1,HSPA8,NUP98,BTRC,CFLAR,TSG101,RHOA,PSMC3,ITCH,RAD23A,BIN1,CUL1,VIM,USP7,ACE2,MAVS,PSMA3,IRF7,MAP3K5,PSMA4,IRF3
M5	45 genes	23	GO:0044419	interspecies interaction between organisms (BP)	328	34208	45	479	7.67883e-31	1.21503e-28	CBX5,SP1,STAT2,CREB1,SMARCB1,SND1,SATB1,SIRT1,MAPK3,HCFC1,MAPK1,UBE2I,CTBP1,KAT2A,KPNA2,RB1,CARM1,GTF2A2,TAF5,SRCAP,TAF4,KAT5,SUV39H1,ZMYND11,ERCC3,GTF2E1,HDAC1,KAT2B,SRC,GTF2B,EP300,TBP,RXRA,ERCC2,PSIP1,DAXX,HMGA1,PML,BANF1,TAF1,STAT3,ATF7IP,RELA,CREBBP,BRD4
W3	5 genes	194	GO:0045471	response to ethanol (BP)	92	34208	5	79	2.42792e-06	4.52022e-05	FYN,GRIN2A,GRIN2B,PTK2B,INSR
M1	12 genes	510	GO:0045471	response to ethanol (BP)	92	34208	12	638	1.49094e-07	3.11973e-06	ACTC1,BCL2,RPS6KB1,TNFRSF1A,GRIN2B,SLC6A3,GOT2,VHL,BAK1,GSTP1,NOS3,CASP8
W5	8 genes	278	GO:0044255	cellular lipid metabolic process (BP)	128	34208	8	82	8.70389e-10	4.77375e-08	SIN3A,TBL1X,HDAC3,CARM1,NCOA3,SIN3B,NCOR1,CREBBP
M5	16 genes	558	GO:0044255	cellular lipid metabolic process (BP)	128	34208	16	479	3.78204e-11	1.55593e-09	NCOR2,SIN3A,TBL1X,HDAC3,CARM1,NCOA2,MED1,NCOA3,SIN3B,NR1H2,TGS1,RXRA,NCOA6,NCOR1,NR1H3,CREBBP
