# Supplementary material for: Comparison of Modules of Wild Type and Mutant Huntingtin and TP53 Protein Interaction Networks: Implications in Biological Processes and Functions
Source: PLoS One. 2013 May 31;8(5):e64838. doi: 10.1371/journal.pone.0064838 (PMC3669416; doi:10.1371/journal.pone.0064838)
Supplement: Dataset S5 — Differential interaction of the wTP53 and mTP53 protein. (XLS) [file pone.0064838.s005.xls]

## Sheet: Sheet1
wTP53	17	MDM2	SMG7	TRAF1	YWHAG	COPS4	TUBB2A	RPS27A	WDR62	EEF2	RPL5	HIST1H4A	BAG2	HNRNPUL1	TSPAN10	BAG6	TUBB3	USP28
mTP53	30	PARD3	MPDZ	NRD1	HERC2	NT5C2	NEURL4	C10ORF2	BLM	PLOD1	ATAD3B	ATAD3A	MAEA	SMARCAL1	MRPS22	TOP3A	RANBP9	CSNK2A1	KHDRBS1	PSMC1	PSMD5	KDM1A	PSMD2	PLK1	CSNK2B	YTHDC2	CSNK2A2	MPP5	OBSL1	SARS2	USP9X

## Sheet: wTP53
COPS4	20	TP53	IKBKB	IRF8	COPS5	UBC	CCDC85B	CUL1	MBIP	COPS8	C19ORF57	COPS6	YWHAQ	KLHL13	COPS3	WRAP73	DDB1	RCBTB2	USHBP1	BTRC	CUL4A
EEF2	15	TP53	PPP2R1A	UCHL5	PSMA3	MLLT3	HDGF	PPP2R1B	NOP56	UBC	NDRG1	SUMO1	DISC1	CDKN2A	POU5F1	SUMO2
SMG7	3	TP53	FGFR3	UBC
YWHAG	181	TP53	PRPF4B	DENND4A	FOXO1	CLASP1	SNAP23P	CGNL1	MAGOHB	BAD	RACGAP1	C1QBP	YAP1	KIAA0930	DFFA	PAK1	PAK4	PPIG	FAM82A2	PABPC1	RAB11FIP2	SH3BP5L	USP8	SH3BP4	OSBPL3	COPS5	GSK3A	TRIM21	RASSF8	DISC1	PTPN3	UBC	MPRIP	NADK	CENPJ	TMEM102	PPFIBP1	ATP5A1	RABGEF1	MFAP1	PARD3	FRYL	DDX27	FAM13B	SHCBP1	NEFL	SYNPO2	CLK1	CLK2
HNRNPUL1	21	TP53	PRMT2	CRMP1	MEPCE	NEDD4	PRPF40A	C14ORF1	MED31	SUMO2	RPA1	ATM	ATRIP	RPA2	POLR1E	BRD7	PCM1	PRMT1	ITCH	TLX3	UBC	CNBP
BAG2	13	TP53	PPP2R2D	PSMC4	UBC	HDAC5	SRRM2	HSPA4	PPP2R2B	HSPA8	STUB1	PPP2R2C	MLF2	BCL3
BAG6	77	TP53	DNAJB11	SERPINH1	KLHL12	IQCG	SETDB1	PIN1	CDK5	RAC1	RPAP1	UBC	TK1	TSC22D1	SERP1	PLK1	STX5	EP300	IGF2	CSTF2	REG1B	UBL4A	NBL1	INSIG2	GTF2F2	EDN1	NDUFB11	PPAP2C	IKBKAP	RAB8A	CDKN1A	TAC1	MAVS	NOMO1	TOMM20	TTR	MAPK6	PLA2G2A	FKBP2	SEC61B	PPP4C	XRN1	DPT	SRGN	IGFBP5	HSPA1A	ARPC3	CHN2	NDUFA6
RPS27A	10	TP53	UBC	RAD21	RNF185	RNF11	UBA2	MDM2	SMAD1	SUMO2	DAZAP2
TUBB2A	28	TP53	RPLP1	PTPRS	UBC	DISC1	TK1	CHGB	SDC3	LAMA4	TNIK	EIF2C3	PAFAH1B3	SAT1	STXBP1	ARL15	SERPINB9	RIC8A	C20ORF20	MORF4L1	MORF4L2	HDAC6	HMMR	RABAC1	PSMA3	YWHAQ	RPA2	HGS	PSMD11
WDR62	7	TP53	TBP	MAPK9	UBC	GABARAPL2	RALY	LRIF1
TRAF1	38	TP53	CFLAR	TRAIP	BIRC2	BIRC3	RIPK1	RIPK2	MAP3K5	HIVEP3	NGFR	TRAF2	TANK	TNFSF9	MAP3K14	TNFRSF11A	TNFRSF12A	USP7	RBCK1	SUMO2	CD27	RNF31	SRC	DIABLO	CASP10	TNFAIP3	CASP6	CASP8	TRIM37	UBC	TNFRSF9	LTBR	TRADD	SPOP	TNFRSF14	TNFRSF17	TNFRSF18	TNFRSF1A	TNFRSF1B
TUBB3	24	TP53	EEF1G	TK1	RCC1	STAU1	INSM1	KHDRBS1	SMN1	ANXA7	ROBO1	RILPL2	SPTSSA	UBC	MRPL28	DDX39B	PHIP	CDKN1A	PLK1	HEXDC	SEL1L3	ARHGEF7	TF	LAPTM4A	GABARAP
USP28	9	TP53	PLA2G2A	UBC	SUMO2	CLSPN	TP53BP1	AQR	USP25	MDC1
HIST1H4A	97	TP53	EID1	MCM6	CTDP1	HDGF	THAP7	CENPA	SETD8	MSL3	MLL	CALCOCO1	CREBBP	BRD2	BRD4	MGMT	RAD21	FKBP14	DNAJC9	MAPK3	YWHAQ	KDM4A	PRMT7	PRMT1	MCM7	DTX3L	UBC	PARP10	ASF1A	YWHAE	GNB2L1	UCHL5	HAT1	TAF1A	SUV420H1	TAF1	RCC1	SMN1	NR1H4	CBX3	CBX7	KAT5	MCM2	HIST2H2BE	NCOR1	H3F3A	GATAD2A	GATAD2B	RBBP4
TSPAN10	2	TP53	UBC
MDM2	154	TP53	RN5S1@	TERT	RPL26	NOTCH4	EID1	RAD23A	HSP90AA1	UIMC1	CREBBP	TP63	CASP2	SIVA1	HDAC1	UBE2Z	YY1	CCAR1	PDLIM7	UCHL1	PSMC5	ATF3	S100A6	RBBP6	APEX1	CDKN1A	RYBP	CDKN2A	RPL5	MDC1	GNAS	PA2G4	S100B	UBE2I	RUNX3	SMURF1	GNL3	RRM2B	PSMD1	RFWD3	ADRB2	SUMO2	RB1	PSMD4	FOXO1	FOXO3	FOXO4	UBE2G2	CSNK1D
RPL5	20	TP53	EIF5A	PDCD4	IPO13	MDM2	AMFR	UBC	HDAC5	TSC22D1	CSNK2A1	MTOR	RPL11	NOP56	RPL23	RRP1B	SURF2	RAD21	DCC	CSNK2B	NEDD8
TP53	17	MDM2	SMG7	TRAF1	YWHAG	COPS4	TUBB2A	RPS27A	WDR62	EEF2	RPL5	HIST1H4A	BAG2	HNRNPUL1	TSPAN10	BAG6	TUBB3	USP28
HDAC1	60	SAMSN1	ESR1	MDM2	HDAC5	NCOR2	EP300	CDH1	CTBP1	BAZ2A	TRIM21	E2F1	KAT5	RB1	SMAD1	HIST3H3	HDGF	AR	GATAD2A	GATAD2B	MORF4L1	CREBBP	PPP2R1B	TBP	MAPK9	BCL3	SNAI1	KDM4A	TAF1B	ATF3	RBBP4	MTA1	CDKN1A	MLL	HIF1A	NPM1	HIST1H4A	SUMO2	ATM	ING1	DDX17	UBC	YY1	INSM1	MORF4L2	NR3C1	PML	RBBP7	DAXX
HDAC3	33	CTBP1	HDAC5	NCOR2	BCL3	PPP4C	SRC	AR	CSNK2A1	RB1	PIK3R1	KDM4A	RBBP4	DAXX	HIF1A	HDAC4	HSPA8	HIST1H4A	NCOR1	ESR1	UBC	L3MBTL2	YY1	INSM1	THAP7	PML	AKT1	HSPA4	KAT2B	SUV39H1	HDAC7	EP300	CREBBP	GATA3
HDAC4	28	MARK3	ESR1	HDAC5	NCOR2	CDK5	YWHAZ	YWHAQ	SUMO1	TP53BP1	GATA3	CTBP1	RBBP4	UBE2I	SFN	HIF1A	HDAC3	NCOR1	SUMO2	AR	MAPK3	YWHAG	YY1	MAPK1	YWHAE	CDKN1A	NR1H2	SUV39H1	HDAC7
HDAC5	68	MARK3	CDC5L	HSPA9	EEF1G	PPP2R2D	HDAC1	HDAC3	HDAC4	ATP5A1	NCOR2	PRKCD	MCM7	XRCC6	YWHAZ	YWHAQ	MCM5	BAG2	SF3B3	DNAJB11	TRIM28	HIST3H3	HSP90AA1	RPL5	DHX15	PSMC6	PRMT5	USP7	C1QBP	MCM3	PSMD2	GABARAP	ESR1	HSPA1A	PSMC4	RBBP4	UBE2I	PA2G4	DDX17	PRMT1	CSNK2A1	PSMD11	HIF1A	DDX39B	NPM1	HIST2H2AC	NCOR1	MCM6	YWHAG
HDAC6	14	BCL3	ERBB3	EP300	HSP90AA1	CDKN1A	HIF1A	TUBB2A	PRKCA	UBE2D1	UBC	NR3C1	GSK3A	GSK3B	NASP
HDAC7	20	MARK3	ESR1	NCOR2	YWHAZ	KAT5	YWHAQ	UBE2I	SFN	MARK2	NCOR1	UBC	YWHAG	PML	YWHAE	CASP8	HDAC1	HDAC3	HDAC4	HDAC5	AR
HDAC8	5	HIST3H3	MDC1	HIST1H4A	UBC	HIST1H3A
RCC1	13	CHGB	TUBB3	CSNK1A1	HDGF	LRIF1	HIST1H3A	HIST1H4A	HIST2H2AC	HIST2H2BE	NGFR	BAG6	UBC	RPA1
KRT33B	2	UBC	YWHAG
S100B	4	MDM2	NDRG1	S100A1	S100A6
KDM4A	8	RB1	HIST1H3A	HIST1H4A	AR	HDAC1	HDAC3	NCOR1	UBC
MEPCE	18	LUC7L2	LUC7L3	HNRNPUL1	KIF5B	YWHAZ	HNRNPH1	TRIM28	RPAP1	CSNK2B	HEXIM1	SRSF3	DDX17	ANP32A	UBC	NOP56	SNRNP200	CDK9	RPS3
RAB11FIP2	1	YWHAG
DPT	1	BAG6
DDX17	16	CREBBP	ESR1	SUMO2	PIN1	UBC	SMN1	CENPA	KAT2B	MEPCE	HNRNPH1	MDM2	HDAC5	SUMO1	EP300	HDAC1	HDGF
C1QBP	10	MAPK3	PRKCA	UBC	YWHAG	MAPK1	PRKCZ	HDAC5	PRKCD	RAD21	PCK1
CCNG1	3	TP73	MDM2	CDKN2A
MSL2	8	YWHAZ	MSL3	KAT8	YWHAG	HIST2H2AC	HIST2H2BE	YWHAE	HIST1H4A
MSL3	5	HIST1H3A	HIST1H4A	MSL2	KAT8	UBC
SRRM1	22	SUMO1	SF3B3	RPS7	SRRM2	CSTF2	SRSF3	PRPF40A	PIN1	CSNK2B	DEK	PRPF19	RAD21	SUMO2	UBC	RNPS1	YWHAG	CBX3	KHDRBS1	SNRNP200	CDC5L	BCLAF1	PUF60
SRRM2	28	SUMO1	HSPA1A	USP42	SRRM1	PRPF19	SFN	BAG2	HNRNPH1	PRPF40A	TJP2	CDC5L	RPS7	SUMO2	SF3B3	UBC	PSMC1	PSMC4	PSMC5	YWHAG	PIN1	YWHAE	MCM6	VIM	RBBP4	XRCC6	PPP4C	RNPS1	PRNP
DDX27	4	ARRB1	ARRB2	UBC	YWHAG
SRSF10	4	YWHAG	YWHAQ	UBC	SFN
S100A1	3	MDM2	S100A4	S100B
S100A2	2	UBC	MDM2
S100A4	6	UBC	MDM2	S100A1	PPFIBP1	H2AFX	BAG6
S100A6	4	MDM2	UBC	S100B	SUMO2
TSC1	9	PLK1	YWHAZ	AKT1	PTK2	NEFL	GSK3B	YWHAG	DOCK7	UBC
RPS3	14	CHAF1A	UBC	SUMO1	YWHAQ	RAD21	MDM2	HSPA4	NEDD8	PCK1	SUMO2	HSP90AA1	MEPCE	NDRG1	HDAC5
RPS7	8	SRRM1	TERF1	RAD21	UBC	SRRM2	NEDD8	SUMO2	MDM2
CDKN1A	44	PSMA3	MAP3K5	TSG101	NCOR2	CHGB	EP300	DDB1	ESR1	CCDC85B	VIM	MDM2	CREBBP	NGFR	NCOR1	LRIF1	RBBP4	SETDB1	PCNA	GADD45A	DOCK7	NPM1	BAG6	HDAC6	UBE2D1	HDAC1	CSNK2B	TUBB3	PSME3	PSMD2	CUL4A	GNB2L1	CDK4	MED31	OPTN	TK1	MDM4	E2F1	MGMT	HDAC4	PSMC5	CTSB	UBC	COPS6	HSP90AA1
SERP1	3	BAG6	HSPA4	HSPA8
SFN	48	KLC1	KLC2	SAMSN1	RACGAP1	SH3BP4	ARAF	SRRM2	RAF1	SHCBP1	PPFIBP1	ITCH	MARK2	MARK3	CSNK2A1	PAK4	RALGPS2	LSR	OSBPL3	KIAA0408	TJP2	NR3C1	DCAF7	HDAC4	HDAC7	PI4KB	EXO1	YWHAG	BAD	BRAF	USP8	ING1	YWHAQ	DYRK1A	KIF23	KIF5B	UBC	IRS2	ANKS1A	MAP3K2	MDM2	MDM4	SRSF10	MYCBP2	PTPN3	CGN	MPRIP	NEDD4L	PARD3
SNAI1	7	HIST1H3A	UBC	NOTCH1	HDAC1	MDM2	GSK3B	BTRC
ARL15	3	CRMP1	TUBB2A	UBC
PA2G4	8	AR	RB1	MDM2	ERBB3	HDAC5	MTOR	UBC	AKT1
CSNK1A1	7	E2F1	MDM4	RCC1	TNFRSF1B	COPS5	UBC	MDM2
CDKN2A	24	HSPA4	HSPA9	KAT5	CDK4	HSPA8	MDM2	DAXX	MCM6	PSMC3	PCNA	NPM1	UCHL1	PSME3	RPL11	UBE2A	CCNG1	EEF2	YY1	UBE4B	MDM4	FKBP2	ING1	UBC	HSP90AA1
TNIK	6	DISC1	TRAF2	TUBB2A	NEDD4	NCOR2	UBC
PARP10	5	HIST1H3A	HIST1H4A	UBC	HIST2H2AC	HIST2H2BE
GNL3	7	MDM2	SUMO2	TERF1	HDGF	NOP56	UBC	SUMO1
NDRG1	14	XRCC6	PSMD2	HSP90AA1	CDH1	EEF1G	S100B	EEF2	KIF5B	UBC	PABPC1	HNRNPH1	NCL	RPS3	PSMC3
SMURF1	9	ING1	UBC	MDM2	PDLIM7	TRAF2	SMAD1	PSME3	RUNX3	ESR1
IGF2	3	BAG6	IGFBP5	TF
ANKHD1-EIF4EBP3	2	YWHAG	YWHAE
GORAB	2	UBC	MDM2
STUB1	29	PSMD4	PPP2R1A	PRKCZ	SUMO2	HSPA1A	UBE2D1	UBC	FOXO1	AR	KHDRBS1	ARRB1	ARRB2	HIF1A	SRC	ABL1	HSPA4	HSPA8	DAXX	TERF1	HSP90AA1	BAG2	NR3C1	RAF1	SENP3	MAP3K2	MAP3K5	ESR1	SMAD1	AKT1
TDGF1	3	LRIF1	COPS6	BAG6
DCAF7	8	YWHAZ	DDB1	DYRK1A	SFN	PARD3	UBC	YWHAG	DYRK2
SEL1L3	2	UBC	TUBB3
FAM53C	2	YWHAG	YWHAZ
HSPA1A	17	UBC	SRRM2	MAP3K5	STUB1	CUL4A	NR3C1	HSP90AA1	AR	HDAC5	H2AFX	INSIG2	BAG6	DYRK2	SUMO2	YWHAG	CDK9	SUMO1
STAU1	6	PABPC1	TUBB3	HDGF	NCL	CSNK2B	UBC
NOLC1	9	NOP56	CSNK2B	YWHAQ	YWHAZ	ARRB1	ARRB2	SUMO2	UBC	YWHAG
PSMD10	12	PSMD11	PSMC1	PSMC3	PSMC4	PSMC5	PSMC6	PSMD1	UBC	PSMD4	UCHL5	MDM2	PSMD2
PSMD11	15	BRD7	PSMD10	UBC	MED31	INSIG2	CRMP1	HDAC5	LRIF1	EEF1G	SETDB1	PSMC4	SUMO2	UCHL5	COPS6	TUBB2A
TMEM102	2	YWHAG	UBC
SAT1	15	RPLP1	COPS6	HIF1A	C14ORF1	LUC7L2	TUBB2A	GNB2L1	MED31	CRMP1	SETDB1	LRIF1	EEF1G	UBC	KAT5	KAT7
MAGED1	9	SIRT7	PLK1	TRIM28	UBC	NEDD8	PCK1	BAG6	NGFR	RNF185
PTK2	12	NEDD8	TSC1	NASP	EEF1G	RAC1	UBC	PIK3R1	MDM2	GSK3B	IGF1R	DCC	SRC
TOMM20	2	UBC	BAG6
RCN2	3	GABARAPL2	UBC	BAG6
HDGF	28	HIST1H4A	SUMO2	BAZ1B	RCC1	DEK	RBBP4	CDC5L	HDAC1	PRMT5	EEF2	XRCC6	SMARCA5	KAT5	KAT2A	HSPA9	NCL	DHX15	HIST1H3A	STAU1	HIST2H2BE	UBC	GNL3	SRSF3	RPA1	CBX3	DDX17	HIST1H3E	RRP1B
TAC1	2	BAG6	XRCC6
MYH10	4	UBC	YWHAG	YWHAE	SUMO1
TP63	7	MDM2	MDM4	UBC	BTRC	ITCH	GNB2L1	YAP1
FAM173A	4	KAT5	LUC7L2	IMMT	BAG6
IKBKAP	6	TTR	BAG6	UBC	IKBKB	MAP3K14	CSTF2
PIK3C3	2	YWHAG	UBC
ERC1	3	UBC	IKBKB	YWHAG
SAMSN1	7	HDAC1	YWHAZ	SFN	YWHAE	NEDD4	YWHAG	YWHAQ
TP73	18	GNB2L1	UBC	RB1	CCNG1	ASF1A	MDM2	MDM4	UBE2I	CUL1	ABL1	NEDD4	SUMO1	EP300	CREBBP	HDAC1	YAP1	ITCH	UBE4B
GATAD2A	9	HIST2H2BE	HIST1H3A	SUMO2	HDAC1	RBBP4	HIST1H4A	UBC	HIST2H2AC	RBBP7
GATAD2B	9	HIST2H2BE	HIST1H3A	SUMO2	HDAC1	RBBP4	HIST1H4A	UBC	HIST2H2AC	RBBP7
GATA3	5	HDAC4	UBC	HDAC5	MDM2	HDAC3
IQCG	2	BAG6	GSK3B
HEXIM1	5	UBC	CDK9	MDM2	MEPCE	BRD4
TNFRSF14	4	TRAF2	VIM	RAD21	TRAF1
TNFRSF17	3	TRAF2	UBC	TRAF1
TNFRSF18	2	TRAF2	TRAF1
SON	4	SUMO2	SUMO1	YWHAG	UBC
TNFRSF1A	19	TRADD	MAPK1	TRAF2	IKBKB	RIPK1	RIPK2	BIRC2	BIRC3	UBC	HSPA8	SUMO1	TNFAIP3	USP2	CASP10	CASP2	CASP8	UBE2I	PSMD2	TRAF1
TAF1	10	UBC	ASF1A	HIST1H3A	HIST1H4A	MDM2	GTF2E1	TBP	RB1	CSNK2A1	PHF8
TNFRSF1B	7	TRAF2	CSNK1A1	KRT18	TRAIP	UBC	TRIM37	TRAF1
RILPL2	2	HEXDC	TUBB3
THAP7	7	HIST1H3A	HIST1H4A	NCOR1	TAF1B	HDAC3	TRAF2	CCDC85B
FZD4	1	BAG6
G3BP2	6	PIN1	SUMO2	UBC	UIMC1	MDM2	USP10
CD27	3	TRAF1	SIVA1	TRAF2
XRN1	2	UBC	BAG6
CSTF2	8	IMMT	SRRM1	BAG6	KAT5	EEF1G	C14ORF1	IKBKAP	UBC
REG1B	1	BAG6
HEXDC	2	RILPL2	TUBB3
CCDC85B	9	PSMC6	KRT18	COPS4	CDKN1A	KIAA0408	PSMC1	USP2	MBIP	THAP7
GNL3L	4	UBC	MDM2	TERF1	TERT
RPS27	2	UBC	MDM2
EML3	3	YWHAG	UBC	YWHAQ
SRC	28	EP300	NR3C1	RPS6KB1	CRMP1	GNB2L1	HDAC3	AR	PRKCZ	ADRB2	FOXO1	STUB1	ABL1	TRAF1	NR1H2	NR1H4	RBBP6	KHDRBS1	RAF1	UBC	ARR3	HSP90AA1	ITCH	ESR1	CDH1	PELP1	PTK2	PIK3R1	CREBBP
CTSB	4	ANXA7	UBC	CDKN1A	BAG6
CTSE	1	BAG6
RPLP1	10	TUBB2A	SUMO2	RPA2	UBC	SAT1	GSK3B	MGMT	BRD7	XRCC6	LRIF1
SMARCA5	12	UBC	MCM3	HDGF	CENPA	RAD21	RBBP4	SUMO1	SUMO2	HIST1H3A	HIST1H4A	BAZ1B	BAZ2A
SMCR7L	2	UBC	YWHAG
IPO13	3	RPL5	UBE2I	UBC
SETD7	8	UBC	HIST3H3	AR	ESR1	E2F1	TBP	HIST1H3A	HIST1H4A
SETD8	8	HIST1H4A	UBC	RBBP4	DDB1	PCNA	SUMO1	TP53BP1	UBE2I
PUF60	8	VIM	PABPC1	PSMA3	RNPS1	SUMO2	UBC	YWHAG	SRRM1
ALB	8	PSMD4	TK1	PSMA3	YWHAG	LUC7L2	UBC	UIMC1	IMMT
SPOP	3	AR	UBC	TRAF1
MFAP1	3	SUMO2	UBC	YWHAG
CDK16	5	CDK5	YWHAZ	YWHAQ	UBC	YWHAG
CDK17	3	YWHAQ	UBC	YWHAG
NCOR1	26	SF3B3	AR	TRIM28	CREBBP	UBE2I	CDKN1A	HSPA4	HIST1H3A	HIST1H4A	EP300	SUMO2	BAZ1B	KDM4A	PML	UBC	THAP7	NR3C1	NR1H4	HDAC3	HDAC4	HDAC5	HDAC7	NR1H2	ESR1	NCOR2	CLK1
NCOR2	21	SUMO1	CDKN1A	ESR1	HDAC1	HDAC3	HDAC4	HDAC5	HDAC7	AKT1	UBE2I	TNIK	SUMO2	AR	PML	UBC	HIST1H4A	NR3C1	NR1H2	NCOR1	EP300	CREBBP
PPP2R1A	16	EEF2	MCM3	STUB1	UBC	MAPK6	PPP4C	CHEK2	PPP2R1B	PPP2R2B	PPP2R2C	PPP2R2D	SUMO2	CDK4	TRADD	HDAC1	HDAC5
PPP2R1B	11	UBC	CDK4	PPP2R1A	HDAC1	EEF2	MCM3	TNFAIP3	PPP2R2B	PPP2R2C	PPP2R2D	SUMO2
NADK	5	YWHAG	UBC	YWHAQ	YWHAZ	EEF1G
MAVS	6	UBC	RIPK2	BAG6	TRAF2	BIRC2	BIRC3
RFWD2	11	YWHAZ	FOXO1	COPS8	RCHY1	HSPA8	UBC	CRTC2	CUL4A	DDB1	MDM2	MDM4
RFWD3	5	MDM2	RPA1	UBE2D1	UBC	RPA2
PPP2R2B	9	UBC	TRIM28	PPP4C	BAG2	PPP2R1A	PPP2R1B	CHEK2	PPP2R2C	ZNF295
PPP2R2C	5	UBC	PPP2R1A	PPP2R1B	PPP2R2B	BAG2
PPP2R2D	6	HDAC5	BAG2	UBC	PPP4C	PPP2R1A	PPP2R1B
AKAP13	3	YWHAG	UBC	ESR1
NR1H2	11	UBE2D1	FOXO3	C14ORF1	VIM	SRC	NCOR1	NCOR2	BAG6	SENP3	UBE2I	HDAC4
DOCK7	9	USP7	CDKN1A	ANXA7	UBC	YWHAG	TK1	SMN1	TSC1	YWHAZ
NR1H4	8	HIST1H3A	HIST1H4A	XRCC6	SRC	NCOR1	EP300	CASP8	PRMT1
THRAP3	9	UBC	PIN1	RNPS1	SMN1	NEDD4	H3F3A	SUMO1	SUMO2	YWHAG
EEF1G	18	HDAC5	TUBB3	SUMO1	AKT1	PTK2	MED31	NDRG1	PSMD11	GADD45A	CSTF2	NADK	SUMO2	SAT1	UBC	YWHAG	PTPRS	GSK3B	UCHL5
PSMA3	20	CDKN1A	PSMD1	HSPA8	HSPA9	PLK1	PSMC3	XRCC6	PRPF19	PSMA7	EEF2	MCM3	MCM6	ALB	TF	PSMC4	PUF60	TUBB2A	NCL	UBC	HSP90AA1
PSMA7	9	CUL1	PSMA3	TERF1	PLK1	INSIG2	HIF1A	RNF185	UBC	MDM2
TANK	6	UBC	TRIM37	TRAF1	PLK1	TRAF2	BIRC2
PRPF40A	11	XRCC6	DHX15	SRRM1	SF3B3	SRRM2	HNRNPUL1	SUMO2	UBC	YWHAG	RNPS1	SERPINB9
PRMT1	14	HIST1H4A	MED31	EP300	ARPC3	UBC	YY1	AR	HDAC5	LRIF1	ESR1	KHDRBS1	HNRNPUL1	NR1H4	TERF1
NDEL1	8	MBIP	UBC	YWHAG	CDK5	IMMT	YWHAE	LUC7L2	DISC1
PRMT2	2	ESR1	HNRNPUL1
PRMT5	12	EIF2C3	HIST2H2AC	CDK4	NCL	HDAC5	HDGF	UBC	HSP90AA1	CTDP1	HIST1H3A	HIST1H4A	TERF1
PRMT7	5	HIST1H3A	HIST1H4A	HIST2H2AC	CTCFL	UBC
HIVEP2	7	YWHAE	YWHAG	SUMO1	FBXW11	UBC	YWHAZ	BTRC
HIVEP3	3	TRAF1	UBC	TRAF2
AQR	2	USP28	UBC
COPS3	13	IKBKB	COPS5	UBC	CUL1	COPS8	COPS6	SUMO1	ARAF	COPS4	WRAP73	HSP90AA1	DDB1	CUL4A
COPS5	23	IKBKB	IRF8	COPS3	COPS4	UBC	YWHAG	CUL1	MAP3K3	GNB2L1	COPS8	GSK3B	MDM2	COPS6	YWHAZ	NEDD8	TRAF2	WNK1	UCHL1	KLHL13	DDB1	CSNK1A1	BCL3	CUL4A
COPS6	26	IRF8	LAMA4	STX5	PAFAH1B3	UBC	SAT1	TK1	SMN1	CUL1	ANXA7	COPS8	SERPINB9	MAPK6	EDN1	COPS3	COPS4	COPS5	RPA2	NEDD8	KLHL13	EP300	DDB1	TDGF1	PSMD11	CDKN1A	CUL4A
COPS8	9	UBC	CUL1	RFWD2	COPS3	COPS4	COPS5	COPS6	DDB1	CUL4A
MAGOHB	2	YWHAG	UBC
EHMT1	8	UBC	CTBP1	CTBP2	HIST1H3A	MDM2	SUMO1	HIST3H3	H3F3A
RUNX3	8	SUV39H1	EP300	MDM2	SMAD1	YAP1	SMURF1	NOTCH1	UBC
ZNF295	3	YWHAG	SUMO2	PPP2R2B
PSMC1	13	UCHL5	PSMD10	CCDC85B	RAD21	PSMD2	SRRM2	MAP3K5	PSMC4	SUMO2	MDM2	PCK1	UBC	PSMC5
PSMC3	13	PSMA3	MAP3K5	UCHL5	PSMD10	CDKN2A	MDM2	HIF1A	PSMC4	RNF185	INSIG2	UBC	NDRG1	PSMC5
PSMC4	15	PSMD1	BAG2	UCHL5	PSMD10	HDAC5	PSMD2	SRRM2	PSMA3	PSMC1	PSMC3	PSMD11	UBC	PCK1	MAP3K5	PSMC5
PSMC5	18	PSMD1	UCHL5	MDM2	MDM4	PSMD10	PCK1	INSIG2	PSMC6	SRRM2	ESR1	MAP3K5	RNF185	UBC	HDAC5	CDKN1A	PSMC1	PSMC3	PSMC4
PSMC6	8	CCDC85B	INSIG2	UCHL5	PSMD10	HDAC5	PSMC5	MDM2	UBC
C19ORF10	2	UBC	BAG6
HJURP	7	RBBP4	CENPA	NPM1	HIST1H4A	UBC	RBBP7	IMMT
CLK1	6	YWHAG	BCLAF1	UBC	SRSF3	LUC7L3	NCOR1
ATRIP	7	RPA1	ATM	CDK9	CLK2	MCM7	HNRNPUL1	SUMO2
CLK2	3	YWHAG	CLK3	ATRIP
CLK3	5	YWHAG	CLK2	NEDD4	TERF1	UBC
TP53BP1	16	RPA1	RPA2	SUMO2	EP300	E2F1	HDAC4	H2AFX	HIST1H3A	HIST1H4A	USP28	ATM	UBC	MDC1	CHEK2	SETD8	UBE2I
RCBTB2	1	COPS4
PSMD1	9	PSMA3	PSMC4	PSMC5	UCHL5	PSMD10	MDM2	SUMO2	UBC	HDAC5
PSMD2	17	NEDD8	UCHL5	LRIF1	NDRG1	HDAC5	RAD21	WRAP73	PSMC1	PSMC4	MDM2	MDM4	PCK1	CDKN1A	SUMO2	UBC	PSMD10	TNFRSF1A
PSMD4	16	RAD23A	STUB1	UCHL5	NEDD4L	ALB	MDM2	CUL1	PSMD10	ATP5A1	INSIG2	BTRC	SUMO2	RASSF8	UBC	NEDD4	NEDD8
CCAR1	4	MDM2	YWHAQ	SUMO2	UBC
UBC	510	PPFIBP1	ABL1	RABGEF1	TUBB2A	SMARCA5	GNB2L1	RPL11	NOP56	TBP	RPL23	RPL26	ERC1	HSPA1A	IKBKB	PDE4D	CFLAR	TNFSF9	GADD45A	TK1	RIPK1	RIPK2	RPS27A	RPS27L	NDUFA6	CGNL1	EHMT1	RABEP1	YAP1	XRCC6	CSNK2A1	HMMR	C1QBP	KLC1	KLC2	PPP2R1A	PPP2R1B	BIRC2	BIRC3	PPP2R2B	PPP2R2C	PPP2R2D	TP63	UBE2I	TP73	DAXX	HEXIM1	RALGPS2	GSK3A
PSME3	7	YWHAQ	MDM2	CDKN1A	CDKN2A	SMURF1	RNPS1	UBC
ATM	18	DYRK2	MDC1	ATRIP	KAT8	FOXO3	RRM2B	HNRNPUL1	ABL1	CHEK2	KAT5	TP53BP1	EXO1	HDAC1	H2AFX	E2F1	TERF1	MCM2	UBC
CFLAR	11	TRAF1	UBC	CASP8	MAP3K14	RIPK2	TRAF2	SF3B3	RAF1	CASP10	RIPK1	ITCH
PLK1	15	TSC1	PSMA3	CHEK2	MAGED1	BAG6	C5ORF25	UBC	TANK	PSMA7	NEDD4	PIN1	CLSPN	CTBP1	TUBB3	MAPK6
PIK3R1	13	NPM1	ERBB3	KHDRBS1	HDAC3	IRS2	TTR	ABL1	PTK2	YWHAG	ARAF	UBC	ESR1	SRC
SYNPO2	3	YWHAG	YWHAZ	UBC
H2AFX	27	HSPA9	XRCC6	YWHAZ	NEDD8	KAT5	YWHAQ	FOXO3	HSP90AA1	NGFR	HIST2H2BE	TP53BP1	HSPA1A	KAT2A	KAT8	MDC1	NPM1	HIST2H2AC	HIST1H4A	ATM	PPM1D	UBC	S100A4	PABPC1	HIST1H3A	YWHAE	KAT2B	HAT1
SF3B3	12	NCOR1	SRRM1	HGS	PRPF40A	HDAC5	SRRM2	CFLAR	KAT2A	RNPS1	UBC	YWHAG	NEDD8
C5ORF25	6	UBC	CSNK2B	YWHAZ	PLK1	YWHAG	DNAJB11
TNFRSF9	3	UBC	TRAF1	TRAF2
C19ORF57	1	COPS4
FKBP14	2	GSK3B	HIST1H4A
CBX3	13	HIST3H3	HIST1H4A	SUMO2	H3F3A	CENPA	SRRM1	HDGF	L3MBTL2	SUV420H2	TRIM28	HIST1H3A	LBR	UBC
CBX7	3	HIST3H3	HIST1H4A	HIST1H3A
TIAM1	7	PRKCA	PRKCB	PRKCD	PRKCG	PRKCZ	RAC1	YWHAG
SH3BP5L	1	YWHAG
NEDD4L	19	FKBP3	PSMD4	ABL1	NR3C1	SIVA1	MARK2	TAF1B	CDK5	HGS	EFEMP2	YWHAG	YY1	MAP3K2	MAP3K3	MAP3K5	BRAF	UBC	YWHAZ	SFN
CREBBP	47	DDX17	ESR1	KHDRBS1	FOXO4	MDM2	TBP	HIST1H4A	DAXX	NCOR1	CDH1	AKT1	NR3C1	KAT6A	CDKN1A	XRCC6	RBBP4	MLL	FOXO3	HIST3H3	AR	HDAC1	KAT2B	CTBP1	HIF1A	SMAD1	RPA2	ATF3	PELP1	TRIM28	RBBP7	FOXO1	YY1	E2F1	ING1	MGMT	CSNK2A1	UBC	TP73	PML	KAT5	DEK	MAP3K5	NCOR2	HIST1H3A	EP300	HDAC3	SRC
TNFRSF11A	2	TRAF1	TRAF2
H3F3A	16	TRIM28	HIST2H2BE	ASF1A	NCL	RBBP4	CBX3	HIST1H4A	DAXX	KAT2B	NASP	HAT1	THRAP3	HDAC5	EHMT1	XRCC6	CENPA
FAM82A2	3	YWHAZ	YWHAG	UBC
HNRNPH1	12	PIN1	CDK9	SRRM2	MEPCE	YWHAQ	SMN1	SUMO2	DDX17	UBC	YWHAG	NDRG1	CRMP1
NDUFA6	2	UBC	BAG6
TNFRSF12A	3	TRAF1	TRAF2	BIRC2
C14ORF1	14	PAFAH1B3	UBC	NR1H2	SAT1	HNRNPUL1	GSK3B	ANXA7	GADD45A	TTR	SERPINB9	BAIAP2	TSC22D1	CSTF2	TK1
RACGAP1	3	YWHAG	SFN	UBC
TSC22D1	10	CRMP1	LRIF1	WNK1	BAG6	RPL5	VIM	UBC	SETDB1	C14ORF1	UBE2D1
GABARAPL2	6	NEDD4	RCN2	GABARAP	WDR62	YWHAZ	UBC
USHBP1	2	HGS	COPS4
PML	22	TRIM27	FOXO1	DAXX	KAT5	BANP	SUMO2	RB1	SUMO1	NPM1	RPL11	NCOR1	NCOR2	NR3C1	UBE2U	UBE2I	HDAC1	HDAC3	HDAC7	MDM2	CREBBP	TERT	UBC
PTPN3	3	YWHAG	YWHAQ	SFN
RNPS1	18	UBC	YWHAG	LUC7L2	LUC7L3	CSNK2A1	SNRNP200	SRRM1	PIN1	THRAP3	CSNK2B	PRPF4B	PUF60	SF3B3	PSME3	USP7	TRA2B	PRPF40A	SRRM2
DNAJC9	3	HIST1H4A	UBC	HIST1H3A
IGF1R	11	GNB2L1	ARRB1	ARRB2	UBC	YWHAG	YWHAE	MDM2	SUMO1	NEDD4	PTK2	ESR1
DDX39B	4	TUBB3	HDAC5	YWHAG	UBC
PYHIN1	1	MDM2
USP2	10	CASP8	TRADD	TRAF2	CCDC85B	RIPK1	UBC	TNFRSF1A	MDM2	MDM4	PLA2G2A
USP7	18	SUMO2	DOCK7	CLSPN	MCM4	MCM5	MCM6	UBC	HDAC5	TRAF1	TRAF2	MDM2	MDM4	FOXO3	FOXO4	PLA2G2A	DAXX	RNPS1	KAT5
USP8	10	YWHAG	UBC	AKT1	YWHAQ	YWHAZ	SFN	KRT31	KRT85	PLA2G2A	KIF23
SUV420H1	2	HIST1H4A	YWHAQ
SUV420H2	5	HSPA4	UBC	MCM7	HIST1H4A	CBX3
GSK3A	5	UBC	YWHAG	AR	AKT1	HDAC6
GSK3B	27	E2F1	UBC	IQCG	FKBP14	PRKCA	UBE2D1	BCL3	LUC7L2	VIM	C14ORF1	ATF3	RPLP1	ARRB1	COPS5	TSC1	TRAF2	AR	MTOR	BAG6	KIF5B	SNAI1	PTK2	BTRC	HDAC6	EEF1G	AKT1	NOTCH1
SRGN	1	BAG6
NASP	9	PTK2	UBC	HIST1H3A	HIST1H3E	HIST1H4A	LUC7L2	H3F3A	HDAC6	SUMO2
MCM2	16	MGMT	SUMO2	RPA2	MCM5	TBP	RAD21	HIST1H4A	MCM3	MCM6	UBC	RPA1	KAT7	MCM4	HDAC5	MCM7	ATM
MCM3	19	MGMT	SUMO2	PPP2R1A	RPA2	MCM5	RAD21	PSMA3	HDAC5	PPP2R1B	WRAP73	SMARCA5	MCM2	HIST1H4A	MAPK6	UBC	SUMO1	YWHAQ	HIF1A	MCM7
MCM4	13	SUMO2	RPA2	MCM5	USP7	RAD21	MCM6	UBC	NEDD8	RPA1	HIST1H4A	HDAC5	MCM2	MCM7
MCM5	12	SUMO2	RPA2	MCM2	MCM3	MCM4	HDAC5	USP7	MCM6	UBC	NEDD8	HIST1H4A	MCM7
MCM6	15	HIST1H4A	SUMO2	CDKN2A	USP7	PSMA3	MLLT3	TNFAIP3	MCM2	MCM4	MCM5	UBC	SRRM2	HDAC5	RPA1	MCM7
MCM7	19	SUMO2	RB1	HDAC5	HIST1H4A	RAD21	TERF1	ATRIP	HIST3H3	SUV420H2	UBC	MBIP	HIF1A	SUMO1	RPA1	MCM2	MCM3	MCM4	MCM5	MCM6
TRIM13	3	AKT1	UBC	MDM2
EIF2C3	5	PRMT5	TUBB2A	UBC	HSPA9	TRIM21
UBE2A	5	TRIM27	MDM2	CDKN2A	UBC	CRMP1
UBE2I	32	DTX3L	UBC	UCHL1	UBA2	MDM2	SUMO1	SUMO2	NCOR1	NCOR2	CTBP1	RNF185	IPO13	TRIM27	AR	HDAC4	HDAC5	HDAC7	TP73	DAXX	HGS	PDLIM7	ESR1	BIRC3	PML	RIPK2	NR1H2	SETDB1	HIST1H4A	TP53BP1	TNFRSF1A	RBBP6	SETD8
UBE2U	9	TRIM27	TRIM28	TRIM37	KAT6A	MDM2	RBCK1	RNF11	PML	TRAIP
OSBPL3	3	YWHAG	UBC	SFN
UBE2Z	4	TRIM27	MDM2	TRAIP	UBC
NDUFB11	2	UBC	BAG6
PTPRS	5	KAT5	TUBB2A	UBC	EEF1G	SETDB1
TRIM21	9	YWHAG	HDAC1	UBC	YWHAZ	IRF8	FBXW11	IKBKB	CUL1	EIF2C3
TRIM27	9	PML	UBE2U	UBE2Z	UBE2A	UBC	UBE2I	MDM2	HDAC1	UBE2D1
TRIM28	22	H3F3A	UBE2U	SUMO1	SUMO2	NCOR1	PPP2R2B	YWHAQ	NR3C1	MAGED1	HDAC5	MEPCE	UBC	CDK9	E2F1	SETDB1	VIM	CREBBP	MDM2	HIST1H3A	CBX3	AMFR	POU5F1
YWHAE	40	WWTR1	HIVEP2	FOXO3	CGNL1	KAT8	HIST1H3A	HIST1H4A	ARAF	CHAF1A	SAMSN1	RAF1	DISC1	BAD	TNFAIP3	UBC	IGF1R	NDEL1	YWHAG	SH3BP4	MYH10	FAM13B	SRRM2	SUMO2	EXO1	BRD4	ING1	ANKHD1-EIF4EBP3	CEP95	SSFA2	MDM4	MSL2	HDAC4	HDAC5	HDAC7	H2AFX	YWHAZ	YWHAQ	WNK1	MAP3K2	MAP3K3
ING1	17	ESR1	SMURF1	PCNA	RBBP4	RBBP7	YWHAG	EP300	SFN	HDAC1	CREBBP	UBC	YWHAE	C20ORF20	CDKN2A	YWHAQ	YWHAZ	KAT2B
YWHAQ	87	RAI14	PCK1	PCM1	LARP1	OPTN	BAD	KRT18	SH3BP4	AR	CDC5L	TRIM28	HIST1H4A	SRSF3	ATP5A1	UBC	HDAC4	HDAC5	HDAC7	KLC2	KLC4	H2AFX	PI4KB	MTOR	CCAR1	MLLT4	CDK16	CDK17	PSME3	PRKCZ	NCL	HNRNPH1	RAF1	EPB41L2	EPB41L3	SRSF10	TERT	RALY	RPS3	EDC3	KIF23	KIF5B	KIF5C	SUV420H1	NOLC1	ARHGEF2	ESR1	VIM	YAP1
SMN1	24	SRSF3	NOP56	IMMT	NPM1	SETDB1	MAP3K5	COPS6	UCHL1	DDX17	RBBP4	RBBP6	TUBB3	HIST1H4A	PPP4C	HNRNPH1	HIST3H3	MED31	HIST2H2AC	DOCK7	THRAP3	NGFR	LRIF1	BAG6	UBC
YWHAZ	86	RAI14	RFWD2	MSL2	CHAF1A	SAMSN1	FAM82A2	LARP1	DCAF7	TSC1	SSFA2	CDC5L	OPTN	WNK1	HDAC4	HDAC5	HDAC7	MEPCE	RALGPS2	H2AFX	TRA2B	KIAA0930	CDK16	C5ORF25	KLC1	KLC4	BAD	PRKCA	PRKCD	PRKCZ	TRIM21	WWTR1	UBC	ATP5A1	KAT8	KIF23	KIF5B	FAM13B	XRCC6	TERT	SYNPO2	UCHL5	ARAF	FOXO1	FOXO3	RAF1	NOLC1	EDC3	FAM53C
CDH1	7	HDAC1	CREBBP	UBC	EP300	NDRG1	MDM2	SRC
RABEP1	3	UBC	YWHAG	YWHAQ
CGN	4	TJP2	YWHAG	UBC	SFN
TRIM37	9	UBE2U	NGFR	TANK	UBC	LTBR	TRAF1	TRAF2	TNFRSF1B	KIAA0408
UBE4B	4	UBC	MDM2	CDKN2A	TP73
PAK1IP1	2	MDM2	PAK1
TBC1D1	2	YWHAG	UBC
EP300	63	CRTC2	SRC	SMAD1	HIST3H3	CDKN1A	HDAC1	HIST2H2BE	CTBP1	CTBP2	PCK1	TBP	TP53BP1	RUNX3	BAG6	SOX4	HDAC6	TAF1B	MTA1	BTRC	YAP1	PRMT1	HIF1A	ESR1	HIST2H2AC	NOTCH1	MDC1	KAT6A	NPM1	MGMT	HIST1H4A	NCOR1	CDH1	AKT1	MAP3K5	ING1	CALCOCO1	UBC	YY1	NR3C1	MAPK1	NR1H4	HIST1H3A	KAT2B	PCNA	COPS6	DDX17	EID1	TP73
PTH	1	BAG6
CDC5L	15	HDAC5	YWHAZ	YWHAQ	SUMO1	HDGF	SRRM2	KIF5B	HSPA8	DISC1	PPM1D	SUMO2	UBC	YWHAG	PRPF19	SRRM1
ARHGEF2	8	PAK1	SUMO1	YWHAQ	MAPK1	UBC	MARK2	RAC1	YWHAG
ARHGEF7	3	PAK1	UBC	TUBB3
CDK4	17	PCNA	HSP90AA1	PRMT5	CDKN2A	PPP2R1B	LUC7L2	IRF8	SETDB1	UBC	TK1	CDKN1A	BAG6	RB1	DAZAP2	PPP2R1A	ANXA7	HSPA8
CDK5	10	PCNA	STXBP1	NEDD4	BAG6	HDAC4	CDK16	NDEL1	UBC	NEDD4L	PAK1
CDK9	22	CSNK2B	CUL1	BRD4	HSP90AA1	AR	HEXIM1	RAD21	TERF1	ATRIP	MLLT3	HNRNPH1	TRIM28	UBC	MLL	UBL4A	CLSPN	SMAD1	MDM2	RB1	HSPA1A	MEPCE	CTDP1
CNBP	1	HNRNPUL1
MAP3K14	10	CFLAR	IKBKB	UBC	BIRC2	TRAF1	CASP10	TRAF2	IKBKAP	CASP8	RIPK1
NR3C1	23	NCL	SRC	CREBBP	TRIM28	NEDD4L	HSP90AA1	TBP	RAF1	HSPA1A	SFN	MDM2	SUMO2	NCOR1	NCOR2	EP300	PML	UBC	DAXX	HDAC1	HDAC6	LRIF1	STUB1	TSG101
SNRNP200	9	PIN1	UBC	RNPS1	SUMO1	YWHAG	SUMO2	SRRM1	MEPCE	HDAC5
RYBP	5	MDM2	ABL1	CASP10	UBC	YY1
NPM1	30	NCL	HIST2H2AC	HIST2H2BE	SENP3	PIK3R1	CENPA	ZNF668	ESR1	SMN1	AKT1	HIST3H3	CDKN1A	CDKN2A	EP300	PML	UBC	SUMO1	HIST1H3A	HIST1H4A	YWHAQ	HDAC1	HDAC5	H2AFX	HJURP	YY1	RRP1B	DYRK2	NOP56	SUMO2	RB1
HGS	20	SF3B3	ARRB1	NEDD8	DAZAP2	USHBP1	TJP2	MEST	NEDD4L	ARR3	UBE2I	NEDD4	ITCH	PAK1	CRMP1	KRT18	HSPA8	UBC	TSG101	TUBB2A	STXBP1
FBXW11	9	PDCD4	BTRC	UBC	TRIM21	YAP1	MDM2	CLSPN	HIVEP2	CUL1
CHEK2	8	PLK1	PPP2R1A	MDM4	MDM2	PPP2R2B	ATM	TP53BP1	MDC1
AKT1	39	HSP90AA1	NEDD4	TSC1	BAD	AR	CREBBP	NCOR2	TRIM13	FOXO1	NPM1	EEF1G	CTBP1	SETDB1	UBC	USP8	ESR1	MTOR	EP300	IKBKB	RPS6KB1	PRKCQ	TERT	NOTCH1	HSPA4	PRKCZ	GSK3A	YWHAZ	ARRB2	PAK1	RAF1	PA2G4	HDAC3	MDM2	BRAF	ERBB3	CHN2	GSK3B	STUB1	MARK2
HAT1	9	HIST1H3E	HIST1H4A	RBBP7	H3F3A	HIST1H3A	UBC	H2AFX	HIST3H3	YWHAQ
RASSF1	7	BTRC	UBC	CUL4A	DDB1	MDM2	CUL1	DAXX
RASSF8	5	YWHAG	PARD3	FRMD6	UBC	PSMD4
SERPINB9	11	XRCC6	SETDB1	TUBB2A	COPS6	C14ORF1	UBC	BRD7	MED31	CRMP1	PRPF40A	LRIF1
RIC8A	4	TERF1	GNAS	TUBB2A	UBC
L3MBTL2	6	SUMO2	RB1	HIST1H4A	HIST3H3	HDAC3	CBX3
KLC1	7	SFN	UBC	YWHAZ	MAPK6	YWHAG	KIF5B	KIF5C
KLC2	6	SFN	UBC	KIF5B	KIF5C	YWHAQ	YWHAG
KLC3	1	YWHAG
KLC4	3	YWHAQ	YWHAZ	YWHAG
NOP56	15	UBC	SMN1	NOLC1	RPL23	NCL	EEF2	RPL11	RPL26	SUMO1	RPL5	LUC7L2	GNL3	MEPCE	NPM1	SUMO2
CLASP1	2	YWHAG	UBC
RB1	29	MCM7	EID1	GNB2L1	MORF4L1	MORF4L2	TP73	KDM4A	SUV39H1	PA2G4	HDAC1	HDAC3	MDM2	PML	L3MBTL2	ABL1	RBBP7	AR	UBC	RAF1	KAT2B	RBBP4	YY1	TBP	TAF1	CDK4	CDK9	E2F1	NPM1	PELP1
LTBR	5	TRAF2	UBC	TRIM37	TRAF1	DIABLO
BANP	5	HIF1A	PML	MDM2	TRAF2	HDAC1
SRGAP2	3	DISC1	YWHAG	UBC
BIRC2	15	TRAF1	UBE2D1	UBC	CASP8	MAP3K14	TNFRSF1A	RIPK2	TSG101	DIABLO	TRAF2	TNFRSF12A	RAF1	MAVS	RIPK1	TANK
BIRC3	11	TRAF1	UBE2D1	UBC	TNFRSF1A	RIPK2	DIABLO	TRAF2	RAF1	UBE2I	MAVS	RIPK1
NUMB	4	MDM2	NOTCH1	UBC	ITCH
ANKS1A	3	YWHAG	UBC	SFN
KRT18	10	HSPA4	CCDC85B	YWHAQ	SUMO1	TNFRSF1B	TRADD	SUMO2	UBC	YWHAG	HGS
UIMC1	6	MDC1	MDM2	UBC	SUMO2	G3BP2	ALB
SH3BP4	5	SFN	YWHAG	YWHAQ	UBC	YWHAE
TRA2A	3	SUMO2	UBC	YWHAG
TRA2B	6	POU5F1	SUMO2	YWHAZ	UBC	YWHAG	RNPS1
CENPA	14	HSPA8	NPM1	HIST1H4A	RPA1	SHCBP1	DDX17	SMARCA5	HJURP	CBX3	HIST2H2BE	PHIP	DDB1	KIF23	H3F3A
HSPA4	33	CDKN2A	HSP90AA1	KRT18	AMFR	SEC61B	ABL1	KAT6A	NCOR1	HIF1A	DNAJB11	BAG2	MAP3K5	UBC	YY1	MORF4L2	SUV420H2	MAP3K3	ESR1	STUB1	AKT1	RPS3	FGFR3	MDM2	C20ORF20	HDAC1	HDAC3	HDAC5	SERP1	PRKCB	BCL3	TERF1	MORF4L1	RBBP6
CENPJ	2	YWHAG	YWHAZ
HSPA8	27	RAF1	CENPA	PSMA3	SEC61B	CDKN2A	SUMO2	UBC	INSIG2	FGFR3	TNFRSF1A	RFWD2	CDC5L	ABL1	STUB1	HDAC3	BAG2	HSP90AA1	MDM2	HGS	HIST3H3	SERP1	DYRK2	YWHAQ	ESR1	SUMO1	CDK4	RPAP1
HSPA9	10	CDKN2A	HDAC5	PSMA3	H2AFX	SUMO2	UBC	YWHAG	HDGF	EIF2C3	SUMO1
INSIG2	11	AMFR	PSMC6	UBC	PSMC5	PSMD11	BAG6	HSPA8	HSPA1A	PSMA7	PSMD4	PSMC3
KRT31	2	YWHAG	USP8
EPB41L2	5	FKBP2	YWHAQ	UBC	YWHAZ	YWHAG
EPB41L3	5	YWHAQ	MBIP	UBC	YWHAZ	YWHAG
CEP95	3	UBC	YWHAG	YWHAE
CHAF1A	15	YWHAZ	HIST1H3A	YWHAE	HIST1H3E	RPS3	XRCC6	ASF1A	SETDB1	PCNA	SUMO2	YWHAQ	YWHAG	SUMO1	RPA1	ANP32A
DDB1	24	CDKN1A	CUL4A	DCAF7	PHIP	PCNA	ERCC6	SETD8	RAD21	TERF1	DYRK2	KAT2A	RASSF1	COPS3	COPS4	COPS5	COPS6	COPS8	CENPA	HIST1H3A	PIN1	UBC	RFWD2	HDAC5	NEDD8
SURF2	1	RPL5
PAFAH1B3	10	COPS6	C14ORF1	SETDB1	TUBB2A	MED31	UBC	CRMP1	LRIF1	XRCC6	BRD7
PIN1	21	HNRNPH1	TRAF2	SNRNP200	BAG6	DDX17	THRAP3	SRRM1	BCLAF1	XRCC6	UBC	G3BP2	CSNK2A1	RNPS1	PLK1	SRRM2	LRIF1	CASP6	DDB1	PABPC1	DHX15	FOXO4
SERPINH1	3	BAG6	CTBP1	UBC
CUL4A	19	NEDD8	PHIP	RAD21	HSP90AA1	DDB1	HSPA1A	KAT2A	RASSF1	SUMO2	UBC	CDKN1A	HIST1H3A	PCNA	RFWD2	COPS3	COPS4	COPS5	COPS6	COPS8
LUC7L2	17	SSFA2	MEPCE	SETDB1	SAT1	GSK3B	CDK4	RNPS1	FAM173A	NASP	NOP56	NDEL1	YWHAG	YWHAQ	NEDD4	UBC	RRP1B	ALB
LUC7L3	7	MEPCE	RNPS1	SUMO2	YWHAG	CLK1	UBC	RRP1B
PPP4C	10	HDAC3	PPP2R1A	PPP2R2B	PPP2R2D	UBC	SMN1	TK1	BAG6	TUBA3C	SRRM2
CTBP1	20	HDAC3	EHMT1	HDAC1	HIST3H3	EP300	SERPINH1	TBP	KAT2A	UBE2I	AKT1	MLL	CREBBP	CTBP2	HDAC4	UBC	PLK1	BCL3	KAT2B	MDM2	HDAC5
CTBP2	8	EHMT1	HIST3H3	EP300	CTBP1	UBC	KAT2B	MDM2	BCL3
TBRG1	2	UBC	MDM2
MPHOSPH9	3	UBC	YWHAG	YWHAZ
RIPK1	18	TNFAIP3	KHDRBS1	ITCH	UBC	TRAF1	TNFRSF1A	RNF11	CASP10	HSP90AA1	USP2	CASP8	TRAF2	OPTN	CFLAR	BIRC2	BIRC3	TRADD	MAP3K14
RIPK2	9	UBC	TRAF1	MAVS	TNFRSF1A	CFLAR	BIRC2	BIRC3	TRAF2	UBE2I
MLL	13	HIST1H3A	HIST1H4A	UBC	MAP3K5	HIST3H3	CREBBP	KAT8	CTBP1	MLLT4	HDAC1	MLLT3	CDK9	KAT6A
RPS27L	2	UBC	MDM2
FRYL	3	YWHAG	UBC	DISC1
MAPK1	15	TNFRSF1A	C1QBP	DCC	ARRB1	ARRB2	AR	ARHGEF2	SMAD1	RAF1	EP300	HMMR	HIST1H4A	HDAC4	ESR1	UBC
MAPK3	11	DCC	C1QBP	ARRB1	ARRB2	HIST1H4A	FKBP2	BAZ1B	RAF1	HDAC4	UBC	BRAF
MAPK6	11	CASP6	PPP2R1A	GNB2L1	FOXO3	KLC1	COPS6	BAG6	MCM3	ARPC3	PLK1	UBC
MAPK9	4	WDR62	BAZ1B	HDAC1	UBC
PARD3	7	RASSF8	UBC	YWHAG	PRKCZ	DCAF7	YWHAZ	SFN
RPAP1	6	BAG6	UBC	PHF8	MEPCE	CSNK2B	HSPA8
DAZAP2	5	HGS	MED31	RPS27A	UBC	CDK4
KRT85	2	YWHAG	USP8
RBCK1	6	RNF31	PRKCB	TRAF1	UBC	UBE2U	NEDD4
ARAF	9	KLHL12	SFN	YWHAE	UBC	YWHAZ	COPS3	PIK3R1	CSNK2B	YWHAG
SUMO1	65	SRRM1	SRRM2	NCOR2	TRIM28	PRPF19	RAI14	POU5F1	BAZ1B	LARP1	PABPC1	HSP90AA1	PBRM1	KRT18	DAXX	SON	CDC5L	HDAC4	ATP5A1	UBE2I	EEF1G	UBA2	PHF8	RAC1	HIST3H3	RPS3	ARHGEF2	PML	ESR1	SUMO2	DHX15	RRP1B	RPL11	RPL26	HIST1H4A	UBC	EHMT1	NOP56	SNRNP200	NPM1	COPS3	EEF2	HIVEP2	TNFRSF1A	SMARCA5	TP73	MCM3	MCM7	VIM
SUMO2	135	ANP32A	MCM2	MCM3	MCM4	MCM5	MCM6	MCM7	RPLP1	TRIM28	DEK	HDGF	TRA2B	EXO1	STUB1	SON	USP7	CTDP1	BRD4	BRD7	DDX17	TP53BP1	L3MBTL2	MFAP1	RAD21	HIF1A	RBBP4	RBBP6	RBBP7	LBR	USP28	ATF3	DTX3L	UBE2I	UBA2	MDC1	GATAD2A	GATAD2B	PML	MDM2	IRS2	GNL3	DHFR	HSPA8	HSPA9	CBX3	PELP1	SETDB1	NEDD8
AMFR	9	HSPA4	INSIG2	RPL5	SEC61B	CRMP1	UBE2G2	UBE2D1	TRIM28	UBC
SPTSSA	1	TUBB3
SEC61B	5	HSPA4	HSPA8	AMFR	UBC	BAG6
RASAL2	2	YWHAG	UBC
KIF1B	2	UBC	YWHAG
KIF1C	2	UBC	YWHAG
KIF23	8	YWHAZ	YWHAQ	SFN	CENPA	SUMO2	UBC	YWHAG	USP8
DTX3L	5	UBE2I	HIST1H4A	SUMO2	UBE2D1	UBC
INSM1	3	TUBB3	HDAC1	HDAC3
UCHL1	8	MDM2	UBE2I	PLA2G2A	SMN1	UBC	CDKN2A	COPS5	NEDD8
UCHL5	19	YY1	PSMC1	PSMC3	PSMC4	PSMC5	PSMC6	PSMD1	PSMD2	PSMD4	EEF2	ANXA7	HIST1H4A	YWHAZ	SUMO2	PLA2G2A	PSMD10	PSMD11	UBC	EEF1G
C16ORF80	2	UBC	YWHAG
RPS6KB1	12	TERT	SRC	PRKCZ	MTOR	CSNK2B	KAT2B	AKT1	UBC	CSNK2A1	NEDD4	EP300	MDM2
ERCC6	8	DDB1	HIST2H2AC	HIST1H4A	SUMO2	UBC	BAZ1B	HIST1H3A	PCNA
WNK1	6	TSC22D1	YWHAZ	UBC	COPS5	YWHAG	YWHAE
MTA1	9	UBC	EP300	MDM2	HDAC1	SUMO2	RBBP4	RBBP7	ESR1	HIF1A
KIF5B	13	KIF5C	MEPCE	KLC2	CDC5L	YWHAZ	YWHAQ	NDRG1	SFN	KLC1	GSK3B	MARK2	UBC	YWHAG
KIF5C	7	KIF5B	KLC2	YWHAQ	KLC1	CSNK2A1	UBC	YWHAG
B2M	2	UBC	BAG6
PI4KB	3	YWHAQ	SFN	YWHAG
STXBP1	4	CDK5	TUBB2A	UBC	HGS
CLSPN	9	USP7	USP28	BTRC	SUMO2	PLK1	UBC	CDK9	FBXW11	PCNA
MYCBP2	4	YWHAG	YWHAQ	UBC	SFN
RAB8A	3	OPTN	BAG6	UBC
PAK1	14	YWHAG	ARHGEF2	ARHGEF7	RAC1	UBC	BAIAP2	HSP90AA1	YWHAZ	CDK5	AKT1	HGS	RAF1	HIST1H4A	PAK1IP1
PAK4	6	YWHAG	SFN	RAC1	UBC	YWHAQ	YWHAZ
PELP1	15	ESR1	SENP3	HIST2H2AC	HIST2H2BE	SUMO2	UBC	CREBBP	HIST1H3A	HIST1H4A	AR	EP300	SRC	BAG6	SUMO1	RB1
MTBP	2	UBC	MDM2
ASF1A	8	H3F3A	HIST1H3E	HIST1H4A	TAF1	CHAF1A	HIST1H3A	TP73	HIST3H3
FRMD6	3	RASSF8	UBC	YWHAG
AR	40	KAT5	NCOR1	DAXX	CDK9	YWHAQ	AKT1	PA2G4	SPOP	STUB1	GSK3A	RCHY1	HDAC3	XRCC6	SRC	GNB2L1	MDM2	KDM4A	CREBBP	HDAC1	HSP90AA1	FOXO1	MAPK1	HSPA1A	UBC	RB1	UBE2I	PRMT1	NCOR2	DCC	GSK3B	SETD7	HDAC4	RAF1	PELP1	TSG101	EP300	GTF2F2	TBP	KAT7	HDAC7
TRADD	10	TNFRSF1A	USP2	TRAF2	KRT18	CASP8	UBC	TRAF1	NGFR	RIPK1	PPP2R1A
SRSF3	9	SMN1	POU5F1	SRRM1	YWHAQ	MEPCE	CLK1	UBC	HDGF	YWHAG
XRCC6	37	SERPINB9	PRPF40A	UBC	RPA2	TERT	NDRG1	HDAC5	ESR1	H2AFX	NOTCH1	CREBBP	AR	PSMA3	PIN1	CHAF1A	EID1	YWHAZ	HDGF	MGMT	RPLP1	NR1H4	KAT2A	KAT2B	RBBP4	HIST1H3A	HIST1H3E	MDM2	PCNA	ABL1	SRRM2	KIAA0408	H3F3A	SUMO2	PAFAH1B3	EP300	TAC1	YY1
SFMBT1	2	HIST1H3A	HIST1H4A
IGFBP5	2	IGF2	BAG6
MED31	14	PRMT1	PSMD11	HNRNPUL1	PAFAH1B3	EEF1G	SAT1	SMN1	TK1	DAZAP2	ANXA7	SERPINB9	CDKN1A	RPA2	LAMA4
MEST	2	HGS	BAG6
TRAF2	42	TRAIP	PIN1	TNIK	TNFRSF14	TNFRSF17	TNFRSF18	TNFRSF1A	TNFRSF1B	CASP8	TNFSF9	LTBR	USP2	KIAA0408	TRADD	TRAF1	SMURF1	USP7	DIABLO	TNFRSF11A	TNFRSF12A	IKBKB	CFLAR	BIRC2	BIRC3	RIPK1	RIPK2	MAP3K14	GSK3B	COPS5	MAVS	NGFR	TANK	BANP	TRIM37	TNFAIP3	UBC	MAP3K5	CD27	THAP7	RAD23A	HIVEP3	TNFRSF9
OPTN	7	YWHAQ	YWHAZ	RAB8A	RIPK1	YWHAG	CDKN1A	UBC
UBL4A	4	BAG6	RNF185	CDK9	UBC
PPM1D	5	RAD21	UBC	CDC5L	H2AFX	MDM2
POU5F1	8	TRA2B	SRSF3	SUMO1	UBC	SETDB1	NCL	TRIM28	EEF2
EDC3	4	UBC	YWHAQ	YWHAZ	YWHAG
BCL3	13	HDAC3	HDAC6	GSK3B	TBP	HDAC1	KAT5	CTBP1	UBC	COPS5	EP300	HSPA4	BAG2	CTBP2
LAMA4	5	COPS6	TUBB2A	BRD7	MED31	LRIF1
MAP3K2	7	YWHAG	NEDD4	UBC	NEDD4L	SFN	STUB1	YWHAE
MAP3K3	9	HSP90AA1	MARK2	COPS5	HSPA4	YWHAG	NEDD4	UBC	NEDD4L	YWHAE
BAIAP2L1	4	UBC	TERF1	BRD4	MDM2
MAP3K5	23	CDKN1A	TRAF1	HSPA1A	PSMC3	ARRB1	ARRB2	DAXX	MLL	SMN1	TNFAIP3	HSPA4	PSMC1	EP300	NEDD4	PSMC5	UBC	YWHAZ	NEDD4L	TRAF2	STUB1	RAF1	PSMC4	CREBBP
SENP3	8	NPM1	PELP1	MDM2	HSP90AA1	SUMO2	UBC	NR1H2	STUB1
ZNF668	2	NPM1	MDM2
MORF4L1	12	UBC	RB1	HIST2H2AC	HIST2H2BE	HDAC1	KAT5	KAT8	TUBB2A	RBBP7	C20ORF20	MORF4L2	HSPA4
MORF4L2	12	UBC	RB1	HIST2H2AC	HIST2H2BE	HSPA4	TUBB2A	RBBP7	KAT5	HDAC1	MORF4L1	C20ORF20	SUMO2
ARR3	7	CSNK2A1	ARRB1	UBC	HGS	MDM2	SRC	ITCH
TBP	21	ESR1	WDR62	UBC	CREBBP	E2F1	EP300	TAF1A	TAF1B	CTBP1	MCM2	NR3C1	BRD2	BCL3	HDAC1	GTF2E1	GTF2F2	MDM2	TAF1	RB1	AR	SETD7
TRAIP	8	TRAF1	TRAF2	TSG101	UBE2Z	TNFRSF1B	RAD21	UBC	UBE2U
KLHL12	3	BAG6	UBC	ARAF
KLHL13	5	UBC	USP25	COPS4	COPS5	COPS6
HMMR	3	UBC	MAPK1	TUBB2A
TNFAIP3	14	RIPK1	MAP3K5	YWHAE	PPP2R1B	UBC	RNF11	MCM6	YWHAZ	YWHAG	TRAF1	CASP8	TNFRSF1A	TRAF2	IKBKB
BRAF	10	RAF1	YWHAG	TERF1	SFN	UBC	YWHAQ	AKT1	NEDD4L	YWHAZ	MAPK3
HIST3H3	30	CBX3	CBX7	KAT5	EP300	RBBP7	CTBP1	CTBP2	MGMT	MLL	CREBBP	HDAC1	HDAC5	HDAC8	SETD7	KAT2B	NPM1	SUMO1	MCM7	SMN1	EHMT1	TAF1A	RBBP4	MDM2	UBC	HSP90AA1	L3MBTL2	ANP32A	HSPA8	ASF1A	HAT1
RRP1B	11	PRPF4B	SUMO1	LARP1	RPL5	NCL	NPM1	SUMO2	LUC7L2	LUC7L3	HDGF	UBC
NEFL	3	TSC1	YWHAG	UBC
USP10	3	UBC	MDM2	G3BP2
SOX4	2	EP300	MDM2
ARPC3	4	PRMT1	UBC	BAG6	MAPK6
DHX15	8	PRPF40A	HDAC5	SUMO1	HDGF	PIN1	SUMO2	UBC	YWHAG
USP25	4	KLHL13	UBC	NEDD8	USP28
CASP10	10	CASP8	CASP2	RIPK1	UBC	CASP6	MAP3K14	RYBP	TRAF1	CFLAR	TNFRSF1A
BRD2	6	HIST1H4A	BRD4	TBP	HIST2H2BE	UBC	E2F1
BRD4	13	CDK9	HIST1H4A	SUMO2	BAIAP2L1	BRD2	HEXIM1	KAT8	HIST1H3A	BAIAP2	YWHAE	UBC	EP300	YWHAZ
EID1	8	HIST1H4A	MDM2	RB1	XRCC6	KAT2A	HIST1H3A	UBC	EP300
FAM13B	3	YWHAG	YWHAZ	YWHAE
BRD7	8	PSMD11	SUMO2	LAMA4	RPLP1	HNRNPUL1	SERPINB9	UBC	PAFAH1B3
POLR1E	2	HNRNPUL1	UBC
PPIG	1	YWHAG
USP42	4	SRRM2	UBC	YWHAQ	MDM2
GABARAP	5	NEDD4	HDAC5	GABARAPL2	UBC	TUBB3
CSNK2A1	17	ARR3	UBC	HSP90AA1	CSNK2B	HDAC3	SFN	RPL5	RNPS1	MGMT	HDAC5	PIN1	RPS6KB1	KIF5C	CREBBP	TAF1	ARRB1	HDAC1
HIF1A	23	BANP	SUMO2	UBC	SAT1	HSPA4	EP300	STUB1	CREBBP	PSMC3	MDM2	HDAC1	HDAC3	HDAC4	HDAC5	HDAC6	MCM7	APEX1	PSMA7	GNB2L1	SUMO1	HSP90AA1	MCM3	MTA1
CTDP1	7	HIST2H2AC	HIST1H4A	SUMO2	UBC	PRMT5	CDK9	GTF2F2
TERT	13	MDM2	RPS6KB1	XRCC6	UBC	MTOR	TERF1	YWHAQ	NCL	YWHAZ	AKT1	HSP90AA1	GNL3L	PML
PRPF38B	1	YWHAG
MTOR	13	ABL1	UBC	RPS6KB1	YWHAQ	RPL23	TERT	RPL26	AKT1	RPL5	PA2G4	GSK3B	PRKCA	PRKCD
BAIAP2	7	RAC1	PAK1	YWHAG	NEDD4	UBC	BRD4	C14ORF1
STX5	5	COPS6	BAG6	IMMT	LRIF1	UBC
BAD	7	YWHAG	YWHAQ	AKT1	YWHAE	YWHAZ	SUMO2	SFN
ADRB2	4	MDM2	SRC	NEDD4	UBC
KHDRBS1	11	CASP8	RIPK1	CREBBP	STUB1	UBC	PIK3R1	TUBB3	PRMT1	SRC	SRRM1	SUMO1
MBIP	7	NDEL1	COPS4	UBC	CCDC85B	EPB41L3	MCM7	SUMO2
RABGEF1	2	UBC	YWHAG
PPAP2C	2	UBC	BAG6
TJP2	8	CGN	YWHAG	SRRM2	SFN	HGS	UBC	YWHAQ	YWHAZ
MARK2	13	MAP3K3	NEDD4	NEDD4L	SFN	UBC	YWHAG	HDAC7	MARK3	ARHGEF2	KIF5B	YWHAZ	YWHAQ	AKT1
MARK3	11	HDAC4	HDAC5	HDAC7	SFN	CHGB	TTR	UBC	YWHAG	MARK2	YWHAZ	YWHAQ
MICALL1	2	UBC	YWHAG
NEDD4	35	RAF1	CALCOCO1	AKT1	CDK5	SIVA1	GABARAPL2	MARK2	TAF1B	HNRNPUL1	CLK3	GABARAP	TNIK	UBC	YY1	PLK1	BAIAP2	MAP3K2	MAP3K3	MAP3K5	ADRB2	HGS	TP73	RNF11	LUC7L2	ABL1	THRAP3	SAMSN1	RPS6KB1	ARRB1	ARRB2	PSMD4	IGF1R	SMAD1	RBCK1	FKBP3
NEDD8	29	PSMD2	HIST2H2BE	CUL1	CUL4A	PTK2	UBA2	H2AFX	HGS	BTRC	SUMO2	UBC	YWHAG	RPS7	IKBKB	RPL23	COPS5	COPS6	MAGED1	RPS3	MCM4	MCM5	USP25	RPL11	RPL26	UCHL1	PSMD4	SF3B3	DDB1	RPL5
DFFA	3	YWHAG	UBC	YWHAZ
GADD45A	9	UBC	ESR1	UBE2D1	C14ORF1	CDKN1A	PCNA	EEF1G	VIM	BAG6
E2F1	21	CSNK1A1	GSK3B	RBBP4	TBP	HDAC1	CUL1	TP53BP1	KAT5	KAT2A	TRIM28	UBC	MDM4	YWHAQ	ATM	KAT2B	CREBBP	CDKN1A	SETD7	MDM2	RB1	BRD2
TK1	20	UBC	TUBB3	TUBB2A	NGFR	COPS6	BAG6	RPA1	ALB	RBBP4	PPP4C	CDK4	CHGB	IMMT	MED31	SETDB1	DOCK7	CRMP1	LRIF1	CDKN1A	C14ORF1
CUL1	18	CDK9	NEDD8	PSMA7	IKBKB	COPS3	COPS4	COPS5	COPS6	COPS8	E2F1	MDM2	PSMD4	TRIM21	TP73	RASSF1	FBXW11	BTRC	UBC
EDN1	2	BAG6	COPS6
CGNL1	5	UBC	YWHAG	YWHAE	YWHAZ	SUMO2
GNB2L1	19	UBC	TP73	HIST1H3A	RB1	SRC	PRKCA	IGF1R	MAPK6	HIST1H4A	COPS5	AR	PDE4D	PABPC1	RNF185	SAT1	HIF1A	CDKN1A	TP63	PRKCB
SIRT7	5	MAGED1	HIST2H2AC	HIST2H2BE	HIST1H3A	HIST1H4A
WRAP73	6	MCM3	PSMD2	COPS3	COPS4	UBC	BAG6
PBRM1	7	HIST2H2AC	HIST2H2BE	SUMO1	SUMO2	UBC	HIST1H3A	HIST1H4A
FAM65B	2	YWHAG	YWHAZ
RAD21	28	PPM1D	RPS27A	DEK	HIST1H4A	CDK9	SUMO2	CUL4A	RPS7	UBC	MCM2	MCM3	MCM4	MCM7	PSMC1	PSMD2	SRRM1	RPL23	TRAIP	RPS3	DDB1	TNFRSF14	C1QBP	SMARCA5	DISC1	PCNA	RPL11	HSP90AA1	RPL5
IKBKB	20	COPS3	COPS4	COPS5	UBC	PRKCA	CSNK2B	CUL1	ERC1	PRKCQ	MAP3K14	TNFRSF1A	PRKCD	BTRC	NEDD8	TRAF2	TRIM21	AKT1	CASP8	IKBKAP	TNFAIP3
SYNPO	3	UBC	YWHAG	YWHAZ
GBF1	2	YWHAG	UBC
HIST1H3A	72	CALCOCO1	SNAI1	THAP7	MSL3	MLL	GNB2L1	CHAF1A	SUV39H1	EHMT1	KDM4A	PRMT7	GATAD2A	GATAD2B	UBC	PARP10	YWHAE	TAF1A	TAF1	RCC1	DEK	NR1H4	KAT5	NCOR1	LBR	RBBP4	TP53BP1	HIST1H4A	ANP32A	ASF1A	TAF1B	KAT2A	YWHAG	NASP	EID1	PELP1	HDGF	NPM1	SIRT7	EP300	KAT2B	BRD4	PRKCA	YWHAZ	XRCC6	KAT7	SFMBT1	BAZ1B	KAT6A
HIST1H3E	10	HAT1	ASF1A	UBC	CHAF1A	RBBP4	HIST1H4A	NASP	XRCC6	RBBP7	HDGF
MLF2	2	BAG2	UBC
LAPTM4A	2	UBC	TUBB3
MRPL28	2	TUBB3	UBC
ATF3	8	LRIF1	MDM2	SUMO2	GSK3B	HDAC1	CREBBP	UBC	FGFR3
FGFR3	6	HSP90AA1	HSPA8	CHGB	HSPA4	SMG7	ATF3
LAMP2	2	UBC	MDM2
TF	3	PSMA3	TUBB3	IGF2
PABPC1	12	STAU1	YWHAG	SUMO1	PUF60	UBC	GNB2L1	ITCH	NDRG1	HDAC5	PIN1	H2AFX	SUMO2
RAI14	5	YWHAZ	YWHAQ	SUMO1	UBC	YWHAG
CTSL1	2	UBC	BAG6
MGMT	18	MCM2	MCM3	HIST1H4A	HIST3H3	PCNA	PRKCA	EP300	RPLP1	XRCC6	CSNK2A1	NCL	UBC	CREBBP	ESR1	HSP90AA1	YWHAZ	CDKN1A	VIM
IRF8	6	COPS4	COPS5	COPS6	CDK4	TRIM21	UBC
CHGB	7	RCC1	CDKN1A	TUBB2A	MARK3	TK1	ANXA7	FGFR3
ANP32A	11	SUMO2	HIST2H2BE	APEX1	UBC	HIST2H2AC	HIST1H3A	HIST1H4A	MEPCE	HIST3H3	CHAF1A	TAF1A
LBR	5	SUMO2	HIST1H3A	YWHAG	CBX3	UBC
PHF8	7	RPAP1	UBC	SUMO1	SUMO2	TAF1	HIST1H3A	HIST1H4A
DIABLO	6	UBC	BIRC2	BIRC3	TRAF2	TRAF1	LTBR
SDC3	1	TUBB2A
PCK1	13	YWHAQ	RPL23	EP300	PSMC5	PSMD2	C1QBP	GNAS	MAGED1	RPS3	PSMC1	PSMC4	UBC	BAG6
SAMD4A	1	YWHAG
SAMD4B	4	YWHAG	YWHAQ	UBC	YWHAZ
LARP1	6	YWHAQ	YWHAZ	SUMO1	UBC	RRP1B	YWHAG
TTR	8	IKBKAP	SETDB1	MARK3	NGFR	C14ORF1	PIK3R1	BAG6	VIM
SETDB1	23	BAG6	SMN1	PAFAH1B3	LUC7L2	SERPINB9	TTR	CDKN1A	SUMO2	AKT1	CDK4	CHAF1A	TRIM28	TK1	POU5F1	PSMD11	TSC22D1	SAT1	UBC	ANXA7	UBE2I	PCNA	PTPRS	HIST1H3A
IMMT	12	CSTF2	SMN1	DISC1	NDEL1	UBC	STX5	TK1	BAG6	FAM173A	SUMO2	HJURP	ALB
CALCOCO1	4	HIST1H3A	HIST1H4A	NEDD4	EP300
RCHY1	6	AR	UBC	MDM2	MDM4	RFWD2	KAT5
PCM1	3	YWHAQ	HNRNPUL1	UBC
CRB2	1	HIST1H4A
KAT2A	14	UBC	ESR1	CTBP1	CUL4A	E2F1	H2AFX	HDGF	EID1	HIST1H3A	HIST1H4A	XRCC6	SF3B3	SMAD1	DDB1
KAT2B	20	UBC	YY1	HIST3H3	DDX17	CREBBP	MDM2	DEK	RPS6KB1	XRCC6	H3F3A	HIST1H3A	HIST1H4A	EP300	E2F1	RB1	CTBP1	CTBP2	HDAC3	H2AFX	ING1
RAC1	10	TIAM1	BAG6	UBC	SUMO1	BAIAP2	PAK1	PAK4	PTK2	SUMO2	ARHGEF2
RABAC1	3	VIM	TUBB2A	UBC
SSFA2	5	LUC7L2	YWHAZ	UBC	YWHAG	YWHAE
PHIP	6	CUL4A	UBC	DDB1	TUBB3	SUMO2	CENPA
PPFIBP1	5	UBC	YWHAG	SFN	S100A4	YWHAQ
DENND4A	4	YWHAG	TLX3	YWHAQ	UBC
PCNA	29	RPA1	CDK4	CDK5	MGMT	EXO1	RPA2	CDKN1A	CDKN2A	ING1	CHAF1A	DDB1	MDM2	GADD45A	SETD8	EP300	ABL1	RAD21	BAZ1B	CLSPN	XRCC6	CUL4A	KAT5	HDAC1	HDAC5	SETDB1	ERCC6	UBC	APEX1	SUMO1
NOMO1	2	UBC	BAG6
ATP5A1	7	HDAC5	YWHAG	YWHAQ	SUMO1	UBC	YWHAZ	PSMD4
NOTCH1	11	XRCC6	SNAI1	EP300	ITCH	AKT1	YY1	NUMB	RUNX3	UBC	MDM2	GSK3B
NOTCH4	2	MDM2	UBC
DAXX	19	UBC	PML	CREBBP	AR	MAP3K5	SUMO1	CDKN2A	HIST1H4A	UBE2I	HDAC3	MDM2	SUMO2	H3F3A	DEK	STUB1	NR3C1	USP7	HDAC1	RASSF1
RAF1	24	BRAF	HSPA8	NEDD4	HSP90AA1	SFN	YWHAE	UBC	NR3C1	YWHAQ	YWHAZ	PRKCZ	MAPK1	MAPK3	CFLAR	RB1	AR	BIRC2	BIRC3	PAK1	AKT1	SRC	STUB1	MAP3K5	YWHAG
TAF1A	10	ESR1	TBP	HIST1H3A	HIST1H4A	TAF1B	UBC	HIST3H3	HIST2H2AC	HIST2H2BE	ANP32A
TAF1B	13	TBP	NEDD4	EP300	NEDD4L	TAF1A	ESR1	HIST1H3A	HIST1H4A	HDAC1	UBC	THAP7	HIST2H2AC	HIST2H2BE
CHN2	2	BAG6	AKT1
TUBA3C	6	DYRK2	YWHAQ	YWHAG	PPP4C	UBC	YWHAZ
RRM2B	3	UBC	MDM2	ATM
MLLT3	5	LRIF1	CDK9	EEF2	MCM6	MLL
MLLT4	3	YWHAQ	MLL	YWHAG
KAT6A	8	CREBBP	UBE2U	HSPA4	EP300	HIST1H3A	HIST1H4A	MLL	ESR1
PRPF19	8	SUMO1	UBC	SRRM2	PSMA3	SRRM1	CDC5L	HDAC5	YWHAG
DNAJB11	6	BAG6	HDAC5	HSPA4	UBC	CRMP1	C5ORF25
PDCD4	5	RPL5	FBXW11	BTRC	SUMO2	UBC
KIAA0408	8	CCDC85B	TRAF2	UBC	SFN	VIM	YWHAG	XRCC6	TRIM37
APEX1	6	MDM2	ANP32A	HIF1A	SUMO2	UBC	PCNA
CRMP1	18	RPA2	TSC22D1	HNRNPUL1	SRC	ARL15	AMFR	PSMD11	SAT1	PAFAH1B3	UBC	TK1	ANXA7	HGS	UBE2A	DNAJB11	VIM	HNRNPH1	SERPINB9
DYRK1A	6	DCAF7	YWHAG	UBC	SFN	HIST1H3A	HIST1H4A
EFEMP2	2	NEDD4L	BAG6
MDC1	11	UIMC1	ATM	MDM2	SUMO2	EP300	HDAC8	H2AFX	TP53BP1	USP28	UBC	CHEK2
CASP2	5	MDM2	CASP10	UBC	CASP8	TNFRSF1A
CASP6	6	MAPK6	CASP10	PIN1	TRAF1	UBC	CASP8
CASP8	19	KHDRBS1	CFLAR	CASP10	BIRC2	USP2	TRAF2	RIPK1	IKBKB	TRADD	TNFAIP3	TRAF1	UBC	CASP2	CASP6	NR1H4	MAP3K14	TNFRSF1A	VIM	HDAC7
ARRB1	17	DDX27	ITCH	MAPK3	MAP3K5	UBC	ARR3	HGS	MAPK1	PDE4D	IGF1R	STUB1	GSK3B	MDM2	NOLC1	NEDD4	ARRB2	CSNK2A1
ARRB2	13	DDX27	ITCH	MAPK3	MAP3K5	UBC	MAPK1	IGF1R	STUB1	MDM2	NOLC1	AKT1	NEDD4	ARRB1
PRKCA	12	TIAM1	C1QBP	IKBKB	GSK3B	GNB2L1	MGMT	YWHAZ	HIST1H3A	HDAC6	MTOR	UBC	YWHAG
PRKCB	7	TIAM1	RBCK1	HIST1H3A	HSPA4	UBC	YWHAG	GNB2L1
PRKCD	8	TIAM1	HDAC5	YWHAZ	IKBKB	C1QBP	MTOR	UBC	YWHAG
PRKCG	3	TIAM1	UBC	YWHAG
ESR1	52	TBP	TAF1A	CREBBP	PRMT2	HDAC4	HDAC1	GADD45A	PELP1	HDAC7	NCOR2	DDX17	ING1	CDKN1A	FOXO1	NPM1	XRCC6	KAT5	FOXO4	KAT2A	UBC	TAF1B	HDAC5	SUMO1	EP300	AKT1	YWHAQ	BAZ1B	HSPA4	LRIF1	RBBP6	PSMC5	PRMT1	HDAC3	SETD7	NCOR1	UBE2I	MDM2	SMURF1	MGMT	SRC	MTA1	HSPA8	AKAP13	STUB1	PIK3R1	MAPK1	KAT6A	IRS2
NGFR	13	UBC	TK1	TRIM37	CDKN1A	TRAF1	H2AFX	TTR	ANXA7	TRAF2	RCC1	SMN1	MAGED1	TRADD
UBE2D1	20	BTRC	BIRC2	BIRC3	GSK3B	NR1H2	STUB1	GADD45A	DTX3L	CDKN1A	UBC	RNF11	RFWD3	MDM2	MDM4	AMFR	RNF185	HDAC6	TSC22D1	TRIM27	ANXA7
PRKCQ	3	IKBKB	AKT1	YWHAG
ABL1	18	UBC	MTOR	HSPA4	NEDD4L	RYBP	MDM2	RB1	ATM	SRC	PIK3R1	HSPA8	STUB1	TP73	PCNA	HSP90AA1	NEDD4	TERF1	XRCC6
EIF5A	3	RPL5	SUMO2	UBC
PRKCZ	15	TIAM1	STUB1	NCL	C1QBP	RPS6KB1	CSNK2B	YWHAZ	YWHAQ	PARD3	SRC	HSP90AA1	RAF1	AKT1	UBC	YWHAG
UBA2	6	NEDD8	UBE2I	SUMO1	SUMO2	RPS27A	UBC
SMAD1	15	EP300	HDAC1	RUNX3	YAP1	FOXO3	MAPK1	CREBBP	SMURF1	KAT2A	UBC	RPS27A	YY1	CDK9	STUB1	NEDD4
PRPF4B	5	YWHAG	UBC	RRP1B	RNPS1	SUMO2
RAD23A	4	MDM2	PSMD4	UBC	TRAF2
LRIF1	26	ATF3	MLLT3	TSC22D1	RPA2	RCC1	CDKN1A	PSMD2	TDGF1	PRMT1	PSMD11	ESR1	STX5	PIN1	SUMO2	PAFAH1B3	ANXA7	UBC	SAT1	TK1	SMN1	NR3C1	WDR62	VIM	RPLP1	LAMA4	SERPINB9
DYRK2	11	ATM	MDM2	TUBA3C	HSP90AA1	DDB1	HSPA1A	HSPA8	NPM1	DCAF7	RPA1	UBC
YY1	25	UCHL5	MDM2	KAT2B	FKBP3	HSPA4	NEDD4	PRMT1	SUMO2	EP300	UBC	NOTCH1	TERF1	CREBBP	NEDD4L	SMAD1	NPM1	HDAC1	HDAC3	HDAC4	HDAC5	RB1	CDKN2A	HIST1H4A	RYBP	XRCC6
RFFL	2	UBE2G2	MDM2
NBL1	1	BAG6
KAT5	28	PTPRS	HIST3H3	AR	CDKN2A	PML	ESR1	UBC	HDAC1	HDAC7	H2AFX	E2F1	HIST1H3A	HIST1H4A	CSTF2	MORF4L1	HDGF	FAM173A	BCL3	ATM	MDM2	C20ORF20	MORF4L2	RCHY1	PCNA	USP7	SAT1	CREBBP	EP300
KAT7	8	UBC	VIM	HIST2H2AC	HIST1H3A	HIST1H4A	MCM2	SAT1	AR
KAT8	12	MSL2	YWHAE	ATM	MLL	BAZ2A	YWHAZ	MORF4L1	MSL3	BRD4	H2AFX	HIST1H3A	HIST1H4A
EXO1	9	SUMO2	PCNA	YWHAG	SFN	ATM	UBC	YWHAE	YWHAQ	YWHAZ
ANXA7	19	CTSB	VIM	UCHL5	TUBB3	C14ORF1	COPS6	DOCK7	NGFR	CHGB	MED31	LRIF1	RBBP4	CRMP1	SETDB1	CDK4	RPA1	BAG6	UBE2D1	UBC
WWTR1	3	YWHAE	YWHAZ	YWHAG
IRS2	7	SUMO2	PIK3R1	YWHAG	SFN	UBC	YWHAQ	ESR1
IGKV1-12	1	YWHAG
RALY	3	UBC	YWHAQ	WDR62
UBE2G2	4	RFFL	MDM2	AMFR	UBC
BAZ1B	16	SUMO1	HIST2H2BE	HDGF	MAPK9	ESR1	HIST2H2AC	HIST1H4A	NCOR1	SUMO2	MAPK3	UBC	PCNA	HIST1H3A	ERCC6	DEK	SMARCA5
FOXO1	12	PML	YWHAG	ESR1	RFWD2	STUB1	AKT1	MDM2	AR	YWHAZ	SRC	CREBBP	UBC
FOXO3	12	YWHAE	NR1H2	CREBBP	H2AFX	MDM2	MAPK6	ATM	YWHAZ	SMAD1	USP7	EP300	UBC
FOXO4	6	CREBBP	ESR1	MDM2	USP7	PIN1	UBC
BAZ2A	6	HDAC1	KAT8	HIST1H4A	SUMO2	UBC	SMARCA5
RPL11	10	UBC	RPL23	NOP56	SUMO1	PML	RPL5	CDKN2A	RAD21	MDM2	NEDD8
RPA1	20	PCNA	ATRIP	TP53BP1	CENPA	UBC	TK1	HNRNPUL1	RFWD3	SUMO2	RPA2	MCM2	MCM4	MCM6	MCM7	HDGF	RCC1	CHAF1A	ANXA7	CSNK2B	DYRK2
RPA2	18	MCM2	MCM3	MCM4	MCM5	RPLP1	TP53BP1	XRCC6	CRMP1	LRIF1	UBC	PCNA	CREBBP	COPS6	HNRNPUL1	RPA1	TUBB2A	MED31	RFWD3
TNFSF9	3	UBC	TRAF2	TRAF1
KIAA0930	4	YWHAG	YWHAZ	YWHAQ	UBC
RPL23	10	UBC	PCK1	RPL11	NOP56	MTOR	RAD21	DCC	RPL5	NEDD8	MDM2
RPL26	7	MDM2	UBC	MTOR	SUMO1	NOP56	NEDD8	SUMO2
SHCBP1	4	CENPA	SFN	YWHAG	UBC
VIM	25	PUF60	ANXA7	RABAC1	CDKN1A	UBC	GSK3B	NR1H2	TSC22D1	YWHAG	TNFRSF14	YWHAQ	KAT7	TRIM28	KIAA0408	YWHAZ	SUMO1	SUMO2	SRRM2	GADD45A	CRMP1	CASP8	HDAC1	LRIF1	MGMT	TTR
PDE4D	5	UBC	ARRB1	GNB2L1	MDM2	SUMO2
RN5S1@	2	MDM2	MDM4
FKBP2	5	EPB41L2	MAPK3	UBC	BAG6	CDKN2A
DHFR	3	MDM2	SUMO2	UBC
FKBP3	6	NEDD4L	UBC	YY1	MDM2	HDAC1	NEDD4
DCC	7	MAPK3	MAPK1	RPL23	AR	UBC	RPL5	PTK2
LPPR3	2	BAG6	UBC
LSR	3	SFN	YWHAG	UBC
TERF1	22	RIC8A	RPS7	BAIAP2L1	CDK9	CLK3	TERT	PSMA7	MCM7	CSNK2B	BRAF	DDB1	GNL3	UBC	YWHAG	YY1	GNL3L	STUB1	ABL1	HSPA4	ATM	PRMT1	PRMT5
RBBP4	30	E2F1	SUMO2	CREBBP	H3F3A	UBC	HDGF	SMN1	TK1	CDKN1A	GATAD2A	GATAD2B	ING1	HIST1H3A	HIST1H3E	HIST1H4A	SUV39H1	SETD8	HDAC1	HDAC3	HDAC4	HDAC5	HJURP	SMARCA5	HIST3H3	XRCC6	ANXA7	RB1	MTA1	SRRM2	ESR1
PRNP	2	BAG6	SRRM2
RBBP6	8	SUMO2	MDM2	UBC	SMN1	ESR1	SRC	UBE2I	HSPA4
RBBP7	21	HIST3H3	SUMO2	UBC	C20ORF20	RB1	ING1	SUV39H1	MORF4L1	MORF4L2	HAT1	CREBBP	MTA1	HDAC1	HDAC5	HJURP	GATAD2A	GATAD2B	HIST1H3A	HIST1H3E	HIST1H4A	ESR1
ROBO1	2	TUBB3	UBC
DISC1	13	TUBB2A	TNIK	YWHAG	YWHAE	IMMT	YWHAZ	CDC5L	YWHAQ	FRYL	RAD21	EEF2	SRGAP2	NDEL1
HIST2H2AC	31	PBRM1	NPM1	CTDP1	PRMT5	MORF4L1	MORF4L2	PRMT7	PELP1	DEK	RCC1	ANP32A	EP300	SUMO2	BAZ1B	SMN1	SIRT7	NCL	UBC	GATAD2A	GATAD2B	MSL2	KAT7	HDAC5	ERCC6	H2AFX	TAF1A	PARP10	CTCFL	TAF1B	HIST1H3A	HIST1H4A
ERBB3	6	PIK3R1	PA2G4	HDAC6	UBC	MDM2	AKT1
MDM4	22	RN5S1@	TP63	CSNK1A1	PSMC5	CHEK2	RCHY1	TP73	USP7	YWHAG	E2F1	UBE2D1	PSMD2	EP300	CDKN1A	CDKN2A	SFN	USP2	YWHAE	UBC	RFWD2	MDM2	SUMO1
DEK	14	SUMO2	RAD21	HDGF	SRRM1	HIST2H2AC	HIST1H3A	HIST2H2BE	KAT2B	DAXX	HIST1H4A	UBC	BAZ1B	EP300	CREBBP
RNF11	8	ITCH	RIPK1	RPS27A	TNFAIP3	UBC	UBE2D1	UBE2U	NEDD4
HIST2H2BE	28	PBRM1	NPM1	H3F3A	NEDD8	GATAD2A	GATAD2B	EP300	BAZ1B	ANP32A	MORF4L1	MORF4L2	PELP1	H2AFX	HIST1H4A	RCC1	DEK	MDM2	SIRT7	NCL	UBC	HDGF	MSL2	TAF1A	BRD2	PARP10	CENPA	C20ORF20	TAF1B
CSNK1D	2	UBC	MDM2
PLA2G2A	7	USP28	UCHL1	BAG6	USP7	UCHL5	USP8	USP2
TSG101	9	CDKN1A	TRAIP	BIRC2	AR	EP300	UBC	HGS	NR3C1	MDM2
CSNK2B	21	CDK9	IKBKB	UBC	CSNK2A1	C5ORF25	PRKCZ	SRRM1	MEPCE	RPS6KB1	NOLC1	TERF1	RNPS1	CDKN1A	SUMO2	RPAP1	BAG6	STAU1	ARAF	RPL5	BTRC	RPA1
RNF185	10	RPS27A	UBC	UBE2I	GNB2L1	UBL4A	PSMA7	PSMC3	PSMC5	UBE2D1	MAGED1
SUV39H1	11	RUNX3	HIST1H3A	RB1	UBC	RBBP4	RBBP7	MDM2	HDAC1	HDAC3	HDAC4	HDAC5
RNF31	3	RBCK1	UBC	TRAF1
ITCH	17	RIPK1	ARRB1	ARRB2	YAP1	RNF11	SFN	UBC	NOTCH1	TP63	HGS	PABPC1	SRC	CFLAR	HNRNPUL1	ARR3	NUMB	TP73
BCLAF1	6	PIN1	SUMO2	CLK1	YWHAG	UBC	SRRM1
GTF2E1	5	UBC	GTF2F2	MDM2	TBP	TAF1
GTF2F2	6	UBC	GTF2E1	BAG6	TBP	AR	CTDP1
SIVA1	5	MDM2	NEDD4	NEDD4L	UBC	CD27
TLX3	2	DENND4A	HNRNPUL1
CRTC2	5	EP300	UBC	YWHAG	RFWD2	YWHAQ
CRTC3	2	SUMO2	YWHAG
GNAS	4	RIC8A	MDM2	PCK1	UBC
RALGPS2	4	UBC	YWHAZ	YWHAG	SFN
CTCFL	4	PRMT7	BAG6	HIST2H2AC	HIST1H3A
PDLIM7	4	MDM2	SMURF1	UBC	UBE2I
SNAP23P	1	YWHAG
C20ORF20	9	RBBP7	TUBB2A	UBC	KAT5	HIST2H2BE	MORF4L1	HSPA4	ING1	MORF4L2
NCL	21	NPM1	NR3C1	PRKCZ	NOP56	H3F3A	PRMT5	YWHAQ	TERT	UBC	HDGF	HIST2H2AC	HIST2H2BE	MGMT	POU5F1	SUMO2	RRP1B	STAU1	PSMA3	MDM2	SUMO1	NDRG1
BTRC	19	UBE2D1	RASSF1	YAP1	FBXW11	UBC	EP300	PDCD4	NEDD8	IKBKB	TP63	CLSPN	MDM2	PSMD4	HIVEP2	GSK3B	CSNK2B	CUL1	COPS4	SNAI1
YAP1	11	UBC	YWHAG	BTRC	ITCH	EP300	SMAD1	FBXW11	YWHAQ	RUNX3	TP63	TP73
HSP90AA1	40	HSPA4	MDM2	MAP3K3	RAF1	CSNK2A1	AKT1	CDK4	CDK9	SUMO1	FGFR3	CUL4A	NR3C1	HDAC5	HDAC6	AR	H2AFX	HSPA1A	RIPK1	NDRG1	SENP3	PRKCZ	PRMT5	PAK1	DYRK2	TERT	ABL1	HSPA8	STUB1	HIST3H3	COPS3	RAD21	MGMT	RPS3	SRC	HIF1A	PSMA3	UBC	ESR1	CDKN1A	CDKN2A
MPRIP	4	UBC	YWHAG	YWHAQ	SFN
[truncated: 206 more columns]

## Sheet: mTP53
MAEA	2	TP53	UBC
TOP3A	11	TP53	RMI1	BLM	APITD1	UBC	RECQL5	FANCA	FANCG	FANCM	RPA1	RAD21
MPDZ	9	TP53	UBC	HTR2C	DRD3	PLEKHA2	SSTR3	KIT	AMOT	PLEKHA1
PSMC1	30	TP53	PSMD14	ATXN7	PAAF1	TRAF6	UCHL5	PSMD10	PSMD6	CCDC85B	RAD21	ATG4C	PSMD2	SRRM2	SHFM1	MAP3K5	PMS1	PMS2	PSMC4	PSMD13	VCP	PIAS3	PSMC2	PSMD7	SUMO2	MDM2	PSMD5	PCK1	UBC	USP14	PSMC5
PSMD2	48	TP53	ZBTB16	NEDD8	UCHL5	HMOX1	UBLCP1	PSMD6	PAAF1	NSFL1C	ATXN7	JKAMP	NEK6	LRIF1	NDRG1	HDAC5	RAD21	PTN	WRAP73	PSMA1	PSMC1	PSMC2	PSMC4	CALM1	UNC119	SHFM1	MDM2	MDM4	ADRM1	SYVN1	MCC	UFD1L	PCK1	CDKN1A	ATG4C	MYC	PSMD7	UBE3C	SUMO2	HERPUD1	HLA-A	PSMD5	UBC	UBXN7	UBA5	PSMD10	PSMD13	USP14	TNFRSF1A
PSMD5	6	TP53	PMS2	PSMC1	PSMC2	PSMD2	UBC
PLK1	98	TP53	RELA	TSC1	BRCA2	CYLD	BICD1	BICD2	IKBKG	PSMA6	PSMA3	MPP2	CHEK2	GTF3C3	C9ORF114	BABAM1	PPID	CENPQ	MAGED1	TNFSF11	SRPX	TUBG1	PSMB5	SPAG9	BAG6	ZNF71	FBXL5	FBXO5	CIC	C2ORF44	SLX1B	C5ORF25	PTHLH	UBC	GLB1	MLF1IP	TSC2	PSMA1	BTN1A1	TANK	PSMA7	PSMA4	CSN2	DNHD1	ACTL6B	NEDD4	TP53BP2	CHFR	SGOL1
MPP5	5	TP53	PARD6A	UBC	AMOT	INADL
OBSL1	8	TP53	UBC	TBKBP1	CAMKK2	ATG3	KBTBD7	FBXW8	CUL7
PLOD1	6	TP53	H2AFX	TERF2	SUMO2	UBC	TERF1
RANBP9	32	TP53	DISC1	UCHL1	RNPS1	MPHOSPH8	APC	USP11	S100A7	PMS1	PPARD	MKLN1	C20ORF11	NCOA6	MET	HNF4G	NCOR2	LLGL1	USP42	AIRE	AR	UBC	NR3C1	TP73	RAN	CALB1	DYRK1B	PRKACA	MAPK6	HIPK2	TRAF6	PPP1CA	WNK1
SARS2	7	TP53	DMWD	PUF60	USP44	RAD21	ICT1	UBC
PARD3	24	TP53	JAM2	JAM3	YWHAB	RASSF8	PNMA1	UBC	YWHAG	PARD6B	SIAH1	PRKCZ	ECT2	LLGL1	CCDC88A	PARD6G	DCAF7	PNMA2	YWHAH	YWHAZ	PRKCI	PARD6A	F11R	PVRL3	SFN
ATAD3A	11	TP53	SRGAP2	PTP4A3	PRPF40A	BRF2	PMS2	MLH1	HDGF	UBC	PPP4C	C20ORF24
ATAD3B	12	TP53	USP11	PNKP	SUMO1	MLH1	UBC	USP20	ICT1	PPP4C	C20ORF24	EIF2C3	PPP2R2D
C10ORF2	4	TP53	AKTIP	ICT1	SQSTM1
HERC2	18	TP53	ZRANB1	USP19	DBNL	PMS1	RNF168	USP42	MPDU1	RNF8	CDC42	CALM1	MDC1	UBE2N	USP16	UBC	BRCA1	USP20	SIRT3
NRD1	6	TP53	UBC	UIMC1	BTRC	FBXW11	HBEGF
NEURL4	4	TP53	UBC	USP20	USP19
SMARCAL1	2	TP53	UBC
CSNK2A1	84	TP53	ARR3	UBC	SRF	HSP90AA1	FCP1	HDAC2	MYCN	CSNK2B	PACS1	OGT	CDK1	EIF3F	SIN3A	KLF1	CHD3	HCLS1	JUN	HDAC3	IL8	PTEN	SPI1	SFN	PPP1R1B	TNP1	RPL5	RNPS1	TOP1	SIRT1	EEF1D	BRF1	VAMP4	TSPY1	PLEKHO1	TAF1D	MLLT1	RELA	MAPK14	SMARCAD1	ZHX1	YWHAB	WAS	ATF1	ATF2	MGMT	UBTF	EIF3H	XK
CSNK2A2	33	TP53	TERF2	UBC	HSP90AA1	FCP1	CSNK2B	NCL	EIF3F	KLF1	ABCA1	JUN	PTEN	ARR3	RNPS1	TOP1	TAF1D	RELA	MGMT	EIF3H	PIN1	CREBBP	MAF1	HDAC6	FGF1	FOS	HSP90B1	MEPCE	BRF1	WDR48	ATF1	ATF2	FGF2	TERF1
YTHDC2	5	TP53	IRAK1	USP42	IRF4	UBC
KHDRBS1	45	TP53	CASP8	RIPK1	CREBBP	LCK	BTK	HNRNPK	PACSIN2	FYN	STUB1	STAT3	UBC	EMG1	APBB1	PIK3R1	RASA1	TUBB3	WBP4	PACSIN3	INSR	GRAP2	CRK	IRS1	GRB2	FADD	DHX9	RAPSN	SH3GL1	YTHDC1	KHDRBS2	SMARCAD1	TNFSF11	PTK6	NCK1	PRMT1	PLCG1	SRC	SRRM1	SMARCA2	SUMO1	NCF1	FNBP4	PACSIN1	ITK	GAS7
USP9X	26	TP53	SUMO2	DCX	MARK4	TERF1	TERF2	SMAD1	SMAD2	SMAD3	SMAD4	SNCA	NUAK1	CASP4	HDAC5	PSD4	MLLT4	ITCH	CDH1	GPSM1	BIRC5	UBC	NEK6	MCL1	HUWE1	MAP3K5	CTNNB1
BLM	43	TP53	ATM	ATR	TERF2	UBE2I	RAD51D	NBN	CHAF1A	SYN1	RFC1	BRIP1	MRE11A	MSH6	UBC	TOP3A	APITD1	RMI1	BRCA1	FANCM	XRCC2	SUMO3	FANCA	FANCD2	SUMO2	MLH1	WRN	MSH2	RAD51	PSMD3	RAD50	RPA3	RPA2	TP53BP1	CHEK1	FEN1	EXO1	MX1	H2AFX	MCRS1	RPA1	FANCG	CASP3	PAXIP1
NT5C2	8	TP53	NUDT18	FXR2	UBC	MOB3B	NME7	NOC4L	CALM1
CSNK2B	133	TP53	MCRS1	WFIKKN1	TP53BP2	ACTR5	TSEN54	TLE1	CDK9	ODC1	ACTR1B	GBP2	IKBKB	CENPB	IER3IP1	UBC	TAF1D	ADD1	COL4A2	CSNK2A1	CSNK2A2	VDAC1	SARNP	PYROXD2	UTP14A	LCK	C5ORF25	DENND5A	TERF2	MBD4	RNF7	TOP2B	TCTEX1D2	PLXNA3	DACT1	ZNF784	TCEAL7	PRKCZ	CACNA1A	GNB5	PPID	SRRM1	WDR48	MAPK14	FGF2	KDM6B	ABHD4	HNRNPA2B1	BCCIP
MRPS22	7	TP53	NFKBIL1	ICT1	UBC	MYC	SUMO4	HDGF
KDM1A	59	TP53	SMARCAD1	ATP5J2	HDAC1	HDAC2	GFI1B	NR2E1	RB1	PPP1R12A	HMG20A	HMG20B	ZNF217	KIAA0182	ZNF516	UNC119	MTA3	SNAI1	RBBP4	MTA1	TAL1	SETDB1	ZMYM3	MBD2	PRDM1	HIST2H3C	GDF9	GTF2I	POLR2B	WHSC1	ESCO1	ESCO2	KDM5B	SUMO2	UBC	ESR1	RBBP7	HSPA1A	CHD3	ZBP1	CCDC90B	E2F1	IMMT	TP73	MTA2	RCOR1	EP300	ASCC2	PHF21A
TP53	30	PARD3	MPDZ	NRD1	HERC2	NT5C2	NEURL4	C10ORF2	BLM	PLOD1	ATAD3B	ATAD3A	MAEA	SMARCAL1	MRPS22	TOP3A	RANBP9	CSNK2A1	KHDRBS1	PSMC1	PSMD5	KDM1A	PSMD2	PLK1	CSNK2B	YTHDC2	CSNK2A2	MPP5	OBSL1	SARS2	USP9X
HDAC1	76	PHF21A	KDM1A	ZMYM2	ESR1	MDM2	HDAC5	NCOR2	EP300	STAT3	CDH1	SIN3A	CTBP1	JUN	SMARCAD1	TOP2B	SMAD3	CHD3	CHFR	E2F1	ADD1	PPARD	PRKACA	NR2E1	RB1	SPI1	SMAD1	HDGF	AR	NFKBIA	DNMT1	CREBBP	MTA3	CTNNB1	BCL3	GFI1	SNAI1	MBD4	RBBP4	MTA1	CDKN1A	TAL1	APBB1	MBD2	PRDM1	BRCA1	SMAD4	TLE1	SUMO2
HDAC2	63	BRCA1	SIRT1	PHF21A	KDM1A	ZMYM2	PELP1	NCOR2	CSNK2A1	STAT3	SIN3A	SMARCAD1	CREBBP	TOP2B	GTF2I	PPARD	ESCO1	ESCO2	NR2E1	RB1	CDKN1A	HDGF	NFKBIA	ZNF217	MTA3	KIAA0182	ESR1	PSMA3	SNAI1	CDH1	RBBP4	AURKA	MTA1	TAL1	CHD3	SETDB1	ZMYM3	MBD2	ATR	PRDM1	CTBP1	SUMO2	WHSC1	KDM5B	HDAC1	MYCN	UBC	GFI1	LMO4
HDAC3	29	CTBP1	HDAC5	NCOR2	BCL3	STAT3	PPP4C	JUN	MAPK14	PPARD	SRC	AR	CSNK2A1	NR2E1	RB1	SPI1	NFKBIA	PIK3R1	RBBP4	SRF	RXRA	GTF2I	ESR1	UBC	MYC	ZBTB16	RELA	EP300	CREBBP	GMNN
HDAC5	50	CDC5L	DHX9	PPP2R2D	HDAC1	HDAC3	RPL13	NCOR2	PSMB5	SIN3A	SMAD3	VDAC1	PSMD6	YWHAH	YWHAZ	UPF1	RAD50	NUDC	NR2E1	USP9X	PSMA5	HSP90AA1	RPL5	NFKBIA	OGT	HNRNPA2B1	PSMD2	DYRK1B	RAN	ESR1	HSPA1A	PPP1CA	PSMC4	RBBP4	UBE2I	VCP	CDK1	YWHAB	PRMT1	CSNK2A1	TUBA1A	YWHAG	RBBP7	PSMD3	EIF3F	HSP90B1	TOP1	PSMC5	ZBTB16
HDAC6	13	TUBB2B	BCL3	AURKA	EP300	HSP90AA1	CTNNB1	CDKN1A	CYLD	TUBA1A	CSNK2A2	UBC	NR3C1	ZBTB16
PAXIP1	9	NBN	MRE11A	TP53BP1	SRRM1	RAD50	NCOA6	EP300	HIST1H3A	BLM
APLP1	6	APBB1	SNCA	CDKN1A	CSNK2B	PIN1	UTP14A
DNHD1	2	UBC	PLK1
UBTF	11	TLE1	TAF1	MCRS1	SUMO1	SUMO2	TAF1D	CSNK2A1	UBC	IRS1	RB1	ZMYM2
MEPCE	11	YWHAZ	HNRNPK	RPAP1	CSNK2B	GTF2I	GTF2F1	HNRNPA2B1	DHX9	UBC	CSNK2A2	CDK9
HIRIP3	2	CSNK2B	CSNK2A1
TBKBP1	3	OBSL1	UBC	FXR2
IL8	2	CSNK2A1	EP300
KDM5B	18	CACNA1A	RB1	ZNF217	MTA3	RBBP4	MBD2	KDM1A	SUMO2	UBC	RBBP7	AR	HDAC1	HDAC2	DBNL	MTA2	RCOR1	CHD3	MBD3
HUWE1	7	MCL1	UBC	CALM1	MYC	SLX1B	USP9X	ATM
PPP1R1B	1	CSNK2A1
TSPY1	2	UBC	CSNK2A1
CPNE7	2	UBC	CSNK2B
KDM6B	7	SMAD3	SMAD1	WAS	CSNK2B	HIST1H3A	SMAD4	SMAD2
SRRM1	19	SUMO1	SRRM2	PRPF40A	PIN1	CSNK2B	RAD21	GTF2I	GTF2F1	PAXIP1	SUMO2	UBC	RNPS1	YWHAG	EIF3H	KHDRBS1	TOP2B	CDC5L	PDS5A	PUF60
SRRM2	28	SUMO1	HSPA1A	USP42	SRRM1	EIF3F	EIF3H	MTA2	SFN	VCP	PRPF40A	YWHAB	CDC5L	EEF1D	MBD3	TERF2	SUMO2	SQSTM1	UBC	PSMC1	PSMC4	PSMC5	YWHAG	PIN1	GTF2I	RBBP4	PPP4C	RNPS1	HNRNPA2B1
NCOA6	19	RB1	E2F1	EP300	FOS	JUN	BCL3	SRF	ATF2	RXRA	RANBP9	PAXIP1	CREBBP	NR3C1	HIST2H3C	RELA	NCOR2	AR	ESR1	SRC
AKTIP	6	C10ORF2	PDS5A	DCTN1	RPA1	UTP14A	IMMT
S100A7	5	RANBP9	UBC	TERF2	TERF1	UCHL5
TSC1	7	PLK1	CDK1	YWHAZ	YWHAG	YWHAB	UBC	TSC2
TSC2	7	YWHAZ	PLK1	PIN1	YWHAB	GRB2	UBC	TSC1
MAF1	4	UBC	SUMO2	CSNK2A1	CSNK2A2
FXR2	6	NT5C2	UBC	MCRS1	TERF2	CCDC85B	TBKBP1
C20ORF94	5	SUMO2	PLK1	ERCC4	SLX1B	SLX4
CDKN1A	47	PSMA3	MAP3K5	NCOR2	BCCIP	EP300	ESR1	CENPB	UNC119	GNB5	STAT3	CCDC85B	MDM2	CREBBP	ACTL6B	HDAC2	LRIF1	RBBP4	GDF9	SETDB1	FAF1	APLP1	TUBA1A	CDC42	SUMO3	CHEK1	BAG6	HDAC6	HDAC1	TUBB2B	CSNK2B	ANGPT2	GET4	TUBB3	PSMD2	CDK1	NRBP1	MDM4	E2F1	MGMT	JUN	ZBTB16	MSH2	PSMC5	TLE1	UBC	IKBKG	HSP90AA1
SFN	16	ARAF	SRRM2	ITCH	CSNK2A1	CDK1	APC	NR3C1	DCAF7	EXO1	YWHAG	UBC	IRS1	MDM2	MDM4	CHEK1	PARD3
SNAI1	8	HIST1H3A	UBC	KDM1A	HDAC1	HDAC2	MDM2	RCOR1	BTRC
HLA-A	3	UBC	PSMD2	SYVN1
PTEN	9	ESR1	CASP8	CSNK2A1	CSNK2A2	AR	UBC	UTP14A	NEDD4	UBE2I
DHX9	19	HDAC5	PRPF40A	TOP1	SMARCAD1	PRMT1	APBB1	UBE2I	SUMO2	BRCA1	JUN	WRN	MEPCE	KHDRBS1	H2AFX	RELA	RAD21	HDGF	MBD2	UBC
NDRG1	10	CTNNB1	UPF1	PSMD2	HSP90AA1	VCP	CDH1	PSMC2	MME	UBC	NCL
F11R	3	UBC	MLLT4	PARD3
TOPORS	12	UBC	UBE2I	UBE2N	TOP1	UBXN7	GTF2I	RBBP4	RBBP7	SIN3A	SUMO1	SUMO2	PLK1
MCRS1	9	CSNK2B	ACTR5	FXR2	UBTF	UBC	UCHL5	DVL2	CCDC85B	BLM
CHRNA4	2	YWHAH	CSNK2B
KBTBD7	5	FAF1	LLGL1	UBC	OBSL1	UBXN7
GFI1B	3	KDM1A	HDAC2	RCOR1
STUB1	23	PRKCZ	SUMO2	UBE2N	TERF2	HSPA1A	UBC	AR	KHDRBS1	ARRB1	TRAF6	SRC	TERF1	HSP90AA1	SNCA	NR3C1	MAP3K5	ESR1	SMAD1	SMAD2	SMAD3	SMAD4	VCP	TAL1
KIAA0182	6	NR2E1	KDM1A	CDC5L	HDAC2	NUDT18	UBC
DCAF7	7	YWHAH	YWHAZ	SFN	PARD3	UBC	YWHAG	DYRK1B
TOP2B	9	HDAC1	HDAC2	CSNK2B	UBC	MTA2	SRRM1	SUMO1	SUMO2	ESR1
STAT3	26	NR3C1	CREBBP	SMAD1	HDAC1	HDAC2	HDAC3	CDKN1A	DNMT1	JUN	KHDRBS1	RB1	HSP90AA1	RPA2	AR	ESR1	GTF2I	RELA	SRC	PIAS3	CDK9	PELP1	SUMO2	UBC	EP300	MET	BCL3
JKAMP	2	PSMD2	UBC
MAGEB2	3	UBC	HDGF	CSNK2B
HSPA1A	22	IKBKG	UBC	SRRM2	MAP3K5	STUB1	PACSIN2	SUMO4	PACSIN1	NR3C1	HSP90AA1	AR	HDAC5	H2AFX	BAG6	KDM1A	SUMO2	SNCA	YWHAG	CDK9	SUMO1	PACSIN3	MME
HMOX1	3	PSMD2	UFD1L	UBC
STAU1	7	TUBB3	PPP1CA	HDGF	NCL	TUBA1A	CSNK2B	UBC
NOLC1	7	CSNK2B	MME	YWHAZ	ARRB1	SUMO2	UBC	YWHAG
PLCG1	8	UBC	KIT	GRB2	SRC	ITK	WAS	KHDRBS1	RASA1
PSMD10	16	PAAF1	PSMD6	PSMC1	PSMC2	PSMC4	PSMC5	UBC	USP14	PSMD14	PSMD3	RELA	SHFM1	UCHL5	MDM2	PSMD2	PSMD7
RGPD4	2	UBC	PLK1
PSMD13	18	PSMD6	UBC	USP14	TRAF6	PSMA1	PSMA3	PSMA6	PSMA7	PSMC1	PSMC2	PSMC4	PSMC5	PSMD14	PSMD3	SHFM1	UCHL5	PSMD2	PSMD7
PSMD14	16	PSMA1	PSMA3	PSMC1	PSMC2	PSMD6	UBC	USP14	PCK1	PSMD10	PSMD13	PSMD3	SHFM1	PAAF1	SUMO2	UCHL5	PSMD7
DMWD	5	USP19	UBC	YWHAH	SARS2	WDR48
RREB1	5	AR	SUMO2	UBC	CTBP1	KDM1A
ITK	9	GRB2	UBC	IKBKG	HNRNPK	WAS	FYN	PLCG1	SRC	KHDRBS1
MAGED1	6	PLK1	UBC	NEDD8	PCK1	BAG6	IRAK1
PTK6	1	KHDRBS1
HDGF	21	SUMO2	CDK1	RBBP4	CDC5L	HDAC1	HDAC2	RAN	NCL	RFC1	HIST1H3A	STAU1	NUDC	UBC	MAGEB2	ATAD3A	RPA1	DHX9	TOP1	MRPS22	HNRNPA2B1	MAPK14
DACT1	2	CSNK2B	HDAC1
EMG1	3	KHDRBS1	UBC	NEDD8
UBXN7	7	VCP	TOPORS	SUMO2	UFD1L	UBC	KBTBD7	PSMD2
SPI1	9	HDAC1	HDAC3	CSNK2A1	SPIB	FOS	ATF1	JUN	IRF4	SIN3A
TP73	17	UBC	CHD3	HIPK2	RB1	MDM2	MDM4	UBE2I	RANBP9	NEDD4	SUMO1	EP300	KDM1A	MYC	CREBBP	HDAC1	HDAC2	ITCH
TNP1	2	CSNK2A1	PRKACA
SPIB	4	JUN	E2F1	SPI1	CSNK2A1
SREK1	6	HNRNPA2B1	NCL	HNRNPK	CSNK2B	RNPS1	PIN1
TNFRSF1A	12	GRB2	FADD	IKBKB	IKBKG	RIPK1	FANCD2	UBC	SUMO1	FYN	CASP8	UBE2I	PSMD2
TAF1	13	UBC	UBTF	HIST1H3A	SIN3A	APC	MDM2	GTF2F1	FOS	SMARCA2	JUN	RB1	CSNK2A1	RELA
CYLD	14	UBC	PLK1	BCL3	DVL3	PMS1	HDAC6	SQSTM1	DVL1	MGEA5	ITCH	RIPK1	PMS2	IKBKG	TRAF6
RMI1	6	TOP3A	BLM	UBC	APITD1	FANCA	FANCM
ECT2	4	PARD6A	UBC	PRKCZ	PARD3
ZNF217	6	CTBP1	KDM1A	KDM5B	HDAC2	RCOR1	UBC
CCDC85B	11	HMG20B	CDKN1A	RNF8	ZBTB16	PSMC1	FXR2	MCRS1	UTP14A	NEK6	PSMA1	EIF3H
ODC1	2	CSNK2B	UBC
SRC	40	EP300	TRAF6	SRF	CDC25C	CRK	NR3C1	RPS6KB1	SMAD3	HDAC3	AR	PRKCZ	ADRBK1	VCP	TNFSF11	GRB2	BRCA1	STUB1	LYN	STAT3	PLCG1	ITK	SYN1	MET	RASA1	KHDRBS1	UBC	ARR3	HSP90AA1	ITCH	ESR1	WAS	PPARD	CDH1	PELP1	FYN	RXRA	NCOA6	HNF4G	PIK3R1	CREBBP
SRF	11	GTF2I	CSNK2A1	SRC	PELP1	NCOA6	NCOR2	CREBBP	ASCC2	HDAC3	GTF2F1	RELA
AIRE	7	MSH2	MSH6	RANBP9	RAD21	CREBBP	HIST1H3A	POLR2B
SMARCA2	25	UBC	BRCA1	MYC	MBD3	ESR1	RBBP4	RBBP7	HIST1H3A	CHD3	ADD1	RAN	SIN3A	GMNN	EP300	SUMO1	NR3C1	TAF1	SUMO2	HDAC1	HDAC2	H2AFX	KHDRBS1	AR	ACTL6B	CREBBP
ACTL6B	6	CDKN1A	CTBP1	PLK1	CSNK2B	UBC	SMARCA2
ZMYM2	10	HDAC1	HDAC2	RCOR1	HNRNPA2B1	NR2E1	SUMO2	UBTF	UBC	KDM1A	UBE2I
ZMYM3	4	SUMO2	KDM1A	HDAC2	UBC
HBEGF	2	ZBTB16	NRD1
NUDT18	2	NT5C2	KIAA0182
PAAF1	11	PSMD10	PSMC1	PSMD6	PSMD2	PSMC4	PSMC2	PSMD7	PSMD3	PSMC5	PSMD14	UCHL5
TCTEX1D2	1	CSNK2B
UNC119	12	TP53BP2	CDKN1A	FYN	RPA2	ITSN1	KDM1A	UBE2I	CDC42	PIN1	PSMD2	LCK	LYN
PUF60	9	CACNA1A	SARS2	PSMA3	RNPS1	SUMO2	UBC	YWHAG	CHD3	SRRM1
C12ORF44	4	UBA5	RPA1	CSNK2B	UBC
PRKACA	9	CCDC88A	HDAC1	BTRC	CAMKK2	TNP1	UBC	MGMT	RANBP9	IRF2
CCDC88A	6	PRKACA	EXOC1	PARD3	UBC	YWHAH	DISC1
GFI1	6	PIAS3	HDAC1	UBC	HDAC2	RCOR1	KDM1A
CACNA1A	6	KDM5B	LLGL1	UBC	CSNK2B	PUF60	TUBB2B
NCOR2	25	PPARD	SUMO1	CDKN1A	NFKBIA	ESR1	HDAC1	HDAC2	HDAC3	HDAC5	UBE2I	SRF	FOS	RXRA	RANBP9	JUN	SUMO2	AR	UBC	NR3C1	RELA	ZBTB16	NCOA6	EP300	SIN3A	CREBBP
TAL1	13	RBBP7	SIN3A	UBC	EP300	KDM1A	TOP1	HDAC1	HDAC2	CDK9	CHD3	RB1	RCOR1	STUB1
PPP2R2D	6	HDAC5	UBC	JUN	PPP4C	MLH1	ATAD3B
IRAK1	11	PRKCZ	MYC	TRAF6	CAMKK2	YTHDC2	IKBKB	IKBKG	SQSTM1	MAGED1	UBC	IRF4
DNMT1	11	SIRT1	STAT3	HDAC1	RB1	CHEK1	MBD2	CSNK2B	SUMO2	HDAC2	UBC	E2F1
SHFM1	13	POLR2B	PSMC1	PSMC2	PSMC5	PSMD2	PSMD3	PSMD7	BRCA2	PSMD10	PSMD13	PSMD14	CPSF3L	UBC
EEF1D	6	RAD21	SRRM2	CSNK2A1	UBC	SIAH1	ASCC2
APC	13	SIAH1	ZRANB1	RANBP9	CREBBP	TAF1	SFN	CSNK2B	CTBP1	SETDB1	BTRC	CSNK2A1	UBC	CTNNB1
PSMA1	12	PSMD14	PSMA2	SLX1B	PLK1	PSMD2	PSMA3	PSMD13	PSMC2	MYC	UBC	CCDC85B	PSMC5
PSMA2	18	PSMA1	PSMB7	SLX1B	PSMD6	PSMA7	PCK1	PSMB3	TERF1	PSMA5	PSMB1	PSMA3	NFKBIA	PSMB6	MYC	PLK1	UBC	PSMA6	PSMA4
PSMA3	22	CDKN1A	PSMD14	PLK1	WDR48	SLX1B	HNRNPA2B1	PSMA7	HSP90B1	HDAC2	PSMA1	PSMA2	PSMC4	PSMD13	MYC	PUF60	IKBKG	NCL	TRIB3	UBC	PSMA6	HSP90AA1	USP14
PSMA4	9	SLX1B	BABAM1	PLK1	MYC	SUMO2	UBC	PSMA6	PSMA2	CSNK2A1
PSMA5	9	SLX1B	HDAC5	PCK1	PSMA2	MYC	FANCA	PLK1	SUMO2	UBC
PSMA6	8	PLK1	SLX1B	PSMD13	UBC	PSMA2	PSMA3	PSMA4	USP14
PSMA7	9	SLX1B	MYC	PSMA2	PSMA3	TERF1	PLK1	PSMD13	UBC	MDM2
TANK	3	UBC	PLK1	IKBKG
PRPF40A	10	WAS	SRRM1	DHX9	SRRM2	ATAD3A	SUMO2	UBC	HNRNPK	YWHAG	RNPS1
PRMT1	17	MRE11A	HNRNPK	DHX9	EP300	TERF2	SH3GL1	UBC	AR	HDAC5	LRIF1	MBD2	RELA	ESR1	KHDRBS1	KHDRBS2	BRCA1	TERF1
PSMB1	9	SLX1B	MYC	BCL3	CASP4	PCK1	PSMA2	FANCG	PLK1	UBC
PSMB3	7	SLX1B	UCHL5	H2AFX	PSMA2	PLK1	UBC	MYC
PSMB5	10	TRAF6	HDAC5	SLX1B	UCHL5	PLK1	PSMD6	TERF1	MYC	UBC	USP14
PSMB6	4	UCHL5	PLK1	PSMA2	UBC
PSMB7	5	PSMA2	PCK1	SUMO2	UBC	PLK1
DDIT3	7	SUMO2	UBC	FOS	JUN	MAPK14	CSNK2A1	HDAC1
KIT	8	PIK3R1	PLCG1	LCK	LYN	MPDZ	RFC1	UBC	GRB2
PSMC2	25	PSMD14	TRAF6	UCHL5	PCK1	PSMD10	PSMD6	MAP3K5	MYC	ATXN7	PSMD2	PAAF1	SHFM1	NDRG1	PSMC4	PSMD13	PSMA1	PSMC1	SUMO4	PSMD7	GTF2F1	PSMD5	UBC	ATG4C	PMS2	USP14
PSMC4	19	UCHL5	MYC	PSMD10	PSMD6	PAAF1	HDAC5	PSMD2	SRRM2	PSMA3	PSMC1	PSMC2	PSMD13	PSMD7	ATG4C	UBC	PCK1	MAP3K5	USP14	PSMC5
PSMC5	27	ADRM1	UCHL5	MDM2	MDM4	ATG4C	PSMD10	PCK1	PSMD6	SRRM2	SHFM1	PSMD13	ESR1	MAP3K5	SUMO4	PSMD7	UBE3C	RXRA	PAAF1	ATXN7	UBC	HDAC5	CDKN1A	SIAH1	USP14	PSMA1	PSMC1	PSMC4
TP53BP1	18	RPA1	RPA2	SUMO2	EP300	E2F1	PAXIP1	RNF168	H2AFX	HIST1H3A	RNF8	ATM	UBC	MDC1	BRCA1	CHEK1	CHEK2	BLM	UBE2I
TP53BP2	9	CSNK2B	UTP14A	UNC119	PLK1	PTN	SUMO2	SUMO3	UBC	PPP1CA
C9ORF114	3	UBC	PLK1	CSNK2B
PSMD3	18	TRAF6	UCHL5	PSMD6	WRAP73	PTP4A3	SHFM1	MYC	BLM	PSMD7	PSMD10	PSMD13	PSMD14	PAAF1	SUMO2	C20ORF24	HDAC5	UBC	USP14
GAS7	3	WAS	PACSIN1	KHDRBS1
PSMD6	21	PCK1	PAAF1	SLX1B	PSMD10	PSMD13	PSMD14	UCHL5	HDAC5	PSMA2	PSMB5	PSMC1	PSMC2	PSMC4	PSMC5	PSMD2	PSMD3	PSMD7	UBE3C	UBC	USP14	USP20
PSMD7	20	TRAF6	UCHL5	SHFM1	PAAF1	ATXN7	PSMC1	PSMC2	PSMC4	PSMC5	PSMD2	PSMD3	PSMD6	SUMO2	ADRM1	UBC	USP14	PSMD10	PSMD13	PSMD14	USP20
PITPNA	2	CSNK2B	UBC
UBC	457	CPNE7	TUBB2B	SMARCA2	RPL13	CYLD	WDR18	YTHDC1	SMARCAL1	HSPA1A	OBSL1	FEN1	IKBKB	IKBKG	ABCA1	DCTPP1	BRCA1	BRCA2	NRD1	MAEA	RIPK1	MAF1	NT5C2	ATG4C	MPDZ	LYST	WDR48	SPAG9	ECT2	CSNK2A1	CSNK2A2	UPF1	MAPK14	BICD2	YWHAH	FANCA	FANCG	FANCM	PLCG1	ACTR5	BIRC5	PPP2R2D	UBE2I	TP73	MPP2	MPP5	INADL	CHEK1	C9ORF114
FOS	22	SMAD3	ATF2	CREBBP	NCOA6	MAZ	UBC	NCOR2	RELA	SUMO4	DDIT3	SPI1	SUMO3	GTF2F1	ESR1	SUMO2	TAF1	EP300	SUMO1	CSNK2A1	CSNK2A2	JUN	BCL3
ATM	27	BLM	BRCA2	MDC1	BRCA1	ATF2	TRAF6	FANCD2	MLH1	WRN	MSH2	RAD51	RAD50	CHEK2	TP53BP1	CHEK1	EXO1	HDAC1	H2AFX	E2F1	HUWE1	NBN	ATR	TERF1	RFC1	MRE11A	MSH6	UBC
ATR	28	CDK9	BLM	BRCA2	CLSPN	BRCA1	EP300	FANCA	FANCD2	WRN	MSH2	MTA2	MTA1	CHEK2	HDAC2	CHEK1	RPA2	HDAC1	H2AFX	E2F1	RPA1	UPF1	NBN	ATM	HSP90AA1	PMS1	MRE11A	MSH6	UBC
PIK3R1	16	KIT	NFKBIA	SYN1	KHDRBS1	HDAC3	IRS1	LCK	GRB2	CTNNB1	YWHAG	ARAF	WAS	UBC	FYN	ESR1	SRC
VAMP4	2	CSNK2A1	PACS1
ABCA1	5	UBC	CREBBP	CSNK2A2	FADD	CDC42
H2AFX	31	PLOD1	CALM1	YWHAZ	NEDD8	PSMB3	MRE11A	RAD50	BIRC5	BRCA1	BRCA2	HSP90AA1	RNF168	HNRNPA2B1	TP53BP1	HSPA1A	YWHAB	DHX9	NBN	MDC1	ATM	ATR	RAD51	WRN	UBC	FANCD2	BTF3	SMARCA2	HSP90B1	HIST1H3A	GLB1	BLM
MPP2	3	PLK1	UBC	CSNK2B
ZNF784	1	CSNK2B
C19ORF46	1	CSNK2B
C5ORF25	5	UBC	CSNK2B	YWHAZ	PLK1	YWHAG
C6ORF136	2	CSNK2B	PLK1
LMO4	8	BRCA1	MTA1	ESR1	CSNK2B	TNFSF11	HDAC1	HDAC2	PLK1
NFKBIA	23	FBXW11	NCOR2	AURKA	VCP	PIK3R1	CDC34	SUMO1	HDAC1	HDAC2	HDAC3	HDAC5	UBC	IKBKB	IKBKG	PSMA2	BTRC	SUMO4	CSNK2B	MAPK14	RASA1	FBXW8	RELA	NEDD8
FCP1	4	CSNK2A1	CSNK2A2	GTF2F1	CSNK2B
SIAH1	15	HIPK2	APC	PARD3	PIAS3	SNCA	UBE2I	ATXN7	EEF1D	CTNNB1	TRIB3	TERF2	UBE2N	PSMC5	UBC	HERPUD1
CREBBP	51	ESR1	KHDRBS1	ABCA1	STAT3	BRCA1	MDM2	PIAS3	MYC	SMAD3	HDAC2	CDH1	FOS	HIPK2	NR3C1	CDKN1A	RBBP4	APC	SH3GL1	SMAD2	AR	HDAC1	KLF1	SRF	RELA	CTBP1	SMAD1	RPA2	NCOA6	ATF1	ATF2	ATG3	PELP1	CSNK2A2	RBBP7	AIRE	E2F1	MGMT	JUN	MSH2	CSNK2A1	UBC	TP73	CTNNB1	MAP3K5	NCOR2	HIST1H3A	MSH6	EP300
ANGPT2	2	CDKN1A	CSNK2B
MLF1IP	5	TUBB2B	CENPQ	PLK1	SUMO2	UBC
DNAJB9	2	PLK1	UBC
WBP4	3	WAS	KHDRBS1	HNRNPK
RAPSN	1	KHDRBS1
VDAC1	9	UBC	CSNK2B	SNCA	HDAC5	TRAF6	MCL1	ICT1	SUMO4	MCC
TSEN54	2	CSNK2B	UBC
RNPS1	16	YWHAB	RANBP9	UBC	MKLN1	C20ORF11	YWHAG	CSNK2A1	CSNK2A2	SRRM1	PIN1	CSNK2B	DVL2	PUF60	SREK1	PRPF40A	SRRM2
RELA	41	PLK1	RPL13	ESR1	PRKCZ	CDK9	IKBKB	BRCA1	RFC1	MYC	TLE1	UBC	CREBBP	FOS	PPP4C	PIAS3	IRF2	CSNK2A1	CSNK2A2	JUN	PPARD	STAT3	MAPK14	NCOA6	PRMT1	DHX9	NCF1	NCOR2	EP300	ASCC2	PSMD10	SIRT1	TRIB3	NR3C1	SRF	RXRA	HDAC1	HDAC2	HDAC3	BTRC	TAF1	NFKBIA
ABHD4	2	CSNK2B	UBC
BICD1	2	PLK1	DISC1
BICD2	4	PLK1	UBC	DYNC1H1	ZRANB1
MCL1	6	HUWE1	PIN1	UBC	VDAC1	CASP3	USP9X
GADD45GIP1	5	IKBKG	AR	UBC	CSNK2B	ICT1
FYN	20	YTHDC1	SNCA	UNC119	NEDD4	ITCH	KHDRBS1	HSP90AA1	UBC	WAS	CDH1	CDK1	ITK	BTK	FNBP4	BCL3	CTNNB1	TNFRSF1A	PIK3R1	SRC	NR3C1
EIF2C3	3	UBC	ATAD3B	TUBA1A
TNFSF11	4	PLK1	SRC	KHDRBS1	LMO4
PPP1CA	12	MYC	CDC5L	HDAC5	DCTN1	STAU1	CRK	BRCA1	IKBKB	TP53BP2	UBC	PIAS3	RANBP9
UBE2I	32	PIAS3	HNRNPK	BLM	UBC	UCHL1	JUN	ATF2	MDM2	SUMO1	SUMO2	SUMO3	NCOR2	TOP1	UNC119	CTBP1	DHX9	SMAD4	TOPORS	AR	HDAC5	TP73	SIAH1	HIPK2	ESR1	BRCA1	PTEN	SETDB1	CHD3	TP53BP1	TNFRSF1A	RAD51	ZMYM2
UBE2N	12	STUB1	RNF168	HSP90AA1	AURKA	TOPORS	CHFR	UBC	HERC2	TRAF6	RNF8	SIAH1	BRCA1
UFD1L	8	NSFL1C	UBC	HMOX1	UBXN7	PSMD2	FAF1	BIRC5	VCP
PTPRK	3	UBC	CTNNB1	CSNK2B
OSBPL6	1	PLK1
CDC34	7	RAD21	NFKBIA	CSNK2B	SUMO2	UBC	BTRC	CDK9
DBNL	4	HERC2	UBC	CASP3	KDM5B
ZRANB1	6	HERC2	APC	TRAF6	FBXW11	BICD2	UBC
YWHAB	21	PARD3	LYST	RNPS1	SUMO2	SRRM2	CSNK2A1	HDAC5	MYC	H2AFX	MLLT4	UBC	EXO1	PRKCZ	HIST1H3A	CDC25B	CDC25C	IRS1	CHAF1A	MDM4	TSC1	TSC2
YWHAG	30	RASSF8	DISC1	UBC	PARD3	C5ORF25	RNPS1	EXO1	NEDD8	HIST1H3A	SRRM1	SRRM2	MDM4	SFN	WNK1	TSC1	TERF1	PIK3R1	DCAF7	CDC5L	HDAC5	PRPF40A	MLLT4	SRGAP2	CHAF1A	PUF60	HSPA1A	PRKCZ	ARAF	KIF5C	NOLC1
YWHAH	23	UBC	NR3C1	DCAF7	HDAC5	ARAF	DMWD	PRKCI	PRKCZ	CHRNA4	CDC25B	CDC25C	EXO1	PARD3	PARD6A	PARD6B	PARD6G	NEDD8	MDM4	IRS1	CCDC88A	TUBG1	RASSF8	MARK4
YWHAZ	30	CHAF1A	PNMA1	PNMA2	DCAF7	TSC1	TSC2	CDC5L	PARD6A	WNK1	HDAC5	MEPCE	H2AFX	C5ORF25	LYST	PRKCI	PRKCZ	UBC	UCHL5	ARAF	NOLC1	DISC1	SH3GL1	HIST1H3A	PARD3	MAP3K5	MGMT	EXO1	TUBG1	CDC25B	SUMO2
CDH1	13	HDAC1	CREBBP	MET	FYN	UBC	HDAC2	USP9X	EP300	NDRG1	MDM2	CTNNB1	SRC	CDC42
UBE3C	6	RAD21	PSMC5	PSMD2	PSMD6	MYC	UBC
NUDC	7	HDAC5	BTRC	PAFAH1B1	HDGF	FBXW11	PLK1	UBC
CDC42	16	ARRB1	PARD6A	WAS	UNC119	CDKN1A	GRB2	LRIF1	MARK4	HERC2	CSN2	ITSN1	UBC	PARD6B	CDH1	PARD6G	ABCA1
GRAP2	3	UBC	KHDRBS1	HNRNPK
PLEKHA1	3	UBC	PLEKHA2	MPDZ
PLEKHA2	2	MPDZ	PLEKHA1
EP300	63	MAPK14	MRE11A	PPARD	SRC	RAD50	SMAD1	NCOA6	HIPK2	CDKN1A	HDAC1	PIAS3	CTBP1	PCK1	ATR	ATXN7	TP53BP1	FEN1	BAG6	GRB2	FBXW8	HDAC6	NAP1L1	MTA1	TAL1	NBN	BTRC	PRMT1	ESR1	SMAD4	MDC1	MGMT	CDH1	SMAD2	MAP3K5	BRCA1	UBC	SMARCA2	GTF3C3	NR3C1	PAXIP1	HIST1H3A	RELA	FOS	MYC	TP73	MDM4	IRF2	BCL3
SPAG9	3	UBC	PLK1	MAPK14
BAG6	16	SETDB1	PIN1	RPAP1	UBC	PLK1	EP300	CDKN1A	MAPK6	PPP4C	HSPA1A	MAGED1	CSNK2B	IMMT	PELP1	WRAP73	PCK1
PTN	8	EIF3F	CHD3	PSMD2	TAF1D	TP53BP2	CTNNB1	BCCIP	GTF2F1
CDC5L	18	HDAC5	RPL13	YWHAZ	CALM1	SUMO1	PMS1	HDGF	KIAA0182	SRRM2	PPP1CA	EXOC1	DISC1	SUMO2	UBC	YWHAG	DYNC1H1	SRRM1	KDM1A
HERPUD1	7	SNCA	UBC	RPA2	PSMD2	SYVN1	VCP	SIAH1
CIC	2	PLK1	CSNK2B
ATG4C	7	UBC	PSMC5	PSMC1	PSMD2	PSMC4	USP11	PSMC2
FABP3	2	PLK1	UBC
CDK1	20	TSC1	CSNK2A1	FANCA	NSFL1C	LYN	HDGF	FANCG	USP19	SFN	FYN	CDC25C	UBC	HDAC5	UIMC1	FEN1	BRCA1	CDKN1A	MGMT	SUMO2	ZBTB16
CDK9	27	ATR	CSNK2B	RELA	HSP90AA1	SMAD2	AR	RAD21	TERF1	MYC	GTF2F1	UBC	SMAD3	TERF2	MLLT1	MSH2	CLSPN	STAT3	TAL1	HNRNPA2B1	SMAD1	PMS1	MDM2	RB1	HSPA1A	CDC34	MEPCE	HNRNPK
MAZ	3	FOS	JUN	CSNK2A1
DYNC1H1	10	BICD2	MYC	SIRT1	DISC1	C20ORF24	CSNK2B	PAFAH1B1	CDC5L	UBC	DCTN1
PLXNA3	1	CSNK2B
NR3C1	29	NCL	STAT3	SMAD3	YWHAH	SRC	CREBBP	HSP90AA1	RAN	HSPA1A	SFN	LCK	SUMO4	MDM2	NCOA6	SUMO2	NCOR2	EP300	RANBP9	UBC	SMARCA2	HDAC1	HDAC2	HDAC6	LRIF1	STUB1	ZBTB16	RELA	FYN	JUN
UBLCP1	2	PSMD2	UBC
FNBP4	3	SUMO2	FYN	KHDRBS1
FBXW11	14	NFKBIA	BTRC	ZRANB1	KHDRBS2	UBC	CTNNB1	MDM2	NUDC	CDC25B	CLSPN	OGT	NRD1	FAF1	CASP3
MCC	3	PSMD2	VCP	VDAC1
CHEK1	16	UBC	MDM4	CDC25B	CDC25C	DNMT1	CDKN1A	MSH6	ATM	ATR	HSP90AA1	CLSPN	MSH2	TP53BP1	CSNK2A1	BLM	SFN
CHEK2	13	PLK1	CDC25C	MDM4	BRCA1	BRCA2	MDM2	ATM	ATR	RAD50	MSH2	TP53BP1	VCP	MDC1
RASSF8	4	YWHAG	PARD3	UBC	YWHAH
AURKA	12	NFKBIA	HDAC6	KIF2C	CHFR	UBE2N	HDAC2	MYCN	PLK1	UBC	BRCA1	MBD3	SUMO1
SRPX	1	PLK1
MET	7	UBC	CDH1	RANBP9	CTNNB1	GRB2	SRC	STAT3
RAN	10	NR3C1	HDAC5	SMARCA2	AR	UBC	HDGF	SIN3A	SLX1B	RANBP9	RAD21
UPF1	5	UBC	NDRG1	HDAC5	ATR	CSNK2B
TCEAL7	1	CSNK2B
NUAK1	2	USP9X	UBC
RB1	26	NCOA6	BRF1	TP73	KDM1A	KDM5B	ATF2	HDAC1	HDAC2	HDAC3	STAT3	MDM2	DNMT1	RFC1	RBBP7	AR	UBC	MYC	BRCA1	RBBP4	JUN	TAF1	CDK9	TAL1	UBTF	E2F1	PELP1
GRB2	26	TNFRSF1A	ITK	SYN1	CSN2	IRS1	EP300	RASA1	BTK	INSR	DRD3	HCLS1	CDC42	SRC	HNRNPK	PIK3R1	KHDRBS1	DCTN1	WAS	CRK	PLCG1	MET	WDR1	KIT	NCL	UBC	TSC2
PPP1R12A	2	KDM1A	UBC
SRGAP2	6	ATAD3A	EXOC1	DISC1	YWHAG	WAS	UBC
BIRC5	6	UBC	H2AFX	USP9X	UFD1L	CASP3	MDC1
NCF1	4	SYN1	CSNK2B	RELA	KHDRBS1
LEPR	2	CSNK2B	PIN1
PTHLH	2	PLK1	ARRB1
TUBB2B	6	UBC	HDAC6	MLF1IP	CDKN1A	CSNK2B	CACNA1A
SARNP	3	CSNK2B	SUMO2	UBC
CD163	1	CSNK2B
UIMC1	10	MDC1	MDM2	BRCA1	AMOT	WDR48	NRD1	UBC	SUMO2	CDK1	BABAM1
PDS5A	7	RAD21	AKTIP	CSNK2B	SUMO2	UBC	MYC	SRRM1
TRIB3	7	SETDB1	GDF9	CSNK2B	PSMA3	RELA	SIAH1	UBC
TMF1	3	UBC	PLK1	AR
KLF1	5	SIN3A	CSNK2A1	CSNK2A2	CREBBP	HDAC1
CENPB	6	SUMO2	CSNK2B	PIN1	CDKN1A	UBC	TAF1D
SH3GL1	5	CREBBP	PRMT1	KHDRBS1	UBC	YWHAZ
BCCIP	6	BRCA2	CDKN1A	CSNK2B	EIF6	UBC	PTN
WDR18	4	UBC	SMARCAD1	CSNK2B	USP42
GTF2I	19	SRF	SUMO2	HDAC2	SMAD2	UBC	MYC	SRRM1	MEPCE	PHF21A	KDM1A	STAT3	TOPORS	HDAC3	BTK	HDAC1	PTP4A3	CALM1	SRRM2	CHAF1A
CENPQ	3	PLK1	UBC	MLF1IP
PNMA1	7	PNMA2	YWHAZ	PARD3	PRKCI	MARK4	ATXN7	UBC
PNMA2	7	PNMA1	PARD6G	YWHAZ	PARD3	UBC	SLX4	MARK4
PSD4	2	UBC	USP9X
CRK	7	SRC	KHDRBS1	SYN1	UBC	GRB2	PPP1CA	NCK1
CEP97	2	PLK1	UBC
CHAF1A	13	YWHAZ	HIST1H3A	BLM	MSH6	SETDB1	SUMO3	WRN	SUMO2	YWHAB	YWHAG	SUMO1	RPA1	GTF2I
WAS	20	GAS7	PRPF40A	WBP4	ITK	KDM6B	BTK	CDC42	UBC	FYN	CSNK2A1	GRB2	APBB1	NCK1	PLCG1	PIK3R1	SRC	PACSIN1	PACSIN2	PACSIN3	SRGAP2
INSR	6	IRS1	RASA1	KHDRBS1	GRB2	SMAD2	UBC
PAFAH1B1	8	TUBA1A	DISC1	NUDC	DYNC1H1	UBC	CSNK2A1	DCX	DCTN1
PIN1	24	CENPB	BAG6	SMAD2	SRRM1	CCDC90B	CTNNB1	UNC119	CDC25C	UBC	CSNK2A1	CSNK2A2	RNPS1	MCL1	HNRNPK	PLK1	TSC2	SMAD3	SRRM2	LEPR	MYC	LRIF1	APLP1	JUN	SREK1
MOXD1	2	UBC	CSNK2B
SSTR3	1	MPDZ
BRIP1	7	BRCA1	BLM	PMS1	RPA1	UBC	PMS2	MLH1
WDR48	12	UBC	PSMA3	UIMC1	BRCA1	CSNK2B	EIF3F	EIF3H	CSNK2A1	CSNK2A2	DMWD	WRN	FANCD2
PPP4C	10	HDAC3	PPP2R2D	UBC	RELA	TRAF6	BAG6	JUN	ATAD3A	ATAD3B	SRRM2
CTBP1	21	HDAC3	TUBG1	HDAC1	EP300	ZNF217	UBE2I	ACTL6B	CREBBP	CHD3	BRCA1	HDAC2	APC	UBC	PLK1	BCL3	ZBP1	RCOR1	KDM1A	RREB1	MDM2	HDAC5
MPHOSPH8	3	RANBP9	UBC	SUMO2
RIPK1	10	KHDRBS1	ITCH	UBC	TNFRSF1A	HSP90AA1	CASP8	FADD	SQSTM1	CYLD	IKBKG
NCK1	4	RASA1	CRK	WAS	KHDRBS1
PNKP	2	ATAD3B	UBC
HNRNPA2B1	16	MGMT	SUMO2	PSMA3	UBC	KHDRBS2	CSNK2B	HDAC5	TOP1	H2AFX	MEPCE	SREK1	ZMYM2	CSNK2A1	CDK9	HDGF	SRRM2
DVL1	11	SMAD1	SMAD4	SIRT1	SMAD2	ARRB1	CTNNB1	CSNK2A1	CYLD	UBC	SMAD3	DVL3
DVL2	8	SIRT1	ARR3	CTNNB1	UBC	RNPS1	CSNK2A1	MCRS1	ARRB1
DVL3	5	CTNNB1	CYLD	UBC	CSNK2A1	DVL1
HNF4G	2	RANBP9	SRC
FEN1	7	UBC	EP300	SUMO2	WRN	CDK1	RAD21	BLM
PLEKHO1	2	UBC	CSNK2A1
MME	6	ATP5J2	NOLC1	CSNK2A1	NDRG1	LYN	HSPA1A
CALB1	2	RANBP9	IKBKG
ITSN1	7	UNC119	CSNK2B	CDC42	PLK1	UBC	MAPK6	DISC1
ZHX1	3	TERF1	CSNK2A1	SUMO2
MAPK6	9	HSP90B1	PPBP	BAG6	ACTR1B	ITSN1	TUBA1A	RANBP9	PLK1	UBC
RPAP1	5	BAG6	UBC	MEPCE	POLR2B	CSNK2B
GMNN	6	SUMO2	SMARCA2	UBC	CASP3	CSNK2A1	HDAC3
ARAF	7	SFN	UBC	YWHAH	YWHAZ	PIK3R1	CSNK2B	YWHAG
SUMO1	42	SRRM1	SRRM2	NCOR2	HSP90AA1	CDC5L	SMAD4	UBE2I	VCP	NFKBIA	UBTF	ESR1	SUMO2	HIPK2	RPL13	WRN	UBC	BRCA1	CHD3	IKBKG	ATAD3B	MX1	TNFRSF1A	TOP1	SMARCA2	ZBTB16	TP73	FOS	RAD51	JUN	HNRNPK	NCL	KHDRBS1	CHAF1A	HSPA1A	TOP2B	TOPORS	PELP1	MSH6	MDM2	MDM4	FADD	AURKA
SUMO2	124	RFC1	USP9X	INADL	RREB1	GMNN	C20ORF94	HDGF	EXO1	STUB1	CENPB	RCOR1	HNRNPA2B1	SLX4	BRF1	TP53BP1	GTF3C3	RAD21	GTF2I	RAD50	RBBP4	RBBP7	PIAS3	NAP1L1	HMG20B	DDIT3	PLOD1	UBE2I	IRF2	USP11	VCP	MDC1	SIN3A	MSH2	MSH6	YWHAB	MDM2	ZMYM3	UBTF	MRE11A	SUMO4	FAF1	PELP1	FANCD2	DHX9	SETDB1	NEDD8	MLF1IP	SUMO1
SUMO3	12	UBE2I	CDKN1A	BRCA1	BLM	CHAF1A	UBC	FOS	RCOR1	TP53BP2	JUN	NEDD8	SUMO2
SUMO4	13	HNRNPK	VCP	HSPA1A	SUMO2	FOS	NR3C1	UBC	JUN	NFKBIA	PSMC2	PSMC5	VDAC1	MRPS22
NME7	2	NT5C2	UBC
PACS1	3	CSNK2A1	UBC	VAMP4
PPP6R2	1	PLK1
NOC4L	2	UBC	NT5C2
SGOL1	2	PLK1	UBC
CSN2	3	GRB2	PLK1	CDC42
SLX1B	18	ERCC4	PSMA1	PSMA2	PSMA3	PSMA4	PSMA5	PSMA6	PSMA7	PSMB1	PSMB3	PSMB5	PSMD6	CALM1	PLK1	HUWE1	SLX4	C20ORF94	RAN
PIAS3	15	UBE2I	CREBBP	EP300	SMAD4	SUMO2	SMAD2	UBC	GFI1	SIAH1	AR	RELA	PSMC1	STAT3	SMAD3	PPP1CA
INADL	3	SUMO2	UBC	MPP5
KIF2C	4	AURKA	CSNK2B	SUMO2	UBC
C2ORF44	1	PLK1
DALRD3	2	UBC	CSNK2B
WDR1	3	UBC	GRB2	CSNK2B
UCHL1	6	RANBP9	MDM2	UBE2I	CTNNB1	UBC	NEDD8
UCHL5	26	CALM1	USP14	PSMB3	PSMB5	PSMB6	PSMC1	PSMC2	PSMC4	PSMC5	PSMD2	PSMD3	PSMD6	PSMD7	ADRM1	ACTR5	YWHAZ	MCRS1	SUMO2	PSMD10	PSMD13	PSMD14	PAAF1	S100A7	SMAD2	SMAD3	UBC
RPS6KB1	11	SRC	PRKCZ	CSNK2B	UBC	LYN	CSNK2A1	NEDD4	EIF3F	EP300	MDM2	BTK
HSP90B1	12	MAPK6	FANCA	UBA5	SIRT3	PSMA3	TERF1	TERF2	UBC	CSNK2A1	CSNK2A2	HDAC5	H2AFX
ERCC4	8	SLX4	SLX1B	FANCG	C20ORF94	SUMO2	UBC	PLK1	FANCA
ERCC8	2	CSNK2B	UBC
FANCA	18	RPA1	UBC	BRCA1	APITD1	HSP90B1	CDK1	ATR	MX1	FANCM	BLM	PSMA5	HSP90AA1	MSH2	FANCG	ERCC4	TOP3A	IKBKB	RMI1
FANCG	12	RPA1	UBC	CDK1	FANCM	ERCC4	PSMB1	FANCD2	BRCA2	FANCA	TOP3A	APITD1	BLM
WNK1	4	YWHAZ	UBC	YWHAG	RANBP9
FANCM	9	RPA1	UBC	BLM	FANCA	FANCG	RPA2	APITD1	TOP3A	RMI1
GTF3C3	8	PLK1	SUMO2	UBC	SQSTM1	EP300	MYC	BRF1	SMARCAD1
MTA1	17	UBC	SIN3A	EP300	LMO4	KDM1A	MDM2	ATR	HDAC1	HDAC2	SUMO2	RBBP4	RBBP7	MBD3	ESR1	JUN	MTA2	CHD3
MTA2	21	UBC	SIN3A	MBD2	MBD3	SRRM2	ESR1	BRCA1	HIST1H3A	CHD3	ATR	SMARCAD1	SUMO2	RBBP4	TOP2B	RBBP7	KDM1A	KDM5B	HDAC1	HDAC2	HDAC5	MTA1
MTA3	11	UBC	KDM1A	KDM5B	HDAC1	HDAC2	SMARCAD1	MBD3	ESR1	CHD3	JUN	RAD21
KIF5C	3	CSNK2A1	UBC	YWHAG
SMARCAD1	18	KDM1A	HDAC1	HDAC2	MSH2	MSH6	DHX9	MTA2	MTA3	SUMO2	HNRNPK	CSNK2A1	KHDRBS1	RAD50	WDR18	SIN3A	PELP1	GTF3C3	UBC
RECQL5	8	POLR2B	NBN	NCL	UBC	PLK1	TOP3A	MRE11A	RAD50
CLSPN	11	MSH6	ATR	BTRC	SUMO2	PMS2	PLK1	UBC	CDK9	BRCA1	CHEK1	FBXW11
WFIKKN1	1	CSNK2B
DCTPP1	2	UBC	PLK1
PELP1	16	HDAC2	ESR1	SRF	SUMO2	UBC	CREBBP	HIST1H3A	AR	STAT3	SMARCAD1	EP300	SRC	BAG6	SUMO1	KDM1A	RB1
MX1	4	UBC	FANCA	SUMO1	BLM
SYVN1	5	VCP	PSMD2	UBC	HERPUD1	HLA-A
BABAM1	5	PLK1	PSMA4	UBC	BRCA1	UIMC1
STK3	3	GBP2	UBC	PLK1
CALM1	23	IMMT	HTR2C	UCHL5	SLX1B	CDC5L	H2AFX	ADD1	HUWE1	CAMKK2	SNCA	HSP90AA1	PSMD2	PCK1	SQSTM1	CSNK2A1	HERC2	POLR2B	GTF2I	AR	USP16	UBC	USP20	NT5C2
AMOT	7	USP11	UIMC1	MLH1	MPP5	MPDZ	USP42	UBC
MYC	60	IRAK1	SMAD2	HSP90AA1	CREBBP	DYNC1H1	SMARCA2	BTRC	PSMB1	TUBG1	ESR1	HNRNPK	PSMC4	IKBKG	BRCA1	TOP1	PSMA7	UBC	CDK9	RELA	PPP1CA	HUWE1	PSMC2	GTF2I	PSMA5	FBXW8	GTF2F1	TUBA1A	PSMA4	MKLN1	SUMO2	YWHAB	RB1	PSMA3	NCL	PSMD3	ATP5J2	PSMA2	PIN1	PSMD2	MSH2	MSH6	GTF3C3	POLR2B	PSMB5	EP300	JUN	PSMA1	SQSTM1
AR	39	RREB1	CDK9	STUB1	HDAC3	SRC	PTEN	WHSC1	CTNNB1	MDM2	CREBBP	HDAC1	PIAS3	HSP90AA1	GADD45GIP1	SMAD4	HSPA1A	GTF2F1	RAN	UBC	RB1	UBE2I	PRMT1	NCOR2	STAT3	RANBP9	SIRT1	BRCA1	KDM5B	TMF1	PELP1	CDC25B	JUN	ZBTB16	EP300	CALM1	SMARCA2	NCOA6	SMAD3	DENND5A
ZNF71	3	PLK1	PRKCZ	CSNK2B
XRCC2	4	BLM	UBC	RAD51D	RAD51
WRN	16	RAD51	MDC1	ATM	ATR	DHX9	FEN1	SUMO1	SUMO2	SIRT1	BLM	CHAF1A	UBC	TERF2	NBN	H2AFX	WDR48
MPDU1	2	HERC2	UBC
NRBP1	4	LRIF1	UBC	CDKN1A	CSNK2B
LYST	4	YWHAB	UBC	YWHAZ	CSNK2B
TRAF6	23	SNCA	PSMB5	PSMC1	SRC	PSMC2	PSMD3	PSMD7	MAP3K5	IRAK1	PRKCZ	ZRANB1	ATM	IKBKG	VDAC1	STUB1	PPP4C	PSMD13	VCP	SQSTM1	UBE2N	UBC	CYLD	RANBP9
PPBP	3	MAPK6	MOB3B	CSNK2A1
PPARD	9	NCOR2	EP300	HDAC1	HDAC2	HDAC3	RXRA	RANBP9	RELA	SRC
MYCN	4	CSNK2A1	UBC	AURKA	HDAC2
BCL3	18	CYLD	HDAC3	JUN	HDAC6	CTNNB1	PSMB1	RXRA	NCOA6	HDAC1	FBXW8	CTBP1	FYN	UBC	EP300	RCOR1	STAT3	FOS	KDM1A
FGF1	4	CSNK2B	UBC	CSNK2A1	CSNK2A2
FGF2	4	CSNK2B	UBC	CSNK2A1	CSNK2A2
NMT2	2	PRKCZ	CSNK2B
MRE11A	21	PRMT1	EP300	MLH1	BLM	RFC1	H2AFX	PAXIP1	NBN	USP11	SUMO2	BRCA1	MSH2	UBC	TERF2	MSH6	RECQL5	RAD50	MDC1	ATF2	ATM	ATR
MKLN1	4	RANBP9	RNPS1	UBC	MYC
MAP3K5	15	CDKN1A	TRAF6	HSPA1A	ARRB1	PSMC2	PSMC1	EP300	NEDD4	PSMC5	UBC	YWHAZ	USP9X	STUB1	PSMC4	CREBBP
ARR3	8	CSNK2A1	ARRB1	DVL2	UBC	CSNK2A2	MDM2	SRC	ITCH
ERCC6L	3	RPA3	PLK1	UBC
SYN1	7	GRB2	BLM	RASA1	NCF1	PIK3R1	CRK	SRC
PYROXD2	1	CSNK2B
OGT	9	CSNK2A1	WRAP73	MGEA5	HDAC5	BTRC	UBC	FBXW11	SIN3A	SUMO2
MGEA5	5	SIN3A	OGT	CSNK2B	UBC	CYLD
PHF21A	9	HDAC1	HDAC2	GTF2I	HMG20B	ESCO2	RCOR1	HIST2H3C	KDM1A	SUMO2
MBD2	14	MTA2	ESR1	CHD3	SIN3A	KDM1A	KDM5B	MBD3	HDAC1	HDAC2	DNMT1	PRMT1	DHX9	RBBP4	RBBP7
MBD3	16	SMARCA2	MTA2	UBC	SIN3A	SRRM2	MBD2	MTA3	JUN	AURKA	MTA1	KDM1A	KDM5B	RBBP4	RBBP7	HDAC1	HDAC2
MBD4	7	CSNK2B	UBC	SIN3A	FADD	HDAC1	MLH1	SUMO2
USP11	11	PCK1	AMOT	RANBP9	SUMO2	MRE11A	ATAD3B	SETDB1	UBC	BRCA2	ATG4C	RAD50
USP14	18	ADRM1	UCHL5	UBC	PSMD10	PSMD13	PSMD14	SUMO2	PSMA3	PSMA6	PSMB5	PSMC1	PSMC2	PSMC4	PSMC5	PSMD2	PSMD3	PSMD6	PSMD7
USP16	3	HERC2	CALM1	UBC
USP19	6	HERC2	DMWD	NEURL4	CDK1	MGMT	UBC
TUBB3	5	STAU1	KHDRBS1	UBC	CDKN1A	PLK1
BTN1A1	1	PLK1
JAM2	1	PARD3
JAM3	2	PARD3	UBC
USP20	8	NEURL4	PLK1	ATAD3B	HERC2	UBC	CALM1	PSMD6	PSMD7
ZBTB16	18	PSMD2	HBEGF	CCDC85B	UBC	SIN3A	SUMO1	NCOR2	AR	TERF1	ESR1	NR3C1	CDK1	CDKN1A	HDAC1	HDAC2	HDAC3	HDAC5	HDAC6
PPID	4	PLK1	ESR1	CSNK2B	UBC
RAD51D	3	BLM	RAD51	XRCC2
POLR2B	14	GTF2F1	RECQL5	BTF3	NEDD4	ITCH	SHFM1	KDM1A	SUMO2	RPAP1	MYC	CALM1	UBC	AIRE	IKBKG
USP42	9	SRRM2	HERC2	YTHDC2	UBC	RANBP9	MDM2	AMOT	RAD50	WDR18
USP44	2	UBC	SARS2
IER3IP1	2	CSNK2B	UBC
YTHDC1	3	UBC	FYN	KHDRBS1
GET4	4	WRAP73	UBC	PLK1	CDKN1A
HTR2C	2	CALM1	MPDZ
BRF1	6	SUMO2	RB1	CSNK2A1	UBC	GTF3C3	CSNK2A2
BRF2	2	ATAD3A	UBC
EIF6	5	BCCIP	UBC	PLK1	CSNK2B	LRIF1
HCLS1	5	LYN	CSNK2A1	IKBKG	GRB2	CASP3
BRCA1	63	HDAC2	UBC	CREBBP	RFC1	LMO4	UIMC1	FANCA	RBBP7	SMARCA2	ATM	ATR	MLH1	BRIP1	HIST2H3C	MYC	RELA	MTA2	WDR48	H2AFX	BLM	ATF1	CHEK2	DHX9	JUN	SUMO3	MSH6	GTF2F1	SMAD3	CTBP1	TUBG1	SRC	RAD50	SUMO1	EP300	MRE11A	TERF1	HDAC1	RB1	BRCA2	AR	CLSPN	CDK1	TP53BP1	AURKA	MSH2	PPP1CA	BABAM1	RBBP4
BRCA2	20	SMAD2	BCCIP	PLK1	ATM	ATR	UBC	PMS2	HMG20B	H2AFX	CHEK2	SMAD3	PMS1	BRCA1	SHFM1	FANCG	USP11	MGMT	RAD51	FANCD2	RPA1
NEK6	4	PSMD2	UBC	USP9X	CCDC85B
PRDM1	4	KDM1A	HDAC1	HDAC2	TLE1
KHDRBS2	6	UBC	HNRNPA2B1	FBXW11	KHDRBS1	PRMT1	HNRNPK
TUBG1	10	CTBP1	MYC	PLK1	NBN	UBC	IKBKG	BRCA1	YWHAH	YWHAZ	MARK4
MARK4	11	USP9X	PRKCI	PARD6A	NEDD4	CDC42	TUBA1A	PNMA1	UBC	PNMA2	YWHAH	TUBG1
NEDD4	19	FYN	MARK4	CAMKK2	POLR2B	SMAD2	UBC	PLK1	IRS1	MAP3K5	TP73	PTEN	RNF7	RPS6KB1	ARRB1	HNRNPK	CDC25C	SMAD3	SNCA	SMAD1
NEDD8	17	PSMD2	H2AFX	BTRC	SUMO2	UBC	YWHAG	IKBKB	IKBKG	MAGED1	SIRT1	EMG1	RPL13	SUMO3	YWHAH	UCHL1	RPL5	NFKBIA
DCTN1	9	FBXL5	AKTIP	PPP1CA	GRB2	DISC1	PLK1	UBC	DYNC1H1	PAFAH1B1
E2F1	16	NCOA6	SPIB	RBBP4	HDAC1	TP53BP1	UBC	MDM4	ATM	ATR	CREBBP	KDM1A	CDKN1A	MDM2	SIRT1	RB1	DNMT1
CUL7	3	FBXW8	OBSL1	UBC
SIRT1	18	HDAC2	DNMT1	MLLT1	DVL1	DVL2	DYNC1H1	JUN	NBN	TLE1	CSNK2A1	WRN	UBC	CTNNB1	AR	NEDD8	RELA	CSNK2B	E2F1
SIRT3	3	HSP90B1	UBC	HERC2
WRAP73	7	VCP	OGT	GET4	PSMD2	PSMD3	UBC	BAG6
NSFL1C	5	UFD1L	CDK1	VCP	PSMD2	UBC
JUN	48	SPIB	GTF2F1	SMAD3	BCL3	HDAC1	HDAC3	SIRT1	PPP2R2D	STAT3	UBE2I	ATF2	SMAD2	CSNK2A1	CSNK2A2	NCOA6	MAZ	UBC	DHX9	IKBKB	BRCA1	NCOR2	RELA	HSP90AA1	ARRB1	SUMO4	SPI1	SUMO3	MTA3	SUMO2	DDIT3	MBD3	RB1	MYC	ESR1	PPP4C	CREBBP	TAF1	ITCH	AR	SUMO1	PIN1	CDKN1A	MTA1	CHD3	EP300	FOS	ASCC2	NR3C1
RAD21	24	EIF3F	UBE3C	NAP1L1	CDK9	SUMO2	CHD3	UBC	CDC34	EEF1D	PDS5A	PSMC1	PSMD2	SRRM1	RPL13	AIRE	DISC1	DHX9	FEN1	HSP90AA1	RPL5	SARS2	MTA3	RAN	TOP3A
CCDC90B	2	PIN1	KDM1A
IKBKB	17	UBC	CSNK2B	IKBKG	TNFRSF1A	RELA	IRS1	IRAK1	BTRC	JUN	NEDD8	MAPK14	CASP8	NFKBIA	PRKCI	PPP1CA	CTNNB1	FANCA
IKBKG	26	HSPA1A	UBC	LCK	PLK1	ITK	IKBKB	BTRC	TNFRSF1A	MYC	TRAF6	GADD45GIP1	IRAK1	HCLS1	RNF7	TUBG1	NEDD8	SUMO1	NFKBIA	PCK1	PSMA3	RIPK1	CYLD	CALB1	TANK	POLR2B	CDKN1A
RNF7	3	CSNK2B	IKBKG	NEDD4
RNF8	8	CCDC85B	RXRA	HERC2	TP53BP1	UBC	MGMT	UBE2N	MDC1
HIST1H3A	28	SNAI1	CHAF1A	UBC	MTA2	TAF1	SMARCA2	ESCO1	RBBP4	CHD3	TP53BP1	KDM6B	RCOR1	YWHAG	PELP1	HDGF	EP300	YWHAZ	YWHAB	PAXIP1	NBN	AIRE	HDAC1	HDAC2	H2AFX	RBBP7	CREBBP	KDM1A	SETDB1
TOP1	18	HNRNPK	ICT1	MYC	DHX9	UBE2I	HNRNPA2B1	NCL	CSNK2A1	CSNK2A2	TAL1	TOPORS	SUMO1	SUMO2	HDAC5	HDGF	UBC	PMS1	MGMT
CHD3	28	IMMT	TP73	RBBP4	HDAC1	RAD21	CSNK2A1	PTN	CASP8	MBD2	SMARCA2	MTA2	HIST1H3A	CTBP1	UBC	ESR1	HDAC2	RAD51	SIN3A	SUMO1	MTA3	KDM1A	TAL1	UBE2I	KDM5B	JUN	SUMO2	MTA1	PUF60
ATF1	7	BRCA1	CSNK2B	CSNK2A1	CREBBP	SPI1	UBC	CSNK2A2
ATF2	16	FOS	MAPK14	SMAD4	JUN	UBE2I	RB1	ATM	NCOA6	CSNK2A1	CREBBP	UBC	SMAD3	EP300	CSNK2A2	MRE11A	NBN
RAD50	23	EP300	SUMO2	TERF2	HDAC5	UBC	RFC1	H2AFX	ATM	PAXIP1	BRCA1	MDC1	CHEK2	MSH2	MSH6	SMARCAD1	BLM	MLH1	TERF1	NBN	USP42	MRE11A	RECQL5	USP11
RAD51	16	RPA1	WRN	UBC	ATM	CHD3	BLM	RAD51D	H2AFX	SUMO1	XRCC2	MDC1	MSH2	MSH6	UBE2I	BRCA1	BRCA2
ATG3	3	CREBBP	OBSL1	UBC
MLH1	20	MRE11A	BRCA1	NBN	MSH2	AMOT	ATM	PMS1	MSH6	MBD4	BLM	ATAD3A	ATAD3B	PMS2	RAD50	BRIP1	MYC	EXO1	PPP2R2D	RFC1	UBC
CHFR	5	HDAC1	AURKA	PLK1	UBC	UBE2N
MGMT	19	HNRNPA2B1	EIF3H	EP300	CSNK2A1	CSNK2A2	USP19	NCL	UBC	PRKACA	CREBBP	RNF8	ESR1	HSP90AA1	MSH2	YWHAZ	CDK1	CDKN1A	TOP1	BRCA2
ZBP1	3	CTBP1	KDM1A	ZNF516
IRF2	5	SUMO2	RELA	CSNK2A1	EP300	PRKACA
IRF4	4	YTHDC2	SPI1	UBC	IRAK1
EXOC1	6	CCDC88A	SRGAP2	CDC5L	UBC	KDM1A	DISC1
ACTR1B	3	CSNK2B	UBC	MAPK6
GLB1	4	UBC	PLK1	CSNK2B	H2AFX
ICT1	9	SDHA	TOP1	MRPS22	C10ORF2	IMMT	ATAD3B	VDAC1	GADD45GIP1	SARS2
LLGL1	11	CACNA1A	PRKCI	PARD6A	SQSTM1	KBTBD7	PARD3	RANBP9	TERF2	UBC	PARD6B	PARD6G
PCK1	19	PSMD6	USP11	EP300	PSMC2	PSMC5	PSMA5	PSMA2	PSMD14	SQSTM1	PSMB1	PSMB7	CALM1	PSMD2	IKBKG	MAGED1	PSMC1	PSMC4	UBC	BAG6
LCK	11	IKBKG	KHDRBS1	CSNK2B	KIT	PIK3R1	NR3C1	SQSTM1	UNC119	UBC	HSP90AA1	RASA1
ADRM1	6	USP14	PSMC5	UCHL5	PSMD2	PSMD7	UBC
XK	1	CSNK2A1
APITD1	7	FANCA	BLM	TOP3A	RMI1	FANCM	UBC	FANCG
NR2E1	8	KIAA0182	KDM1A	HDAC1	HDAC2	HDAC3	HDAC5	RCOR1	ZMYM2
SETDB1	15	ESCO1	ESCO2	BAG6	CDKN1A	TRIB3	USP11	SUMO2	KDM1A	CHAF1A	SIN3A	HDAC2	APC	UBC	UBE2I	HIST1H3A
IMMT	12	CALM1	CHD3	TAF1D	DISC1	ICT1	UBC	EIF3F	AKTIP	ASCC2	KDM1A	BAG6	SUMO2
PVRL3	3	MLLT4	UBC	PARD3
ESCO1	5	SETDB1	HDAC2	HIST1H3A	KDM1A	HDAC1
ESCO2	7	SETDB1	HDAC2	UBC	RCOR1	PHF21A	KDM1A	HDAC1
PFKFB4	1	CSNK2B
ANKRD28	2	UBC	PLK1
TUBA1A	13	PAFAH1B1	CDKN1A	MARK4	MYC	HSP90AA1	HDAC5	HDAC6	PLK1	ESR1	UBC	STAU1	MAPK6	EIF2C3
WHSC1	6	AR	SIN3A	UBC	KDM1A	HDAC1	HDAC2
NOTCH3	2	CSNK2B	UBC
TLE1	9	CSNK2B	UBTF	RPA2	RELA	SIRT1	HDAC1	CTNNB1	PRDM1	CDKN1A
GBP2	2	CSNK2B	STK3
DENND5A	4	CSNK2B	PRKCZ	UBC	AR
SLX4	10	ERCC4	SUMO2	MSH2	SLX1B	PLK1	UBC	C20ORF11	C20ORF94	TERF2	PNMA2
HNRNPK	22	UBE2I	TOP1	KHDRBS1	ITK	MYC	MEPCE	SUMO4	PRMT1	GRB2	SMARCAD1	WBP4	PIN1	SUMO2	PRPF40A	SREK1	NEDD4	SUMO1	APBB1	KHDRBS2	UBC	CDK9	GRAP2
SDHA	3	ICT1	UBC	CSNK2B
VRK3	3	UBC	CSNK2B	PLK1
ANKRD44	1	PLK1
TAF1D	10	CSNK2B	IMMT	LRIF1	UBTF	PTN	CSNK2A1	CSNK2A2	UBC	FAF1	CENPB
PARD6A	11	MPP5	ECT2	MARK4	PARD6B	YWHAZ	LLGL1	PRKCZ	CDC42	PRKCI	YWHAH	PARD3
APBB1	7	APLP1	KHDRBS1	DHX9	HDAC1	WAS	HNRNPK	UBC
PARD6B	9	PARD6A	PARD6G	UBC	PARD3	PRKCZ	LLGL1	PRKCI	CDC42	YWHAH
PARD6G	8	PNMA2	PARD6B	PRKCZ	PARD3	PRKCI	YWHAH	LLGL1	CDC42
MLLT1	3	SIRT1	CSNK2A1	CDK9
MLLT4	5	USP9X	PVRL3	YWHAB	F11R	YWHAG
ANKRD52	1	PLK1
CDC25B	11	BTRC	ESR1	MAPK14	CHEK1	YWHAH	FBXW11	AR	YWHAB	CSNK2A1	YWHAZ	UBC
CDC25C	11	SRC	MAPK14	CHEK2	CHEK1	CDK1	PIN1	YWHAH	PLK1	YWHAB	NEDD4	UBC
RFC1	18	SUMO2	BRCA1	BLM	MRE11A	RAD50	RELA	NBN	RB1	KIT	UBC	HDGF	PMS1	CSNK2B	HDAC1	MSH2	MSH6	ATM	MLH1
EIF3F	12	PTN	RAD21	SRRM2	CSNK2A1	CSNK2A2	UBC	IMMT	WDR48	HDAC5	EIF3H	RPS6KB1	CSNK2B
EIF3H	11	SRRM2	MGMT	DISC1	CSNK2A1	CSNK2A2	UBC	CSNK2B	SRRM1	WDR48	EIF3F	CCDC85B
DYRK1B	5	HDAC5	UBC	RANBP9	MAPK14	DCAF7
CPSF3L	4	UBC	SHFM1	CSNK2B	PLK1
SQSTM1	16	LLGL1	PCK1	CASP8	UBC	SRRM2	LCK	CALM1	CYLD	PRKCI	PRKCZ	IRAK1	GTF3C3	C10ORF2	RIPK1	TRAF6	MYC
MDC1	18	UIMC1	ATM	MDM2	SUMO2	WRN	EP300	RAD50	HERC2	H2AFX	TP53BP1	UBC	BRCA1	RAD51	MRE11A	RNF8	BIRC5	CHEK2	NBN
CASP3	10	BTRC	HCLS1	DBNL	MCL1	GMNN	UBC	CASP8	FBXW11	BIRC5	BLM
CASP4	4	MSH6	USP9X	PSMB1	CASP8
BTK	8	KHDRBS1	LYN	UBC	GRB2	WAS	FYN	GTF2I	RPS6KB1
CASP8	12	KHDRBS1	PTEN	FADD	CHD3	SQSTM1	FAF1	RIPK1	IKBKB	UBC	CASP3	CASP4	TNFRSF1A
ARRB1	14	ITCH	CDC42	MAP3K5	UBC	ARR3	PTHLH	STUB1	MDM2	DVL1	JUN	NOLC1	NEDD4	CSNK2A1	DVL2
GABRR1	1	CSNK2A1
VCP	23	WRAP73	NFKBIA	HSP90AA1	SRRM2	SUMO1	SUMO2	SUMO4	NSFL1C	SRC	SYVN1	NDRG1	HDAC5	UBXN7	TRAF6	PSMC1	FAF1	MCC	BRCA1	CHEK2	UBC	STUB1	UFD1L	HERPUD1
PRKCI	13	MARK4	LLGL1	PNMA1	YWHAZ	YWHAH	SQSTM1	IKBKB	HSP90AA1	PARD6A	PARD6B	PARD6G	PARD3	UBC
SNCA	13	TRAF6	FYN	VDAC1	UBC	APLP1	USP9X	HERPUD1	CALM1	SIAH1	SUMO2	STUB1	HSPA1A	NEDD4
ESR1	51	PTEN	RELA	CREBBP	SMAD2	HDAC1	PELP1	NCOR2	CDKN1A	CDC25B	MBD2	SMARCA2	MYC	PPID	MTA2	UBC	LMO4	SMAD3	HDAC5	HDAC2	SUMO1	EP300	SIN3A	MSH2	CHD3	STAT3	MTA3	FOS	LRIF1	IRS1	KDM1A	PSMC5	PRMT1	HDAC3	TUBA1A	JUN	UBE2I	MDM2	MGMT	ZBTB16	SRC	MTA1	MSH6	STUB1	PIK3R1	NCOA6	BRCA1	TOP2B	HSP90AA1
FBXL5	4	PLK1	UBC	DCTN1	CSNK2B
STK16	2	UBC	CSNK2B
PRKCZ	28	IRAK1	RELA	STUB1	MSH2	MSH6	TRAF6	NCL	FADD	RPS6KB1	CSNK2B	PARD6A	PARD6B	PARD6G	ECT2	YWHAZ	PARD3	YWHAH	SRC	ZNF71	HSP90AA1	SQSTM1	CCDC115	YWHAB	DENND5A	UBC	YWHAG	NMT2	UTP14A
UBA5	5	C12ORF44	HSP90B1	SUMO2	UBC	PSMD2
SMAD1	13	DVL1	EP300	STAT3	KDM6B	USP9X	HDAC1	CREBBP	HIPK2	SMAD4	UBC	CDK9	STUB1	NEDD4
SMAD2	24	BRCA2	ITCH	ESR1	MYC	SMAD3	CDK9	GTF2I	USP9X	JUN	PIN1	PIAS3	CREBBP	CTNNB1	DVL1	NEDD4	INSR	EP300	SMAD4	KDM6B	UBC	HDAC1	STUB1	HIPK2	UCHL5
SMAD3	32	FOS	KDM6B	NR3C1	SMAD2	JUN	CREBBP	CTNNB1	HDAC1	HDAC5	USP9X	SRC	BTRC	ITCH	ESR1	HIPK2	BRCA1	BRCA2	CDK9	PIN1	SMAD4	PIAS3	UBC	DVL1	SIN3A	ATF2	NEDD4	STUB1	MDM4	AR	MYC	EP300	UCHL5
SMAD4	18	DVL1	PIAS3	ATF2	USP9X	SUMO1	MDM4	AR	EP300	UBE2I	KDM6B	SMAD1	SMAD2	SMAD3	HDAC1	BTRC	UBC	STUB1	CTNNB1
CTNNB1	34	NDRG1	DVL3	SMAD3	BCL3	FAF1	AR	PTPRK	SMAD2	DVL2	UCHL1	HDAC1	HDAC6	PIN1	RXRA	PLK1	DVL1	FBXW11	SIRT1	MET	PIK3R1	PTN	BTRC	FYN	TLE1	UBC	CDH1	IKBKB	SIAH1	CREBBP	SMAD4	USP9X	EP300	APC	ESR1
LRIF1	13	RPA2	CDKN1A	PSMD2	TAF1D	CDC42	NRBP1	PRMT1	ESR1	PIN1	SUMO2	UBC	NR3C1	EIF6
HEXB	2	CSNK2B	UBC
CCDC115	4	PRKCZ	UBC	CSNK2B	PLK1
EXO1	13	PMS1	SUMO2	YWHAG	PMS2	SFN	ATM	YWHAB	UBC	YWHAH	MSH2	YWHAZ	BLM	MLH1
NFKBIL1	1	MRPS22
HMG20A	1	KDM1A
HMG20B	8	RCOR1	CCDC85B	BRCA2	KDM1A	SUMO2	PHF21A	HDAC1	HDAC2
IRS1	13	INSR	GRB2	IKBKB	KHDRBS1	PIK3R1	NEDD4	ESR1	SFN	YWHAB	UBC	UBTF	YWHAH	HDAC2
FBXO5	3	PLK1	UBC	BTRC
ACTR5	4	CSNK2B	UBC	MCRS1	UCHL5
ATP5J2	4	KDM1A	MME	UBC	MYC
HIST2H3C	5	BRCA1	KDM1A	NCOA6	UBC	PHF21A
BTF3	4	UBC	POLR2B	H2AFX	CSNK2B
LPL	3	ASCC2	PLK1	UBC
RPL13	8	UBC	RELA	CDC5L	HDAC5	CSNK2B	SUMO1	RAD21	NEDD8
RPA1	21	FANCA	FANCG	FANCM	RPA3	TP53BP1	RAD51	UBC	C12ORF44	ASCC2	AKTIP	BRIP1	SUMO2	ATR	RPA2	HDGF	CHAF1A	BLM	CSNK2B	TOP3A	BRCA1	BRCA2
RPA2	14	RPA3	TP53BP1	UNC119	LRIF1	TLE1	UTP14A	UBC	FANCM	STAT3	CREBBP	ATR	RPA1	HERPUD1	BLM
RPA3	5	RPA1	RPA2	UBC	ERCC6L	BLM
FANCD2	14	TERF1	TNFRSF1A	ATM	ATR	NBN	SUMO2	BLM	UBC	FANCG	H2AFX	WDR48	BRCA1	BRCA2	MYC
RNF126	3	UBC	CSNK2B	PLK1
ASCC2	10	FAF1	LPL	SRF	RPA1	UBC	IMMT	RELA	KDM1A	EEF1D	JUN
RXRA	12	BCL3	RNF8	PPARD	NCOA6	NCOR2	CTNNB1	HDAC3	CSNK2B	PSMC5	PLK1	RELA	SRC
ADRBK1	3	UBC	SRC	CSNK2B
UTP14A	11	TP53BP2	CSNK2B	RPA2	PTEN	SUMO2	AKTIP	UBC	TERF1	APLP1	CCDC85B	PRKCZ
CAMKK2	7	IRAK1	NEDD4	PRKACA	CALM1	UBC	OBSL1	MAPK14
ATXN7	8	PSMC1	EP300	PSMD2	PSMC2	PSMD7	PNMA1	SIAH1	PSMC5
DCX	2	USP9X	PAFAH1B1
TERF1	23	FANCD2	ZHX1	USP9X	CDK9	NBN	PSMA2	PSMA7	PSMB5	CSNK2B	HSP90B1	TERF2	BRCA1	S100A7	UBC	YWHAG	STUB1	RAD50	UTP14A	PLOD1	ZBTB16	ATM	CSNK2A2	PRMT1
TERF2	23	BLM	CSNK2A2	USP9X	STUB1	CSNK2B	RAD50	NBN	FXR2	PLOD1	S100A7	PRMT1	SRRM2	SUMO2	LLGL1	CDK9	TERF1	HSP90B1	WRN	UBC	MRE11A	SLX4	SIAH1	BRCA1
RBBP4	25	CHD3	E2F1	SUMO2	CREBBP	UBC	HDGF	SMARCA2	CDKN1A	KDM1A	KDM5B	HIST1H3A	HDAC1	HDAC2	HDAC3	HDAC5	SIN3A	TOPORS	RB1	MTA1	MTA2	BRCA1	SRRM2	MBD2	MBD3	ESR1
RBBP7	20	TAL1	BRCA1	SUMO2	UBC	SMARCA2	RB1	CREBBP	SIN3A	TOPORS	KDM1A	KDM5B	MTA1	MTA2	HDAC1	HDAC2	HDAC5	HIST1H3A	MBD2	MBD3	ESR1
PMS1	16	EXO1	MSH2	MSH6	BRIP1	RANBP9	CDC5L	HERC2	MLH1	CYLD	PSMC1	BRCA2	RFC1	UBC	CDK9	TOP1	ATR
PMS2	13	BRCA2	PSMD5	EXO1	ATAD3A	PSMC1	MSH2	MSH6	CLSPN	UBC	MLH1	BRIP1	CYLD	PSMC2
DISC1	15	RANBP9	YWHAG	DYNC1H1	PAFAH1B1	IMMT	EIF3H	YWHAZ	CDC5L	DCTN1	RAD21	SRGAP2	BICD1	EXOC1	CCDC88A	ITSN1
PROC	1	CSNK2B
RNF168	6	UBC	HERC2	UBE2N	H2AFX	TP53BP1	SUMO2
MDM2	40	HSP90AA1	UIMC1	CREBBP	HDAC1	UCHL1	PSMC5	CDKN1A	RPL5	MDC1	UBE2I	SUMO2	RB1	AR	MTA1	CHEK2	ARRB1	TAF1	TP73	NR3C1	SNAI1	FBXW11	PSMD2	BTRC	ARR3	USP42	ESR1	CDH1	NCL	CDK9	PSMC1	SFN	EP300	UBC	E2F1	CTBP1	PSMD10	MDM4	SUMO1	RPS6KB1	PSMA7
MDM4	17	PSMC5	SMAD4	CHEK1	CHEK2	TP73	YWHAG	E2F1	PSMD2	EP300	CDKN1A	SFN	YWHAB	UBC	SMAD3	YWHAH	MDM2	SUMO1
PTP4A3	4	ATAD3A	PSMD3	GTF2I	MSH2
MOB3B	3	NT5C2	PPBP	MAPK14
XKRY	1	CSNK2A1
GDF9	3	CDKN1A	KDM1A	TRIB3
GPSM1	2	USP9X	UBC
FBXW8	9	UBC	EP300	MYC	BCL3	CUL7	HSP90AA1	NFKBIA	OBSL1	BTRC
ITCH	14	RIPK1	SMAD2	ARRB1	FYN	SFN	UBC	SMAD3	POLR2B	USP9X	CYLD	JUN	SRC	ARR3	TP73
FADD	9	TNFRSF1A	PRKCZ	CASP8	MBD4	KHDRBS1	ABCA1	RIPK1	UBC	SUMO1
BORA	2	BTRC	PLK1
RASA1	11	SYN1	INSR	KHDRBS1	UBC	GRB2	NCK1	BTRC	SRC	NFKBIA	PLCG1	LCK
GTF2F1	16	POLR2B	JUN	UBC	CDK9	FCP1	SRRM1	AR	MYC	MEPCE	BRCA1	TAF1	FOS	SRF	PSMC2	CSNK2A1	PTN
LYN	10	BTK	HCLS1	CDK1	KIT	SRC	RPS6KB1	UNC119	UBC	MME	CSNK2B
HIPK2	12	SIAH1	EP300	TP73	CREBBP	SMAD3	SUMO1	SMAD1	BTRC	UBE2I	RANBP9	SMAD2	UBC
DRD3	2	MPDZ	GRB2
FAF1	12	KBTBD7	CTNNB1	ASCC2	SUMO2	CDKN1A	CASP8	CSNK2B	VCP	TAF1D	UFD1L	FBXW11	UBC
LRP5L	2	CSNK2B	PLK1
ZNF516	2	KDM1A	ZBP1
MAPK14	19	EP300	UBC	CDC25B	CDC25C	ATF2	HDAC3	CSNK2B	CSNK2A1	IKBKB	CAMKK2	RELA	BTRC	SUMO2	NFKBIA	DDIT3	MOB3B	SPAG9	DYRK1B	HDGF
C20ORF11	4	RNPS1	RANBP9	UBC	SLX4
GNB5	2	CDKN1A	CSNK2B
NBN	25	MSH2	MSH6	BLM	MLH1	SIRT1	RECQL5	PAXIP1	TERF2	MRE11A	TERF1	EP300	RFC1	FANCD2	TUBG1	UBC	H2AFX	SUMO2	WRN	HIST1H3A	RAD50	ATM	ATR	BRCA1	ATF2	MDC1
RCOR1	20	HMG20B	SUMO2	UBC	ESCO2	HIST1H3A	ZMYM2	SUMO3	NR2E1	ZNF217	BCL3	CTBP1	GFI1	PHF21A	KDM1A	KDM5B	SNAI1	HDAC1	HDAC2	TAL1	GFI1B
RPL5	7	MDM2	UBC	HDAC5	CSNK2A1	RAD21	CSNK2B	NEDD8
C20ORF24	5	DYNC1H1	UBC	PSMD3	ATAD3A	ATAD3B
NCL	17	NR3C1	PRKCZ	RECQL5	CSNK2A2	TOP1	UBC	SREK1	HDGF	MYC	MGMT	SUMO2	STAU1	PSMA3	MDM2	SUMO1	GRB2	NDRG1
SIN3A	33	MGEA5	HDAC1	HDAC2	HDAC5	TAL1	MTA1	MTA2	KLF1	CSNK2A1	SUMO2	WHSC1	TAF1	MBD2	MBD3	MBD4	UBC	ESR1	SMARCA2	SETDB1	CHD3	ZBTB16	ADD1	RBBP4	RBBP7	RAN	HSP90AA1	SMARCAD1	TOPORS	SMAD3	SPI1	OGT	NCOR2	KDM1A
BTRC	30	CDC25B	MYC	IKBKG	FBXW11	NUDC	UBC	PRKACA	SMAD3	EP300	NEDD8	IKBKB	FBXO5	CLSPN	BORA	OGT	CASP3	MAPK14	SMAD4	HIPK2	MDM2	RASA1	NRD1	NFKBIA	CDC34	CTNNB1	APC	CSNK2B	RELA	SNAI1	FBXW8
COL4A2	1	CSNK2B
NAP1L1	5	RAD21	SUMO2	EP300	UBC	CSNK2B
HSP90AA1	37	MDM2	MYC	CSNK2A1	CSNK2A2	CDK9	VCP	SUMO1	NR3C1	FYN	HDAC5	HDAC6	AR	H2AFX	UBE2N	HSPA1A	STAT3	RIPK1	NDRG1	CALM1	PRKCZ	JUN	PRKCI	FANCA	CHEK1	TUBA1A	SIN3A	STUB1	RAD21	MGMT	FBXW8	SRC	PSMA3	ATR	UBC	LCK	ESR1	CDKN1A
ADD1	6	CSNK2B	CALM1	HDAC1	SMARCA2	UBC	SIN3A
MSH2	30	NBN	AIRE	PRKCZ	SLX4	MLH1	SMARCAD1	PMS1	SUMO2	ATM	ATR	MSH6	ESR1	PMS2	BLM	MRE11A	RAD50	CDK9	BRCA1	MYC	CHEK1	CHEK2	FANCA	CREBBP	EXO1	RFC1	MGMT	UBC	CDKN1A	PTP4A3	RAD51
MSH6	27	NBN	CLSPN	PRKCZ	CASP4	CHAF1A	SMARCAD1	BLM	PMS1	SUMO2	MSH2	BRCA1	AIRE	CHEK1	MLH1	PMS2	RAD50	MYC	MRE11A	RFC1	UBC	ESR1	SUMO1	RAD51	CREBBP	EP300	ATM	ATR
PACSIN1	6	GAS7	HSPA1A	PACSIN2	PACSIN3	WAS	KHDRBS1
PACSIN2	6	HSPA1A	KHDRBS1	PACSIN1	UBC	PACSIN3	WAS
PACSIN3	6	KHDRBS1	UBC	PACSIN1	PACSIN2	WAS	HSPA1A
[truncated: 206 more columns]
