# Supplementary material for: Comparison of Modules of Wild Type and Mutant Huntingtin and TP53 Protein Interaction Networks: Implications in Biological Processes and Functions
Source: PLoS One. 2013 May 31;8(5):e64838. doi: 10.1371/journal.pone.0064838 (PMC3669416; doi:10.1371/journal.pone.0064838)
Supplement: Dataset S6 — The proteins belonging to different modules of wTP53 network and their GO term enrichment analysis. (XLS) [file pone.0064838.s006.xls]

## Sheet: Sheet1
GROUP1 : 204	GROUP2 : 151	GROUP3 : 183	GROUP4 : 81
UBC	TRAF2	MDM2	BTRC
YWHAG	TRAF1	UBE2G2	FBXW11
RASSF8	DIABLO	RFFL	PDCD4
FRMD6	LTBR	S100B	CLSPN
PARD3	TRIM37	S100A1	YAP1
DCAF7	TANK	S100A6	TP63
DYRK1A	BIRC2	S100A4	CUL1
SFN	TNFRSF12A	G3BP2	RASSF1
OSBPL3	TNFRSF1B	USP10	TRIM21
LSR	TRAIP	UIMC1	EIF2C3
PI4KB	RIPK2	MDC1	COPS4
ANKS1A	BIRC3	CHEK2	RCBTB2
RACGAP1	TNFRSF1A	TP53BP1	C19ORF57
PTPN3	RIPK1	ATM	USHBP1
MPRIP	CASP8	H2AFX	IRF8
RALGPS2	TRADD	FOXO3	COPS5
SHCBP1	MAP3K14	E2F1	COPS8
MYCBP2	CFLAR	KAT5	COPS3
YWHAQ	CASP10	USP7	CUL4A
SRSF10	USP2	MDM4	DDB1
PPFIBP1	TNFAIP3	EP300	NEDD8
SH3BP4	IKBKB	KAT2B	KLHL13
PAK4	MAVS	CREBBP	USP25
KLC2	NGFR	HIST3H3	RFWD2
KIF5B	CASP2	CTBP1	PHIP
KIF5C	CASP6	CTBP2	WRAP73
KLC1	MAP3K5	HDAC1	UCHL1
MARK2	TNFRSF11A	TBP	USP28
MARK3	TNFRSF18	BCL3	AQR
HDAC7	TNFSF9	DDX17	PLA2G2A
YWHAZ	TNFRSF9	TP73	PSMD2
HDAC4	TNFRSF17	CDH1	RAD21
BAD	HIVEP3	RB1	RPL5
YWHAE	TNFRSF14	YY1	SURF2
SAMSN1	IKBKAP	HDAC3	RPL11
EXO1	SIVA1	AR	RPL23
ING1	CD27	DAXX	NOP56
TJP2	TTR	PML	RPL26
KIF23	VIM	NR3C1	RPS7
USP8	KIAA0408	NCOR2	PCK1
ARAF	RNF11	UBE2I	PSMC1
BRAF	UBE2U	NCOR1	RPS3
RAF1	ITCH	ESR1	PSMC4
PRKCZ	UBE2D1	NPM1	UCHL5
NEDD4L	ANXA7	KDM4A	PSMD10
MAP3K2	CCDC85B	SETD7	PSMC5
MAP3K3	KRT18	CDKN1A	PSMD1
AKT1	TRIM27	TSG101	PSMC3
WWTR1	UBE2Z	RBBP4	PSMC6
FAM13B	GADD45A	MTA1	INSIG2
KLC4	C14ORF1	SUV39H1	NDRG1
CGN	TSC22D1	RBBP7	EEF2
KIAA0930	CRMP1	HDAC5	PSMA3
SAMD4B	UBE2A	XRCC6	PSMA7
EDC3	TK1	HIF1A	SRRM2
DISC1	SETDB1	HSPA4	PRPF19
CDC5L	PAFAH1B3	BANP	SRRM1
RAI14	LRIF1	RCHY1	SF3B3
EPB41L3	SERPINB9	FOXO4	PRPF40A
EPB41L2	MED31	FOXO1	RNPS1
CDK16	SAT1	SRC	PUF60
NADK	SMN1	ABL1	CSNK2B
SSFA2	COPS6	HSP90AA1	CSNK2A1
CGNL1	PSMD11	STUB1	MEPCE
PAK1	LAMA4	MGMT	SNRNP200
ARHGEF2	BRD7	RBBP6	HNRNPH1
CDK5	TUBB2A	CDKN2A	RPAP1
NDEL1	SDC3	PCNA	LUC7L3
NEDD4	RPLP1	SMAD1	SRSF3
LUC7L2	HNRNPUL1	KAT2A	BCLAF1
TUBA3C	CNBP	EID1	CLK1
LARP1	CHGB	PELP1	POU5F1
WNK1	EEF1G	SENP3	RRP1B
BAIAP2	PTPRS	NR1H2	PRPF4B
RAC1	CSTF2	MORF4L1	PABPC1
TIAM1	TDGF1	MORF4L2	STAU1
ATP5A1	ARL15	C20ORF20	PRNP
OPTN	RABAC1	CCNG1	EIF5A
HIVEP2	HGS	KAT6A	IPO13
IRS2	IMMT	HIST1H3A	RIC8A
PRKCD	STX5	EHMT1	GNAS
MSL2	BAG6	NR1H4
CHAF1A	IGF2	MLL
FAM65B	IGFBP5	HIST1H4A
CENPJ	RCC1	PRMT1
ANKHD1-EIF4EBP3	EDN1	GNB2L1
FAM53C	MEST	SETD8
KRT85	TP53	KAT8
KRT31	TUBB3	H3F3A
TSC1	RILPL2	HAT1
NOLC1	HEXDC	ASF1A
DOCK7	SPTSSA	HIST1H3E
PSMD4	TF	TAF1
ALB	PPP4C	HDAC8
PRKCG	CDK4	GATAD2B
PRKCQ	DAZAP2	HIST2H2BE
SRGAP2	RPS27A	GATAD2A
FRYL	STXBP1	TAF1B
CEP95	FAM173A	TAF1A
NEFL	CTSB	HIST2H2AC
DFFA	MAPK6	DEK
SYNPO	PLK1	BAZ1B
MPHOSPH9	PIN1	HDGF
FAM82A2	MAGED1	THAP7
SYNPO2	PPP2R1A	ANP32A
RABEP1	RNF185	ERCC6
CDK17	ARPC3	SIRT7
EML3	UBL4A	PARP10
MYH10	KHDRBS1	PRMT5
CLK3	PPP2R1B	NCL
CRTC2	PPP2R2D	APEX1
GSK3A	PPP2R2C	BRD2
C1QBP	PPP2R2B	L3MBTL2
MAPK3	ZNF295	CBX7
PRKCA	BAG2	CBX3
ARRB2	MLF2	TRIM28
MAPK1	DNAJB11	PBRM1
IGF1R	PTH	SUMO1
ARRB1	NBL1	SMARCA5
DDX27	SRGN	CENPA
MTOR	REG1B	HJURP
RPS6KB1	FZD4	BAZ2A
TERT	DPT	SUMO2
FKBP2	CTSE	PHF8
GBF1	CSNK1A1	HSPA9
MICALL1	ARR3	HSPA1A
C16ORF80	TOMM20	HSPA8
KIF1C	CHN2	DYRK2
RASAL2	EFEMP2	CALCOCO1
KIF1B	TSPAN10	UBE4B
RABGEF1	LPPR3	CTDP1
CLASP1	CTSL1	GNL3
TBC1D1	POLR1E	BRD4
MAGOHB	B2M	CDK9
SMCR7L	PPAP2C	RN5S1@
PIK3C3	NOMO1	SOX4
TMEM102	NDUFB11	ZNF668
KRT33B	NDUFA6	SFMBT1
DENND4A	PRMT2	PRMT7
TLX3	C19ORF10	CTCFL
C5ORF25	XRN1	RYBP
TRA2B	IQCG	GATA3
FKBP3	TAC1	LBR
TNIK	ROBO1	DTX3L
GABARAPL2	MRPL28	MSL3
GABARAP	LAPTM4A	GTF2E1
MFAP1	SEL1L3	GTF2F2
ERC1	AMFR	PDE4D
TRA2A	SEC61B	SUV420H2
AKAP13	SPOP	HEXIM1
CLK2	SERPINH1	KAT7
RALY		MCM2
PCM1		MCM7
MLLT4		MCM3
KLHL12		MCM5
TRIM13		MCM6
RAB8A		MCM4
ARHGEF7		RPA1
HMMR		ATRIP
RCN2		RPA2
DCC		TERF1
PTK2		BAIAP2L1
GSK3B		MLLT3
PIK3R1		RFWD3
ERBB3		RUNX3
PA2G4		SMURF1
HDAC6		PDLIM7
NASP		PSME3
WDR62		DHX15
MBIP		RRM2B
PRKCB		INSM1
RBCK1		DNAJC9
RNF31		DHFR
GNL3L		SERP1
RAD23A		UBA2
MAPK9		PYHIN1
ADRB2		CRB2
DDX39B		NOTCH1
SON		NUMB
USP42		SNAI1
CCAR1		ATF3
SNAP23P		FGFR3
IGKV1-12		SMG7
SAMD4A
PRPF38B
PPIG
KLC3
SH3BP5L
RAB11FIP2
PPM1D
CSNK1D
NOTCH4
LAMP2
RPS27L
MTBP
RPS27
S100A2
GORAB
TBRG1
FKBP14
CRTC3
PAK1IP1
SUV420H1
THRAP3

## Sheet: W1
Genes	Id	Annotations	Annotations details	NGR	TNGR	NG	TNG	Hyp	Hyp*	Genes
31 genes	12	GO:0006468	protein phosphorylation (BP)	398	34208	31	202	1.74705e-25	1.66668e-22	CLK3,MAPK3,PAK4,CDK17,ERBB3,TNIK,MTOR,RPS6KB1,PTK2,PRKCG,CLK2,DYRK1A,PRKCZ,PRKCD,PRKCQ,WNK1,CSNK1D,MAP3K2,PAK1,CDK16,AKT1,BRAF,RAF1,GSK3A,MARK3,ARAF,CDK5,PRKCB,GSK3B,PRKCA,MARK2
21 genes	136	GO:0048011	nerve growth factor receptor signaling pathway (BP)	215	34208	21	202	1.37307e-19	6.54956e-17	BAD,MAPK3,MAPK1,YWHAE,MTOR,PRKCG,PRKCD,PIK3R1,UBC,AKT1,BRAF,RAF1,GSK3A,GSK3B,RAC1,AKAP13,PRKCA,ARHGEF7,ARHGEF2,TIAM1,IRS2
24 genes	83	GO:0007596	blood coagulation (BP)	457	34208	24	202	5.33353e-16	1.69606e-13	C1QBP,RACGAP1,MAPK3,MAPK1,KIF23,ARRB2,ARRB1,KLC1,PTK2,PRKCG,ALB,PRKCZ,YWHAZ,KLC2,PRKCD,PRKCQ,PIK3R1,AKT1,RAF1,CDK5,PRKCB,LAMP2,RAC1,PRKCA
26 genes	1	GO:0006915	apoptotic process (BP)	594	34208	26	202	2.31253e-15	5.51539e-13	DCC,CCAR1,BAD,RABEP1,PAK4,DFFA,TJP2,YWHAE,PTK2,KIF1B,PRKCD,PRKCQ,PSMD4,FAM82A2,PAK1,UBC,AKT1,RAF1,SFN,GABARAP,PRKCB,RAC1,AKAP13,ARHGEF7,ARHGEF2,TIAM1
19 genes	232	GO:0035556	intracellular signal transduction (BP)	303	34208	19	202	2.87089e-14	5.47765e-12	MAPK3,MAPK1,DFFA,YWHAE,PRKCG,PRKCZ,PRKCD,PRKCQ,AKT1,RAF1,ARAF,PRKCB,GSK3B,RAC1,AKAP13,PRKCA,ARHGEF7,ARHGEF2,TIAM1
17 genes	277	GO:0030168	platelet activation (BP)	234	34208	17	202	6.24395e-14	9.92788e-12	MAPK3,MAPK1,ARRB2,ARRB1,PRKCG,ALB,PRKCZ,YWHAZ,PRKCD,PRKCQ,PIK3R1,AKT1,RAF1,PRKCB,LAMP2,RAC1,PRKCA
11 genes	60	GO:0048015	phosphatidylinositol-mediated signaling (BP)	73	34208	11	202	5.98276e-13	8.15364e-11	PIK3C3,BAD,PI4KB,MTOR,RPS6KB1,PIK3R1,AKT1,GSK3A,IGF1R,GSK3B,IRS2
13 genes	131	GO:0008286	insulin receptor signaling pathway (BP)	139	34208	13	202	2.44126e-12	2.91121e-10	PIK3C3,MAPK3,MAPK1,MTOR,RPS6KB1,BAIAP2,PIK3R1,AKT1,RAF1,GSK3A,TSC1,IGF1R,IRS2
31 genes	6	GO:0007165	signal transduction (BP)	1176	34208	31	202	3.20321e-12	3.3954e-10	FAM13B,RACGAP1,PI4KB,RASSF8,MAPK1,PAK4,OPTN,ARRB2,SRGAP2,ARRB1,ERBB3,MTOR,RPS6KB1,BAIAP2,PRKCZ,YWHAZ,MLLT4,PRKCD,PIK3R1,CSNK1D,AKT1,TRIM13,RAF1,SFN,IGF1R,PRKCB,TMEM102,RASAL2,ARHGEF7,TIAM1,IRS2
19 genes	98	GO:0007049	cell cycle (BP)	435	34208	19	202	1.6799e-11	1.60262e-09	CCAR1,RACGAP1,PIK3C3,MAPK3,PARD3,MAPK1,PAK4,ING1,NASP,RPS6KB1,CHAF1A,NOLC1,MTBP,CDC5L,PPM1D,CDK5,TBRG1,USP8,ARHGEF2
12 genes	55	GO:0046777	protein autophosphorylation (BP)	148	34208	12	202	9.35729e-11	8.11532e-09	CLK3,TNIK,MTOR,PTK2,CLK2,DYRK1A,PAK1,AKT1,CDK5,IGF1R,MAP3K3,MARK2
15 genes	96	GO:0007264	small GTPase mediated signal transduction (BP)	312	34208	15	202	6.6384e-10	5.27752e-08	FAM13B,RACGAP1,MAPK3,MAPK1,YWHAQ,SRGAP2,RALGPS2,RAB8A,BRAF,RAF1,RAC1,AKAP13,ARHGEF7,ARHGEF2,TIAM1
8 genes	461	GO:0000226	microtubule cytoskeleton organization (BP)	55	34208	8	202	1.23478e-09	9.06135e-08	DOCK7,PTK2,PRKCZ,CLASP1,SON,GABARAP,DISC1,NDEL1
7 genes	454	GO:0033138	positive regulation of peptidyl-serine phosphorylation (BP)	36	34208	7	202	1.6286e-09	1.10978e-07	DOCK7,PAK1,AKT1,BRAF,RAF1,GSK3A,ARAF
5 genes	406	GO:0051493	regulation of cytoskeleton organization (BP)	13	34208	5	202	8.46161e-09	5.38159e-07	MAPK3,MAPK1,PTK2,MYCBP2,MARK2
9 genes	430	GO:0008624	induction of apoptosis by extracellular signals (BP)	106	34208	9	202	1.46255e-08	8.72046e-07	BAD,YWHAE,UBC,RAC1,AKAP13,PRKCA,ARHGEF7,ARHGEF2,TIAM1
8 genes	264	GO:0001764	neuron migration (BP)	78	34208	8	202	2.11739e-08	1.12222e-06	YWHAE,MYH10,PTK2,CDK5,DISC1,TLX3,NDEL1,MARK2
8 genes	132	GO:0008543	fibroblast growth factor receptor signaling pathway (BP)	78	34208	8	202	2.11739e-08	1.12222e-06	PIK3C3,BAD,MTOR,PIK3R1,AKT1,GSK3A,GSK3B,IRS2
13 genes	226	GO:0007411	axon guidance (BP)	307	34208	13	202	4.22072e-08	2.11924e-06	DCC,MAPK3,MAPK1,SRGAP2,MYH10,PTK2,PRKCQ,PAK1,RAF1,CDK5,CLASP1,GSK3B,RAC1
6 genes	625	GO:0045727	positive regulation of translation (BP)	35	34208	6	202	5.53859e-08	2.5161e-06	MAPK3,MAPK1,MTOR,RPS6KB1,SAMD4A,RPS27L
5 genes	407	GO:0030010	establishment of cell polarity (BP)	18	34208	5	202	5.49944e-08	2.62323e-06	PTK2,PRKCZ,IGF1R,RAB11FIP2,MARK2
8 genes	152	GO:0007018	microtubule-based movement (BP)	90	34208	8	202	6.58929e-08	2.85736e-06	RACGAP1,KIF23,KIF5C,KLC1,KIF1B,KLC2,KIF5B,KIF1C
5 genes	558	GO:0046627	negative regulation of insulin receptor signaling pathway (BP)	20	34208	5	202	9.85621e-08	4.08818e-06	RPS6KB1,PRKCZ,PRKCD,PRKCQ,GSK3A
11 genes	234	GO:0043066	negative regulation of apoptotic process (BP)	272	34208	11	202	7.46429e-07	2.96706e-05	DFFA,RPS6KB1,PTK2,ALB,PIK3R1,AKT1,BRAF,RAF1,ARAF,IGF1R,GSK3B
7 genes	91	GO:0050852	T cell receptor signaling pathway (BP)	87	34208	7	202	8.84038e-07	3.37349e-05	MAPK1,PRKCQ,PIK3R1,PAK1,RBCK1,UBC,RNF31
9 genes	109	GO:0051056	regulation of small GTPase mediated signal transduction (BP)	172	34208	9	202	9.35107e-07	3.43112e-05	FAM13B,RACGAP1,SRGAP2,RAC1,AKAP13,RASAL2,ARHGEF7,ARHGEF2,TIAM1
7 genes	138	GO:0051092	positive regulation of NF-kappaB transcription factor activity (BP)	92	34208	7	202	1.2928e-06	4.56788e-05	PRKCZ,PRKCQ,ERC1,RBCK1,UBC,ARHGEF2,RNF31
5 genes	584	GO:0016310	phosphorylation (BP)	36	34208	5	202	2.21948e-06	7.30134e-05	MTOR,PRKCG,NADK,AKT1,CDK5
11 genes	158	GO:0000278	mitotic cell cycle (BP)	304	34208	11	202	2.20162e-06	7.50123e-05	KIF23,YWHAE,PSMD4,CSNK1D,UBC,PCM1,CLASP1,CENPJ,NDEL1,YWHAG,RPS27
4 genes	588	GO:0031397	negative regulation of protein ubiquitination (BP)	17	34208	4	202	2.6448e-06	8.41047e-05	ARRB2,ARRB1,PRKCG,CDK5

## Sheet: W2
Genes	Id	Annotations	Annotations details	NGR	TNGR	NG	TNG	Hyp	Hyp*	Genes
9 genes	231	GO:0033209	tumor necrosis factor-mediated signaling pathway (BP)	27	34208	9	148	1.82043e-15	1.35076e-12	TNFRSF11A,KRT18,TNFRSF17,TNFRSF18,TNFRSF14,RIPK1,TNFRSF1B,TRADD,TRAF2
15 genes	189	GO:0042981	regulation of apoptotic process (BP)	205	34208	15	148	1.79786e-14	4.4467e-12	CASP2,PSMD11,TNFRSF1A,MAGED1,BIRC2,TP53,PPP2R1A,CFLAR,TRAF1,CTSB,RPS27A,BIRC3,TRAF2,CASP8,CASP10
22 genes	1	GO:0006915	apoptotic process (BP)	594	34208	22	148	1.5979e-14	5.92821e-12	CASP2,CASP6,GADD45A,SIVA1,PSMD11,NGFR,MAGED1,BIRC2,TP53,TNFRSF18,RIPK1,TNFRSF12A,TNFSF9,TNFRSF1B,RPS27A,SRGN,VIM,UBE2Z,RIPK2,DIABLO,TRADD,TRAF2
28 genes	4	GO:0007165	signal transduction (BP)	1176	34208	28	148	1.82633e-13	3.38783e-11	TNFRSF11A,MAPK6,IKBKAP,TNFRSF1A,AMFR,HGS,NGFR,KHDRBS1,TNFRSF17,TNFRSF18,IGFBP5,RIPK1,PRMT2,TNFSF9,TANK,TRAF1,ARR3,PPP2R2D,CSNK1A1,MAVS,LTBR,CHN2,CDK4,RIPK2,TRADD,PPP2R2C,TRAIP,TRAF2
12 genes	203	GO:0043123	positive regulation of I-kappaB kinase/NF-kappaB cascade (BP)	140	34208	12	148	1.24066e-12	1.84114e-10	TNFRSF11A,IKBKB,BIRC2,RIPK1,CFLAR,TRAF1,RPS27A,MAVS,MAP3K14,LTBR,RIPK2,TRADD
13 genes	133	GO:0006917	induction of apoptosis (BP)	185	34208	13	148	1.78716e-12	2.21012e-10	CD27,CASP6,SIVA1,NGFR,TP53,PPP2R1A,RIPK1,TNFRSF9,TNFRSF12A,PRMT2,DIABLO,TRADD,TRAIP
9 genes	362	GO:0008624	induction of apoptosis by extracellular signals (BP)	106	34208	9	148	9.55058e-10	1.01236e-07	CASP2,NGFR,MAGED1,RIPK1,CFLAR,RPS27A,MAP3K5,TRADD,TRAF2
10 genes	183	GO:0006916	anti-apoptosis (BP)	200	34208	10	148	1.88391e-08	1.74733e-06	CD27,IKBKB,NGFR,TNFRSF18,CFLAR,TNFAIP3,RPS27A,BIRC3,SERPINB9,RIPK2
6 genes	575	GO:0002218	activation of innate immune response (BP)	45	34208	6	148	4.19751e-08	3.46061e-06	IKBKB,TNFAIP3,ITCH,RPS27A,MAVS,RIPK2
5 genes	583	GO:0070423	nucleotide-binding oligomerization domain containing signaling pathway (BP)	25	34208	5	148	7.01774e-08	5.20716e-06	IKBKB,TNFAIP3,ITCH,RPS27A,RIPK2
11 genes	34	GO:0045087	innate immune response (BP)	309	34208	11	148	1.16652e-07	7.86869e-06	IKBKB,PIN1,RIPK1,TNFAIP3,ITCH,TANK,RPS27A,MAVS,RIPK2,MAP3K5,TRAF2
7 genes	125	GO:0051092	positive regulation of NF-kappaB transcription factor activity (BP)	92	34208	7	148	1.58478e-07	9.79921e-06	TNFRSF11A,IKBKB,RIPK1,TRAF1,RPS27A,RIPK2,TRAF2
5 genes	330	GO:0032480	negative regulation of type I interferon production (BP)	30	34208	5	148	1.8498e-07	1.05581e-05	PIN1,TNFAIP3,ITCH,RPS27A,MAVS
11 genes	19	GO:0044419	interspecies interaction between organisms (BP)	328	34208	11	148	2.1193e-07	1.12323e-05	KRT18,SIVA1,TP53,TNFRSF14,COPS6,CFLAR,ITCH,VIM,MAVS,LTBR,MAP3K5
6 genes	405	GO:0006919	activation of cysteine-type endopeptidase activity involved in apoptotic process (BP)	71	34208	6	148	6.72895e-07	3.12055e-05	ROBO1,RIPK1,DIABLO,MAP3K5,TRADD,TRAF2
5 genes	228	GO:0007249	I-kappaB kinase/NF-kappaB cascade (BP)	38	34208	5	148	6.33643e-07	3.13442e-05	IKBKB,TANK,RPS27A,MAP3K14,RIPK2
8 genes	104	GO:0007166	cell surface receptor signaling pathway (BP)	171	34208	8	148	8.60002e-07	3.75366e-05	CD27,KHDRBS1,BIRC2,TNFRSF14,TNFRSF1B,BIRC3,CSNK1A1,EDN1

## Sheet: W3
Genes	Id	Annotations	Annotations details	NGR	TNGR	NG	TNG	Hyp	Hyp*	Genes
34 genes	296	GO:0016568	chromatin modification (BP)	224	34208	34	180	1.06573e-39	1.08491e-36	MORF4L2,PRMT7,CTCFL,BANP,KAT6A,ASF1A,C20ORF20,HDAC3,PRMT5,SETD8,MLL,KAT8,MSL3,MORF4L1,HDAC8,KAT5,DTX3L,SUV39H1,HAT1,NR3C1,UIMC1,DEK,HDAC1,RBBP7,CBX7,KAT7,L3MBTL2,HDAC5,SUV420H2,PHF8,NCOR1,EHMT1,KDM4A,SETD7
63 genes	0	GO:0006355	regulation of transcription, DNA-dependent (BP)	1609	34208	63	180	8.74184e-38	4.4496e-35	SMAD1,MORF4L2,PRMT7,ATF3,CDK9,BANP,NCOR2,TP73,KAT6A,ZNF668,ASF1A,C20ORF20,SOX4,PRMT5,MLL,KAT8,NOTCH1,MSL3,MORF4L1,HIF1A,HDAC8,TAF1B,CHEK2,INSM1,KAT5,ESR1,SUV39H1,RUNX3,NR3C1,MLLT3,RBBP4,GTF2E1,TAF1A,HDAC1,RBBP7,FOXO4,NR1H4,HDGF,GTF2F2,TERF1,AR,RYBP,CBX7,KAT7,BAZ1B,ANP32A,E2F1,L3MBTL2,EP300,TBP,ABL1,DAXX,SUV420H2,BAZ2A,PML,NCOR1,TAF1,PBRM1,SFMBT1,CREBBP,SETD7,APEX1,GATA3
33 genes	63	GO:0045892	negative regulation of transcription, DNA-dependent (BP)	401	34208	33	180	1.41763e-29	4.8105e-27	EID1,XRCC6,ATF3,TRIM28,KAT6A,UBE2I,HDAC3,CTBP1,SETD8,MDM2,KAT8,RB1,NOTCH1,KAT5,HSPA8,UIMC1,TSG101,HDAC1,SUMO1,NR1H2,GATAD2A,BCL3,THAP7,E2F1,HDAC5,CBX3,DAXX,HEXIM1,PML,EHMT1,KDM4A,CTBP2,GATA3
33 genes	40	GO:0000122	negative regulation of transcription from RNA polymerase II promoter (BP)	416	34208	33	180	4.70061e-29	1.19631e-26	EID1,NCOR2,TP73,TRIM28,MDM4,UBE2I,HDAC3,CTBP1,SETD8,MDM2,NOTCH1,S100A1,HDAC8,KAT5,SNAI1,RUNX3,YY1,HDAC1,RBBP7,NR1H4,PCNA,NR1H2,RYBP,CBX7,E2F1,EP300,HDAC5,FOXO3,HEXIM1,NCOR1,EHMT1,CREBBP,GATA3
29 genes	113	GO:0045893	positive regulation of transcription, DNA-dependent (BP)	468	34208	29	180	1.47342e-22	2.99989e-20	CTCFL,XRCC6,TP73,TRIM28,TP53BP1,KAT6A,SOX4,MLL,KAT8,RB1,NOTCH1,HIF1A,FOXO1,CHEK2,KAT5,SNAI1,HDAC1,CDH1,CDKN2A,SMARCA5,AR,BCL3,CALCOCO1,E2F1,TBP,FOXO3,PHF8,CREBBP,GATA3
25 genes	19	GO:0044419	interspecies interaction between organisms (BP)	328	34208	25	180	9.88933e-22	1.67789e-19	NPM1,UBE2I,CTBP1,MDM2,KAT2A,RB1,KAT5,HSPA8,GNB2L1,SUV39H1,GTF2E1,TSG101,HDAC1,KAT2B,SRC,CENPA,USP7,EP300,TBP,DAXX,PML,TAF1,KDM4A,CREBBP,BRD4
23 genes	147	GO:0006281	DNA repair (BP)	285	34208	23	180	1.26349e-20	1.83748e-18	MORF4L2,XRCC6,TRIM28,TP53BP1,ATRIP,NPM1,ASF1A,USP10,RFWD3,RRM2B,MORF4L1,YY1,STUB1,PCNA,MGMT,SUMO1,RPA1,H2AFX,RPA2,ERCC6,MDC1,ATM,APEX1
16 genes	215	GO:0006334	nucleosome assembly (BP)	102	34208	16	180	2.24159e-19	2.85242e-17	KAT6A,NPM1,ASF1A,MCM2,HIST2H2AC,HJURP,HIST3H3,H3F3A,RBBP4,RBBP7,SMARCA5,CENPA,H2AFX,HIST1H4A,HIST1H3E,HIST2H2BE
25 genes	123	GO:0007049	cell cycle (BP)	435	34208	25	180	9.08131e-19	1.0272e-16	EID1,CTCFL,CCNG1,CDK9,BANP,TP73,UBE2I,CDKN1A,MCM2,SETD8,HJURP,CHEK2,SUV39H1,RBBP4,TSG101,FOXO4,KAT2B,SRC,TERF1,PYHIN1,H2AFX,EP300,PHF8,TAF1,MDC1
27 genes	26	GO:0045944	positive regulation of transcription from RNA polymerase II promoter (BP)	578	34208	27	180	6.4454e-18	6.56142e-16	SMAD1,MORF4L2,XRCC6,TP73,TP53BP1,SOX4,MLL,RB1,HIF1A,FOXO1,ESR1,HDAC1,FOXO4,KAT2B,NR1H4,GTF2F2,NR1H2,AR,BCL3,CALCOCO1,E2F1,EP300,HDAC5,FOXO3,TAF1,CREBBP,GATA3
12 genes	228	GO:0006302	double-strand break repair (BP)	59	34208	12	180	2.80591e-16	2.59674e-14	XRCC6,TP53BP1,CHEK2,KAT5,UIMC1,SMARCA5,RPA1,BAZ1B,H2AFX,RPA2,MDC1,ATM
15 genes	308	GO:0006974	response to DNA damage stimulus (BP)	129	34208	15	180	3.22314e-16	2.7343e-14	XRCC6,TP73,CDKN1A,FOXO1,CHEK2,DTX3L,YY1,DYRK2,BAZ1B,BCL3,MCM7,H2AFX,FOXO3,TAF1,ATM
15 genes	251	GO:0000075	cell cycle checkpoint (BP)	131	34208	15	180	4.07752e-16	3.19301e-14	PSME3,ATRIP,CDKN1A,MCM2,MDM2,MCM6,RB1,MCM5,CHEK2,RPA1,MCM4,MCM7,RPA2,MCM3,ATM
15 genes	170	GO:0000082	G1/S transition of mitotic cell cycle (BP)	145	34208	15	180	1.90731e-15	1.38688e-13	PSME3,CDKN1A,MCM2,MCM6,RB1,MCM5,PCNA,RPA1,MCM4,DHFR,MCM7,E2F1,RPA2,PHF8,MCM3
9 genes	371	GO:0006271	DNA strand elongation involved in DNA replication (BP)	30	34208	9	180	3.28797e-14	2.23143e-12	MCM2,MCM6,MCM5,PCNA,RPA1,MCM4,MCM7,RPA2,MCM3
14 genes	349	GO:0006260	DNA replication (BP)	152	34208	14	180	8.64893e-14	5.50288e-12	ATRIP,RRM2B,MCM2,MCM6,MCM5,RBBP4,RBBP7,PCNA,RPA1,MCM4,KAT7,MCM7,RPA2,MCM3
10 genes	378	GO:0006338	chromatin remodeling (BP)	54	34208	10	180	2.4769e-13	1.48323e-11	KAT2A,RB1,RBBP4,HDAC1,KAT2B,SMARCA5,HDAC5,CBX3,BAZ2A,PBRM1
17 genes	100	GO:0006366	transcription from RNA polymerase II promoter (BP)	294	34208	17	180	3.84382e-13	2.1739e-11	CTDP1,CDK9,MLL,KAT2A,MSL3,RUNX3,NR3C1,GTF2E1,TAF1A,DEK,FOXO4,GTF2F2,TBP,NCOR1,TAF1,ERCC6,GATA3
12 genes	171	GO:0000084	S phase of mitotic cell cycle (BP)	112	34208	12	180	8.70074e-13	4.66177e-11	PSME3,CDKN1A,MCM2,MCM6,RB1,MCM5,PCNA,RPA1,MCM4,MCM7,RPA2,MCM3
7 genes	629	GO:0016573	histone acetylation (BP)	20	34208	7	180	7.26721e-12	3.69901e-10	KAT6A,KAT8,KAT5,HAT1,EP300,TAF1,CREBBP
16 genes	169	GO:0000278	mitotic cell cycle (BP)	304	34208	16	180	8.04908e-12	3.90189e-10	PSME3,CDKN1A,MCM2,MCM6,HSP90AA1,RB1,MCM5,PCNA,RPA1,MCM4,CENPA,DHFR,MCM7,E2F1,RPA2,MCM3
8 genes	600	GO:0000724	double-strand break repair via homologous recombination (BP)	40	34208	8	180	3.34745e-11	1.54896e-09	TP53BP1,MORF4L1,YY1,RPA1,H2AFX,RPA2,MDC1,ATM
16 genes	77	GO:0008285	negative regulation of cell proliferation (BP)	341	34208	16	180	4.46809e-11	1.97761e-09	SMAD1,MDM4,NPM1,CTBP1,SOX4,CDKN1A,MLL,RBBP4,TSG101,FOXO4,KAT2B,PML,PBRM1,HSPA1A,CTBP2,GATA3
7 genes	483	GO:0032436	positive regulation of proteasomal ubiquitin-dependent protein catabolic process (BP)	32	34208	7	180	2.99193e-10	1.26908e-08	MDM2,RCHY1,GNB2L1,STUB1,SUMO2,SUMO1,TAF1
6 genes	444	GO:0016571	histone methylation (BP)	18	34208	6	180	3.43873e-10	1.3464e-08	PRMT7,CTCFL,SUV39H1,SUV420H2,EHMT1,PRMT1
9 genes	248	GO:0000216	M/G1 transition of mitotic cell cycle (BP)	78	34208	9	180	3.3758e-10	1.37463e-08	PSME3,MCM2,MCM6,MCM5,RPA1,MCM4,MCM7,RPA2,MCM3
6 genes	718	GO:0016575	histone deacetylation (BP)	19	34208	6	180	5.00394e-10	1.88667e-08	HDAC3,MORF4L1,HDAC8,HDAC1,HDAC5,BAZ2A
6 genes	608	GO:0008630	DNA damage response, signal transduction resulting in induction of apoptosis (BP)	20	34208	6	180	7.11734e-10	2.58766e-08	TP73,CHEK2,ABL1,PML,ERCC6,ATM
6 genes	409	GO:0006270	DNA-dependent DNA replication initiation (BP)	21	34208	6	180	9.92087e-10	3.48257e-08	MCM2,MCM6,MCM5,MCM4,MCM7,MCM3
6 genes	640	GO:0034080	CenH3-containing nucleosome assembly at centromere (BP)	22	34208	6	180	1.35818e-09	4.60875e-08	NPM1,HJURP,RBBP4,RBBP7,SMARCA5,CENPA
15 genes	67	GO:0010467	gene expression (BP)	408	34208	15	180	5.16665e-09	1.69666e-07	CTDP1,CDK9,TRIM28,NOTCH1,ESR1,NR3C1,GTF2E1,KAT2B,NR1H4,GTF2F2,NR1H2,AR,TBP,TAF1,CREBBP
5 genes	682	GO:0016925	protein sumoylation (BP)	14	34208	5	180	7.35004e-09	2.33823e-07	TRIM28,UBE2I,UBA2,SUMO2,SUMO1
13 genes	17	GO:0008283	cell proliferation (BP)	312	34208	13	180	1.29543e-08	3.99619e-07	CDK9,MDM4,PRMT5,KAT2A,MORF4L1,S100B,RBBP7,PCNA,HDGF,AR,MCM7,E2F1,CREBBP
12 genes	233	GO:0043066	negative regulation of apoptotic process (BP)	272	34208	12	180	2.54856e-08	7.63067e-07	CCNG1,MDM4,SOX4,RRM2B,CDKN1A,MDM2,NOTCH1,SNAI1,HDAC1,AR,BCL3,ATM
9 genes	165	GO:0007050	cell cycle arrest (BP)	129	34208	9	180	3.01527e-08	8.77014e-07	TP73,CDKN1A,RB1,TSG101,FOXO4,KAT2B,CDKN2A,PML,ATM
5 genes	60	GO:0006306	DNA methylation (BP)	19	34208	5	180	4.1789e-08	1.1817e-06	MLL,MGMT,GATAD2A,BAZ2A,EHMT1
4 genes	680	GO:0006268	DNA unwinding involved in replication (BP)	8	34208	4	180	5.10526e-08	1.40464e-06	MCM2,MCM6,MCM4,MCM7
5 genes	265	GO:0042771	DNA damage response, signal transduction by p53 class mediator resulting in induction of apoptosis (BP)	21	34208	5	180	7.25093e-08	1.94249e-06	TP73,DYRK2,BCL3,EP300,PML
4 genes	437	GO:0006333	chromatin assembly or disassembly (BP)	9	34208	4	180	9.15167e-08	2.3291e-06	ASF1A,HDAC8,SMARCA5,BAZ1B
8 genes	379	GO:0006351	transcription, DNA-dependent (BP)	105	34208	8	180	9.07527e-08	2.36888e-06	TAF1B,ESR1,NR3C1,AR,BAZ1B,BCL3,CALCOCO1,BAZ2A
5 genes	492	GO:0045739	positive regulation of DNA repair (BP)	23	34208	5	180	1.18882e-07	2.95176e-06	TRIM28,UIMC1,MGMT,H2AFX,APEX1
3 genes	626	GO:0018076	N-terminal peptidyl-lysine acetylation (BP)	3	34208	3	180	1.43285e-07	3.47295e-06	KAT2B,EP300,CREBBP
4 genes	565	GO:0034968	histone lysine methylation (BP)	10	34208	4	180	1.519e-07	3.59615e-06	SETD8,SUV39H1,EHMT1,SETD7
5 genes	420	GO:0000077	DNA damage checkpoint (BP)	26	34208	5	180	2.29447e-07	5.19061e-06	ATRIP,CHEK2,E2F1,H2AFX,ATM
5 genes	731	GO:0000080	G1 phase of mitotic cell cycle (BP)	26	34208	5	180	2.29447e-07	5.19061e-06	CDKN1A,RB1,FOXO4,E2F1,TAF1
4 genes	747	GO:0043984	histone H4-K16 acetylation (BP)	11	34208	4	180	2.37719e-07	5.26082e-06	MLL,KAT8,MSL3,KAT7
6 genes	369	GO:0000723	telomere maintenance (BP)	50	34208	6	180	2.56005e-07	5.54495e-06	XRCC6,HIST3H3,PCNA,RPA1,TERF1,RPA2
3 genes	443	GO:0018216	peptidyl-arginine methylation (BP)	4	34208	3	180	5.70915e-07	1.21082e-05	PRMT7,PRMT5,PRMT1
6 genes	283	GO:0006368	transcription elongation from RNA polymerase II promoter (BP)	65	34208	6	180	1.24655e-06	2.58976e-05	CTDP1,CDK9,GTF2E1,GTF2F2,TBP,TAF1
6 genes	247	GO:0006977	DNA damage response, signal transduction by p53 class mediator resulting in cell cycle arrest (BP)	66	34208	6	180	1.36525e-06	2.77964e-05	PSME3,SOX4,CDKN1A,MDM2,PML,ATM
3 genes	446	GO:0043985	histone H4-R3 methylation (BP)	5	34208	3	180	1.42175e-06	2.83793e-05	PRMT7,PRMT5,PRMT1
6 genes	223	GO:0051726	regulation of cell cycle (BP)	67	34208	6	180	1.49302e-06	2.92287e-05	CTBP1,RB1,HSPA8,GNB2L1,E2F1,ATM
4 genes	467	GO:0045736	negative regulation of cyclin-dependent protein kinase activity (BP)	18	34208	4	180	2.14166e-06	4.11359e-05	CDKN1A,KAT2B,CDKN2A,HEXIM1
3 genes	619	GO:0006975	DNA damage induced protein phosphorylation (BP)	6	34208	3	180	2.83247e-06	5.24265e-05	CHEK2,ABL1,ATM
3 genes	326	GO:0018026	peptidyl-lysine monomethylation (BP)	6	34208	3	180	2.83247e-06	5.24265e-05	SETD8,EHMT1,SETD7
14 genes	1	GO:0006915	apoptotic process (BP)	594	34208	14	180	3.56502e-06	6.36701e-05	UBE4B,TP73,PSME3,MDM4,MLL,CHEK2,DYRK2,RFFL,CDH1,RYBP,E2F1,EP300,FOXO3,DAXX
5 genes	62	GO:0010212	response to ionizing radiation (BP)	44	34208	5	180	3.50847e-06	6.37789e-05	XRCC6,RFWD3,UIMC1,H2AFX,ATM
6 genes	155	GO:0008543	fibroblast growth factor receptor signaling pathway (BP)	78	34208	6	180	3.66314e-06	6.42944e-05	MDM2,FOXO1,FGFR3,FOXO4,SRC,FOXO3
5 genes	150	GO:0042787	protein ubiquitination involved in ubiquitin-dependent protein catabolic process (BP)	46	34208	5	180	4.39084e-06	7.57605e-05	UBE4B,MDM2,RCHY1,RBBP6,SMURF1
3 genes	804	GO:0000183	chromatin silencing at rDNA (BP)	7	34208	3	180	4.9376e-06	7.97853e-05	SUV39H1,SMARCA5,BAZ2A
3 genes	849	GO:0010832	negative regulation of myotube differentiation (BP)	7	34208	3	180	4.9376e-06	7.97853e-05	HDAC3,HDAC1,HDAC5
3 genes	728	GO:0031065	positive regulation of histone deacetylation (BP)	7	34208	3	180	4.9376e-06	7.97853e-05	CTBP1,PML,NCOR1
3 genes	721	GO:0051567	histone H3-K9 methylation (BP)	7	34208	3	180	4.9376e-06	7.97853e-05	SUV39H1,BAZ2A,EHMT1

## Sheet: W4
Genes	Id	Annotations	Annotations details	NGR	TNGR	NG	TNG	Hyp	Hyp*	Genes
18 genes	128	GO:0016071	mRNA metabolic process (BP)	223	34208	18	81	7.15757e-23	2.68409e-20	RPL5,RPL11,PSMC5,PSMD10,PSMA7,RPS7,RPL23,PSMC1,RPL26,PABPC1,PSMC4,PSMC6,PSMC3,RNPS1,PSMD1,PSMA3,PSMD2,RPS3
18 genes	117	GO:0016070	RNA metabolic process (BP)	257	34208	18	81	9.5412e-22	1.78897e-19	RPL5,RPL11,PSMC5,PSMD10,PSMA7,RPS7,RPL23,PSMC1,RPL26,PABPC1,PSMC4,PSMC6,PSMC3,RNPS1,PSMD1,PSMA3,PSMD2,RPS3
14 genes	72	GO:0000209	protein polyubiquitination (BP)	107	34208	14	81	5.44069e-21	6.80086e-19	PSMC5,PSMD10,PSMA7,TRIM21,PSMC1,PSMC4,FBXW11,PSMC6,BTRC,PSMC3,PSMD1,PRPF19,PSMA3,PSMD2
12 genes	121	GO:0051437	positive regulation of ubiquitin-protein ligase activity involved in mitotic cell cycle (BP)	71	34208	12	81	1.51608e-19	1.42133e-17	PSMC5,PSMD10,PSMA7,PSMC1,PSMC4,PSMC6,BTRC,PSMC3,CUL1,PSMD1,PSMA3,PSMD2
12 genes	125	GO:0051439	regulation of ubiquitin-protein ligase activity involved in mitotic cell cycle (BP)	75	34208	12	81	3.07055e-19	2.30291e-17	PSMC5,PSMD10,PSMA7,PSMC1,PSMC4,PSMC6,BTRC,PSMC3,CUL1,PSMD1,PSMA3,PSMD2
12 genes	124	GO:0031145	anaphase-promoting complex-dependent proteasomal ubiquitin-dependent protein catabolic process (BP)	80	34208	12	81	7.01549e-19	4.38468e-17	PSMC5,PSMD10,PSMA7,PSMC1,PSMC4,PSMC6,BTRC,PSMC3,CUL1,PSMD1,PSMA3,PSMD2
17 genes	120	GO:0016032	viral reproduction (BP)	329	34208	17	81	2.50857e-18	1.34388e-16	RPL5,RPL11,PSMC5,PSMD10,PSMA7,RPS7,RPL23,PSMC1,RPL26,PSMC4,PSMC6,BTRC,PSMC3,PSMD1,PSMA3,PSMD2,RPS3
11 genes	126	GO:0006977	DNA damage response, signal transduction by p53 class mediator resulting in cell cycle arrest (BP)	66	34208	11	81	6.25548e-18	2.60645e-16	PSMC5,PSMD10,PSMA7,PSMC1,PSMC4,PSMC6,PSMC3,RFWD2,PSMD1,PSMA3,PSMD2
13 genes	130	GO:0000075	cell cycle checkpoint (BP)	131	34208	13	81	6.22713e-18	2.91897e-16	CLSPN,PSMC5,PSMD10,PSMA7,PSMC1,DDB1,PSMC4,PSMC6,PSMC3,RFWD2,PSMD1,PSMA3,PSMD2
10 genes	129	GO:0006521	regulation of cellular amino acid metabolic process (BP)	51	34208	10	81	3.67833e-17	1.37937e-15	PSMC5,PSMD10,PSMA7,PSMC1,PSMC4,PSMC6,PSMC3,PSMD1,PSMA3,PSMD2
10 genes	119	GO:0051436	negative regulation of ubiquitin-protein ligase activity involved in mitotic cell cycle (BP)	65	34208	10	81	5.0187e-16	1.71092e-14	PSMC5,PSMD10,PSMA7,PSMC1,PSMC4,PSMC6,PSMC3,PSMD1,PSMA3,PSMD2
12 genes	87	GO:0000082	G1/S transition of mitotic cell cycle (BP)	145	34208	12	81	1.16512e-15	3.641e-14	PSMC5,PSMD10,PSMA7,PSMC1,PSMC4,PSMC6,PSMC3,CUL1,PSMD1,PSMA3,PSMD2,CUL4A
14 genes	36	GO:0008380	RNA splicing (BP)	267	34208	14	81	2.53043e-15	7.29932e-14	SRRM2,SRSF3,PUF60,SNRNP200,PABPC1,LUC7L3,SF3B3,AQR,SRRM1,RNPS1,PRPF4B,PRPF19,PRPF40A,HNRNPH1
11 genes	88	GO:0000084	S phase of mitotic cell cycle (BP)	112	34208	11	81	2.80311e-15	7.50833e-14	PSMC5,PSMD10,PSMA7,PSMC1,PSMC4,PSMC6,PSMC3,CUL1,PSMD1,PSMA3,PSMD2
10 genes	127	GO:0000216	M/G1 transition of mitotic cell cycle (BP)	78	34208	10	81	3.44209e-15	8.60521e-14	PSMC5,PSMD10,PSMA7,PSMC1,PSMC4,PSMC6,PSMC3,PSMD1,PSMA3,PSMD2
10 genes	59	GO:0002474	antigen processing and presentation of peptide antigen via MHC class I (BP)	94	34208	10	81	2.39951e-14	5.62385e-13	PSMC5,PSMD10,PSMA7,PSMC1,PSMC4,PSMC6,PSMC3,PSMD1,PSMA3,PSMD2
17 genes	1	GO:0006915	apoptotic process (BP)	594	34208	17	81	4.3457e-14	9.58609e-13	CLSPN,PSMC5,PSMD10,PSMA7,PSMC1,PUF60,RAD21,PSMC4,LUC7L3,PSMC6,PSMC3,TP63,CUL1,PSMD1,PSMA3,PSMD2,PDCD4
11 genes	69	GO:0006511	ubiquitin-dependent protein catabolic process (BP)	150	34208	11	81	7.4024e-14	1.54217e-12	NEDD8,PSMA7,PSMC6,BTRC,UCHL1,CUL1,PSMA3,USP28,USP25,CUL4A,UCHL5
11 genes	35	GO:0000398	nuclear mRNA splicing, via spliceosome (BP)	167	34208	11	81	2.42841e-13	4.79291e-12	SRRM2,SRSF3,SNRNP200,PABPC1,SF3B3,AQR,SRRM1,RNPS1,PRPF4B,PRPF19,HNRNPH1
13 genes	86	GO:0000278	mitotic cell cycle (BP)	304	34208	13	81	3.64747e-13	6.83901e-12	PSMC5,PSMD10,PSMA7,PSMC1,RAD21,PSMC4,PSMC6,BTRC,PSMC3,CUL1,PSMD1,PSMA3,PSMD2
14 genes	45	GO:0010467	gene expression (BP)	408	34208	14	81	8.33928e-13	1.48916e-11	RPL5,RPL11,EEF2,SRSF3,RPS7,RPL23,RPL26,SNRNP200,PABPC1,SF3B3,SRRM1,RNPS1,HNRNPH1,RPS3
10 genes	123	GO:0034641	cellular nitrogen compound metabolic process (BP)	200	34208	10	81	4.87566e-11	8.31079e-10	PSMC5,PSMD10,PSMA7,PSMC1,PSMC4,PSMC6,PSMC3,PSMD1,PSMA3,PSMD2
10 genes	107	GO:0042981	regulation of apoptotic process (BP)	205	34208	10	81	6.21759e-11	9.71498e-10	PSMC5,PSMD10,PSMA7,PSMC1,PSMC4,PSMC6,PSMC3,PSMD1,PSMA3,PSMD2
8 genes	46	GO:0006414	translational elongation (BP)	93	34208	8	81	5.99845e-11	9.78008e-10	RPL5,RPL11,EEF2,RPS7,RPL23,RPL26,EIF5A,RPS3
6 genes	201	GO:0030163	protein catabolic process (BP)	41	34208	6	81	6.14184e-10	9.21276e-09	PSMC5,PSMC1,PSMC4,PSMC6,BTRC,PSMC3
4 genes	209	GO:0010388	cullin deneddylation (BP)	9	34208	4	81	3.64182e-09	5.25263e-08	COPS5,COPS8,COPS4,COPS3
9 genes	84	GO:0006412	translation (BP)	241	34208	9	81	6.18045e-09	8.58395e-08	RPL5,RPL11,EEF2,RPS7,RPL23,COPS5,RPL26,PABPC1,RPS3
9 genes	61	GO:0044267	cellular protein metabolic process (BP)	284	34208	9	81	2.55444e-08	3.42113e-07	RPL5,RPL11,EEF2,RPS7,RPL23,RPL26,PABPC1,EIF5A,RPS3
6 genes	179	GO:0019083	viral transcription (BP)	82	34208	6	81	4.42823e-08	5.72616e-07	RPL5,RPL11,RPS7,RPL23,RPL26,RPS3
6 genes	176	GO:0006415	translational termination (BP)	87	34208	6	81	6.32639e-08	7.90799e-07	RPL5,RPL11,RPS7,RPL23,RPL26,RPS3
6 genes	164	GO:0006364	rRNA processing (BP)	90	34208	6	81	7.75625e-08	9.38256e-07	RPL5,RPL11,RRP1B,RPS7,RPL26,NOP56
6 genes	178	GO:0019058	viral infectious cycle (BP)	91	34208	6	81	8.28816e-08	9.71269e-07	RPL5,RPL11,RPS7,RPL23,RPL26,RPS3
6 genes	56	GO:0031018	endocrine pancreas development (BP)	121	34208	6	81	4.51697e-07	5.13292e-06	RPL5,RPL11,RPS7,RPL23,RPL26,RPS3
3 genes	336	GO:0042273	ribosomal large subunit biogenesis (BP)	10	34208	3	81	1.51648e-06	1.67259e-05	RPL5,RPL11,RPL26
9 genes	8	GO:0006508	proteolysis (BP)	543	34208	9	81	5.66832e-06	5.9045e-05	PSMC5,NEDD8,COPS5,PSMC1,PSMC4,UCHL1,USP28,USP25,UCHL5
2 genes	352	GO:0042753	positive regulation of circadian rhythm (BP)	2	34208	2	81	5.53774e-06	5.93329e-05	FBXW11,BTRC
