# Supplementary material for: Comparison of Modules of Wild Type and Mutant Huntingtin and TP53 Protein Interaction Networks: Implications in Biological Processes and Functions
Source: PLoS One. 2013 May 31;8(5):e64838. doi: 10.1371/journal.pone.0064838 (PMC3669416; doi:10.1371/journal.pone.0064838)
Supplement: Dataset S7 — The proteins belonging to different modules of mTP53 network and their GO term enrichment analysis. (XLS) [file pone.0064838.s007.xls]

## Sheet: Sheet1
GROUP1 : 193	GROUP2 : 127	GROUP3 : 25	GROUP4 : 111	GROUP5 : 122
UBC	BLM	VCP	CSNK2B	KDM1A
MPDZ	RAD51	UFD1L	BCCIP	ZBP1
PLEKHA1	XRCC2	HMOX1	EIF6	ZNF516
PLEKHA2	RAD51D	NSFL1C	TUBB2B	CTBP1
AMOT	WRN	UBXN7	CACNA1A	RREB1
MPP5	ATM	FAF1	LRIF1	ZNF217
INADL	H2AFX	HERPUD1	NRBP1	RCOR1
KIT	MDC1	SYVN1	TAF1D	HDAC2
PLCG1	NBN	HLA-A	CENPB	KDM5B
USP42	MRE11A	VDAC1	PIN1	CHD3
WDR18	RAD50	MCC	LEPR	MTA3
YTHDC2	MSH6	SUMO4	CCDC90B	HDAC1
IRF4	ATR	SNCA	CSNK2A2	TAL1
IRAK1	MSH2	SIAH1	RNPS1	MBD2
MAGED1	RFC1	TRIB3	SREK1	MBD3
CAMKK2	MLH1	ASCC2	SRRM1	RBBP7
OBSL1	CHEK2	LPL	PUF60	MTA2
TBKBP1	FANCD2	NDRG1	EIF3H	SIN3A
ATG3	BRCA2	UPF1	SRRM2	RBBP4
CUL7	PMS1	MME	EIF3F	MTA1
FBXW8	CHEK1	ATP5J2	WDR48	ESR1
KBTBD7	TP53BP1	WRAP73	PTN	SMARCA2
TP53	PAXIP1	GET4	CSNK2A1	HIST1H3A
MAEA	RPA1	OGT	PACS1	RB1
SMARCAL1	BRIP1	MGEA5	VAMP4	SMARCAD1
NEURL4	PMS2		HNRNPA2B1	PELP1
FXR2	TERF2		FGF1	CREBBP
NT5C2	TERF1		FGF2	TP73
NOC4L	CLSPN		FCP1	EP300
NME7	FANCG		MGMT	BRCA1
PSMD5	FANCA		ATF1	AR
NRD1	FANCM		MEPCE	JUN
UIMC1	TOP3A		HIRIP3	STAT3
BABAM1	APITD1		MAF1	HDAC3
PLOD1	RMI1		RPAP1	NCOR2
USP19	RPA2		BAG6	BCL3
HERC2	RECQL5		IMMT	NCOA6
USP20	HSP90B1		PDS5A	RELA
CALM1	RPA3		AKTIP	NR3C1
USP16	MX1		APLP1	ZBTB16
HTR2C	S100A7		UTP14A	PPARD
MPDU1	RNF168		TP53BP2	FOS
ATAD3B	BIRC5		PTEN	TAF1
USP11	FEN1		EEF1D	SMAD3
PCK1	AIRE		RPL5	ATF2
SQSTM1	RNF8		ARR3	MDM2
LLGL1	ERCC4		DVL2	SNAI1
PNKP	SLX4		ARRB1	UBE2I
LCK	C20ORF94		PTHLH	SUMO1
RASA1	SLX1B		PPP4C	PIAS3
EIF2C3	HUWE1		MAPK6	SMAD4
SIRT3	USP9X		ACTR1B	E2F1
C10ORF2	CASP4		PPBP	SRF
DBNL	PSMB1		MOB3B	DNMT1
PRKCI	MCL1		ITCH	WHSC1
PARD6B	CASP3		POLR2B	GFI1
PARD6A	PSMB3		BTF3	RXRA
PARD3	PSMA2		COL4A2	HIPK2
PARD6G	PSMA5		XKRY	SMAD2
PRKCZ	PSMA7		PROC	NR2E1
YWHAH	PSMA3		GABRR1	ZMYM2
ECT2	PLK1		XK	LMO4
CDC42	PSMA6		PFKFB4	SMAD1
MARK4	PSMA4		PYROXD2	KDM6B
PNMA1	PSMA1		CD163	CDK9
PNMA2	PSMB5		WFIKKN1	GTF2F1
YWHAZ	ERCC6L		PLXNA3	TOP2B
DCAF7	PSMD13		TCEAL7	SPI1
TUBG1	PSMB6		C19ORF46	STUB1
RASSF8	GLB1		ZNF784	ESCO1
DMWD	USP14		TCTEX1D2	GTF2I
CCDC88A	UCHL5		PPP1R1B	MYC
ARAF	PSMD6		DALRD3	TOPORS
SARS2	PSMD14		GNB5	PHF21A
JAM3	PSMD3		HEXB	ESCO2
USP44	PSMC2		LRP5L	SETDB1
PRKACA	PSMD7		NOTCH3	SUMO2
ICT1	PSMD10		STK16	HMG20B
MRPS22	PAAF1		IER3IP1	SUMO3
PVRL3	PSMC1		NMT2	HIST2H3C
F11R	PSMC4		ERCC8	CHAF1A
SDHA	SHFM1		PLEKHO1	GFI1B
SFN	PSMC5		MOXD1	DDIT3
YWHAG	PSMD2		CIC	UBTF
EXO1	ADRM1		ABHD4	PRDM1
PIK3R1	ATG4C		ANGPT2	ZMYM3
WNK1	ATXN7		TSEN54	SPIB
MLLT4	TRAF6		PITPNA	DHX9
C5ORF25	MAP3K5		C6ORF136	PRMT1
NOLC1	UBE3C		TNP1	TOP1
TSC1	RAD21		ODC1	HDAC5
YWHAB	PTP4A3		DACT1	RAN
TSC2	CPSF3L		IL8	HDGF
IRS1	NEK6		TSPY1	NCL
GRB2	CCDC85B		CPNE7	GTF3C3
INSR	MCRS1		CHRNA4	HSPA1A
LYST	ACTR5		VRK3	HSP90AA1
CDC25B	CYLD		RNF126	IRF2
MDM4	UBA5		ZNF71	KLF1
SYN1	C12ORF44		PTPRK	TLE1
CRK	PSMB7		MPP2	CDKN1A
DRD3	ANKRD44		MAGEB2	HDAC6
KHDRBS1	ANKRD52		C9ORF114	TUBA1A
ITK	BTN1A1		SARNP	SIRT1
NCK1	C2ORF44		ZHX1	CTNNB1
WAS	PPP6R2		PPID	DVL1
SRC	SRPX		DVL3	AURKA
BTK	OSBPL6		NAP1L1	UBE2N
FYN	DCTPP1		STK3	CHFR
YTHDC1	GPSM1		GBP2	ADD1
SH3GL1	BORA		PPP2R2D	KIAA0182
LYN	ANKRD28			BRF1
CDK1	DCX			UCHL1
CDC25C	CEP97			GMNN
RPS6KB1	PSD4			ACTL6B
NEDD4	SGOL1			MAZ
PACSIN3	FABP3			GDF9
PACSIN2	DNAJB9			MLLT1
PACSIN1	BICD1			MBD4
GAS7	DNHD1			HMG20A
SRGAP2	RGPD4			MYCN
EXOC1	NUAK1			KIF2C
DISC1	UBLCP1
CDC5L	JKAMP
ITSN1	TMF1
UNC119	MLF1IP
APBB1	CENPQ
MET
CDH1
RANBP9
DYRK1B
HNF4G
KIF5C
FNBP4
WBP4
HNRNPK
GRAP2
PRPF40A
KHDRBS2
ATAD3A
C20ORF24
BRF2
DYNC1H1
DCTN1
PAFAH1B1
PPP1CA
ADRBK1
WDR1
EMG1
CSN2
MPHOSPH8
ZRANB1
BICD2
FBXW11
NUDC
FADD
ABCA1
RIPK1
TNFRSF1A
CASP8
IKBKB
IKBKG
NEDD8
BTRC
NFKBIA
MAPK14
HCLS1
GADD45GIP1
CALB1
APC
RNF7
FBXO5
SPAG9
TANK
CDC34
NCF1
TNFSF11
C20ORF11
CCDC115
DENND5A
MKLN1
FBXL5
RAPSN
PTK6
NFKBIL1
JAM2
SSTR3
RPL13
STAU1
TUBB3
PPP1R12A
HBEGF
NUDT18

## Sheet: M1
Genes	Id	Annotations	Annotations details	NGR	TNGR	NG	TNG	Hyp	Hyp*	Genes
21 genes	147	GO:0048011	nerve growth factor receptor signaling pathway (BP)	215	34208	21	191	4.21764e-20	4.65206e-17	GRB2,NFKBIA,IKBKB,CDK1,PRKACA,MAGED1,IRS1,PLCG1,PIK3R1,CRK,UBC,ITSN1,SRC,TSC2,ECT2,YWHAB,MAPK14,PRKCI,IRAK1,SQSTM1,ADRBK1
13 genes	208	GO:0034329	cell junction assembly (BP)	90	34208	13	191	3.82916e-15	2.11178e-12	GRB2,PARD3,INADL,MPP5,MLLT4,F11R,PVRL3,PARD6G,PARD6B,CDH1,PARD6A,SRC,PRKCI
22 genes	107	GO:0007049	cell cycle (BP)	435	34208	22	191	6.26297e-15	2.30269e-12	PAFAH1B1,PARD3,PPP1CA,CDK1,RPS6KB1,NOLC1,USP16,KHDRBS1,FBXW11,TP53,MAEA,CDC5L,PARD6G,PARD6B,GADD45GIP1,PARD6A,CDC34,SRC,MPHOSPH8,ECT2,USP44,PRPF40A
11 genes	205	GO:0045216	cell-cell junction organization (BP)	58	34208	11	191	2.22785e-14	6.14329e-12	PARD3,INADL,MPP5,MLLT4,F11R,PVRL3,PARD6G,PARD6B,CDH1,PARD6A,PRKCI
9 genes	243	GO:0070830	tight junction assembly (BP)	31	34208	9	191	7.90934e-14	1.7448e-11	PARD3,INADL,MPP5,F11R,PARD6G,PARD6B,PARD6A,ECT2,PRKCI
20 genes	13	GO:0006468	protein phosphorylation (BP)	398	34208	20	191	1.28067e-13	2.3543e-11	FYN,CDC25B,IKBKB,CDK1,RPS6KB1,PACSIN1,DYRK1B,PRKACA,PRKCZ,LYN,PTK6,CAMKK2,WNK1,BTK,MARK4,ARAF,SRC,PRKCI,IRAK1,LCK
11 genes	101	GO:0050852	T cell receptor signaling pathway (BP)	87	34208	11	191	2.38171e-12	3.7529e-10	FYN,NCK1,NFKBIA,ITK,WAS,IKBKB,PLCG1,PIK3R1,GRAP2,UBC,LCK
30 genes	6	GO:0007165	signal transduction (BP)	1176	34208	30	191	3.89459e-12	5.36967e-10	RASSF8,HNRNPK,SRGAP2,RPS6KB1,TNFRSF1A,APBB1,KHDRBS1,PRKCZ,LYN,MKLN1,YWHAZ,MLLT4,RASA1,IRS1,PLCG1,PIK3R1,SH3GL1,RIPK1,BTRC,SFN,TANK,SRC,TSC2,ECT2,MAPK14,MET,KIT,HBEGF,IRAK1,PPP1R12A
17 genes	24	GO:0044419	interspecies interaction between organisms (BP)	328	34208	17	191	5.81104e-12	7.12175e-10	FYN,GRB2,NFKBIA,HNRNPK,NEDD4,CDC25C,LYN,TP53,F11R,PLCG1,PIK3R1,BTRC,GADD45GIP1,SRC,MPDZ,CUL7,LCK
19 genes	96	GO:0007596	blood coagulation (BP)	457	34208	19	191	1.46434e-11	1.61516e-09	FYN,JAM3,GRB2,CDC42,WAS,PRKACA,PRKCZ,LYN,YWHAZ,TP53,F11R,PLCG1,PIK3R1,CRK,SRC,JAM2,WDR1,MAPK14,LCK
11 genes	408	GO:0000086	G2/M transition of mitotic cell cycle (BP)	115	34208	11	191	5.28526e-11	4.85803e-09	PAFAH1B1,DYNC1H1,CDC25B,CDK1,CDC25C,PRKACA,KHDRBS1,MARK4,DCTN1,TUBG1,YWHAG
12 genes	62	GO:0046777	protein autophosphorylation (BP)	148	34208	12	191	4.87991e-11	4.89322e-09	FYN,PRKACA,LYN,PTK6,CAMKK2,RIPK1,MAPK14,MET,KIT,IRAK1,INSR,LCK
15 genes	169	GO:0051301	cell division (BP)	286	34208	15	191	9.05283e-11	7.68098e-09	PAFAH1B1,CDC42,PPP1CA,CDC25B,CDK1,CDC25C,USP16,MAEA,PARD6G,PARD6B,PARD6A,ECT2,USP44,PRPF40A,FBXO5
10 genes	232	GO:0050900	leukocyte migration (BP)	106	34208	10	191	4.65345e-10	3.42184e-08	FYN,JAM3,GRB2,LYN,F11R,PLCG1,PIK3R1,SRC,JAM2,LCK
9 genes	659	GO:0007173	epidermal growth factor receptor signaling pathway (BP)	76	34208	9	191	4.5043e-10	3.54874e-08	GRB2,CDC42,CDK1,PLCG1,PIK3R1,UBC,SRC,YWHAB,HBEGF
19 genes	1	GO:0006915	apoptotic process (BP)	594	34208	19	191	1.20358e-09	8.29715e-08	NFKBIA,PSMD5,MDM4,DBNL,CDK1,MAGED1,TP53,PNMA1,BTK,UBC,RIPK1,ITSN1,CDH1,SFN,ECT2,YWHAB,PNMA2,SQSTM1,LCK
14 genes	78	GO:0042493	response to drug (BP)	301	34208	14	191	1.8538e-09	1.20279e-07	FYN,HTR2C,IKBKB,CDK1,RPS6KB1,LYN,YWHAZ,TP53,PIK3R1,CDH1,APC,DRD3,MET,LCK
14 genes	166	GO:0000278	mitotic cell cycle (BP)	304	34208	14	191	2.10562e-09	1.29028e-07	PAFAH1B1,DYNC1H1,PSMD5,CDC25B,CDK1,CDC25C,PRKACA,UBC,BTRC,DCTN1,TUBG1,NUDC,FBXO5,YWHAG
9 genes	148	GO:0051092	positive regulation of NF-kappaB transcription factor activity (BP)	92	34208	9	191	2.54395e-09	1.47683e-07	NFKBIA,IKBKB,PRKCZ,BTK,UBC,RIPK1,PRKCI,IRAK1,TNFSF11
10 genes	140	GO:0008286	insulin receptor signaling pathway (BP)	139	34208	10	191	6.63868e-09	3.66123e-07	GRB2,CDK1,RPS6KB1,IRS1,PIK3R1,CRK,TSC1,TSC2,YWHAB,INSR
9 genes	54	GO:0016477	cell migration (BP)	105	34208	9	191	8.26826e-09	4.3428e-07	JAM3,NCK1,CDK1,NRD1,RPS6KB1,PTK6,CCDC88A,ZRANB1,PRPF40A
8 genes	335	GO:0031295	T cell costimulation (BP)	75	34208	8	191	9.9921e-09	5.00968e-07	FYN,GRB2,CDC42,LYN,PIK3R1,GRAP2,SRC,LCK
10 genes	131	GO:0006511	ubiquitin-dependent protein catabolic process (BP)	150	34208	10	191	1.38242e-08	6.62961e-07	USP42,NEDD8,USP19,USP16,USP11,USP20,BTRC,USP44,CUL7,SQSTM1
7 genes	59	GO:0018108	peptidyl-tyrosine phosphorylation (BP)	53	34208	7	191	1.87962e-08	8.2929e-07	FYN,LYN,BTK,SRC,KIT,INSR,LCK
13 genes	249	GO:0035556	intracellular signal transduction (BP)	303	34208	13	191	1.86295e-08	8.56183e-07	ITK,HCLS1,INADL,PRKCZ,LYN,RASA1,PLCG1,BTK,ITSN1,ARAF,ECT2,PRKCI,SQSTM1
7 genes	525	GO:0000226	microtubule cytoskeleton organization (BP)	55	34208	7	191	2.45132e-08	1.03992e-06	PAFAH1B1,CDK1,PRKCZ,MARK4,CCDC88A,TUBG1,DISC1
8 genes	324	GO:0045471	response to ethanol (BP)	92	34208	8	191	5.08475e-08	2.07721e-06	FYN,CDK1,RPS6KB1,TNFRSF1A,PIK3R1,DRD3,INSR,CASP8
7 genes	173	GO:0034138	toll-like receptor 3 signaling pathway (BP)	63	34208	7	191	6.43642e-08	2.53549e-06	NFKBIA,IKBKB,CDK1,UBC,RIPK1,MAPK14,IRAK1
7 genes	178	GO:0002756	MyD88-independent toll-like receptor signaling pathway (BP)	65	34208	7	191	8.02321e-08	3.05159e-06	NFKBIA,IKBKB,CDK1,UBC,RIPK1,MAPK14,IRAK1
7 genes	145	GO:0007265	Ras protein signal transduction (BP)	70	34208	7	191	1.34941e-07	4.96132e-06	GRB2,CDK1,TP53,GRAP2,SRC,YWHAB,MAPK14
12 genes	240	GO:0007411	axon guidance (BP)	307	34208	12	191	1.82434e-07	6.49113e-06	FYN,GRB2,NCK1,CDC42,SRGAP2,CDK1,PLCG1,SRC,YWHAB,MET,TUBB3,RANBP9
12 genes	40	GO:0045087	innate immune response (BP)	309	34208	12	191	1.95599e-07	6.74206e-06	NFKBIA,IKBKB,TBKBP1,CDK1,LYN,NCF1,BTK,UBC,RIPK1,TANK,MAPK14,IRAK1
8 genes	370	GO:0006461	protein complex assembly (BP)	111	34208	8	191	2.20372e-07	6.75197e-06	PARD3,MDM4,WAS,CDK1,TP53,PARD6B,LLGL1,RANBP9
7 genes	174	GO:0034142	toll-like receptor 4 signaling pathway (BP)	75	34208	7	191	2.18231e-07	6.8774e-06	NFKBIA,IKBKB,CDK1,UBC,RIPK1,MAPK14,IRAK1
10 genes	221	GO:0006916	anti-apoptosis (BP)	200	34208	10	191	2.08642e-07	6.97371e-06	RNF7,NFKBIA,IKBKB,CDK1,PRKCZ,YWHAZ,UBC,PRKCI,IRAK1,SQSTM1
9 genes	212	GO:0016567	protein ubiquitination (BP)	153	34208	9	191	2.1782e-07	7.06635e-06	DCAF7,NEDD4,FBXW11,BTRC,CDC34,HERC2,ATG3,FBXL5,IRAK1
7 genes	192	GO:0008063	Toll signaling pathway (BP)	77	34208	7	191	2.61933e-07	7.80843e-06	NFKBIA,IKBKB,CDK1,UBC,RIPK1,MAPK14,IRAK1
7 genes	142	GO:0008543	fibroblast growth factor receptor signaling pathway (BP)	78	34208	7	191	2.86408e-07	8.31336e-06	GRB2,IRS1,PLCG1,PIK3R1,SRC,TSC2,INSR
14 genes	99	GO:0045893	positive regulation of transcription, DNA-dependent (BP)	468	34208	14	191	4.44613e-07	1.25746e-05	IKBKB,YWHAH,APBB1,NOLC1,DYRK1B,USP16,FBXW11,CAMKK2,TP53,BTRC,CDH1,HNF4G,IRAK1,IRF4
7 genes	257	GO:0000187	activation of MAPK activity (BP)	87	34208	7	191	6.07238e-07	1.67446e-05	CDK1,UBC,MAPK14,MET,KIT,IRAK1,INSR
5 genes	130	GO:0016579	protein deubiquitination (BP)	31	34208	5	191	7.77569e-07	2.09185e-05	USP42,USP19,USP11,USP20,USP44
4 genes	301	GO:0006612	protein targeting to membrane (BP)	16	34208	4	191	1.62637e-06	4.27116e-05	PARD3,NCF1,ATG3,PRKCI
4 genes	477	GO:0045859	regulation of protein kinase activity (BP)	17	34208	4	191	2.11751e-06	5.43165e-05	CDC42,CAMKK2,TSC1,ECT2
7 genes	489	GO:0008624	induction of apoptosis by extracellular signals (BP)	106	34208	7	191	2.31632e-06	5.8066e-05	MAGED1,BTK,UBC,RIPK1,ITSN1,ECT2,SQSTM1
6 genes	188	GO:0034130	toll-like receptor 1 signaling pathway (BP)	69	34208	6	191	2.50649e-06	6.01013e-05	NFKBIA,IKBKB,CDK1,UBC,MAPK14,IRAK1
6 genes	196	GO:0034134	toll-like receptor 2 signaling pathway (BP)	69	34208	6	191	2.50649e-06	6.01013e-05	NFKBIA,IKBKB,CDK1,UBC,MAPK14,IRAK1
5 genes	382	GO:0051291	protein heterooligomerization (BP)	40	34208	5	191	2.89103e-06	6.78469e-05	GRB2,IRS1,TSC1,TSC2,CASP8
4 genes	242	GO:0071479	cellular response to ionizing radiation (BP)	19	34208	4	191	3.41848e-06	7.54116e-05	GRB2,TP53,ECT2,MAPK14
6 genes	176	GO:0002755	MyD88-dependent toll-like receptor signaling pathway (BP)	73	34208	6	191	3.49407e-06	7.55679e-05	NFKBIA,IKBKB,CDK1,UBC,MAPK14,IRAK1
3 genes	922	GO:0007097	nuclear migration (BP)	6	34208	3	191	3.38496e-06	7.61961e-05	PAFAH1B1,CDC42,NUDC
3 genes	989	GO:0051988	regulation of attachment of spindle microtubules to kinetochore (BP)	6	34208	3	191	3.38496e-06	7.61961e-05	CDC42,APC,ECT2
6 genes	194	GO:0002224	toll-like receptor signaling pathway (BP)	74	34208	6	191	3.78483e-06	8.02821e-05	NFKBIA,IKBKB,CDK1,UBC,MAPK14,IRAK1

## Sheet: M2
Genes	Id	Annotations	Annotations details	NGR	TNGR	NG	TNG	Hyp	Hyp*	Genes
33 genes	142	GO:0000075	cell cycle checkpoint (BP)	131	34208	33	127	5.29734e-52	2.51623e-49	CLSPN,PSMA2,PSMA6,PSMC2,PSMA5,PSMC5,PSMD10,PSMA7,PSMB3,PSMC1,PSMD13,ATR,PSMB1,PSMC4,PSMD6,CHEK2,PSMB6,RPA3,PSMD7,PSMD14,PSMB7,CHEK1,RPA1,PSMA1,PSMA3,FANCG,RPA2,PSMB5,PSMD2,MRE11A,ATM,PSMA4,PSMD3
26 genes	139	GO:0000216	M/G1 transition of mitotic cell cycle (BP)	78	34208	26	127	1.25541e-44	2.98161e-42	PSMA2,PSMA6,PSMC2,PSMA5,PSMC5,PSMD10,PSMA7,PSMB3,PSMC1,PSMD13,PSMB1,PSMC4,PSMD6,PSMB6,RPA3,PSMD7,PSMD14,PSMB7,RPA1,PSMA1,PSMA3,RPA2,PSMB5,PSMD2,PSMA4,PSMD3
28 genes	88	GO:0000084	S phase of mitotic cell cycle (BP)	112	34208	28	127	5.5826e-44	6.62933e-42	PSMA2,PSMA6,PSMC2,PSMA5,PSMC5,PSMD10,PSMA7,PSMB3,PSMC1,PSMD13,PSMB1,PSMC4,PSMD6,PSMB6,RPA3,PSMD7,PSMD14,PSMB7,RPA1,PSMA1,FEN1,PSMA3,RPA2,PSMB5,PSMD2,PSMA4,RFC1,PSMD3
36 genes	86	GO:0000278	mitotic cell cycle (BP)	304	34208	36	127	5.01185e-44	7.93544e-42	PSMA2,PSMA6,PSMC2,PSMA5,PSMC5,ERCC6L,PSMD10,PSMA7,PSMB3,PSMC1,PSMD13,PLK1,RAD21,PSMB1,PSMC4,CENPQ,PSMD6,APITD1,PSMB6,RPA3,PSMD7,PSMD14,PSMB7,MLF1IP,RPA1,PSMA1,FEN1,PSMA3,BIRC5,RPA2,PSMB5,PSMD2,SGOL1,PSMA4,RFC1,PSMD3
23 genes	141	GO:0006521	regulation of cellular amino acid metabolic process (BP)	51	34208	23	127	2.77284e-43	2.63419e-41	PSMA2,PSMA6,PSMC2,PSMA5,PSMC5,PSMD10,PSMA7,PSMB3,PSMC1,PSMD13,PSMB1,PSMC4,PSMD6,PSMB6,PSMD7,PSMD14,PSMB7,PSMA1,PSMA3,PSMB5,PSMD2,PSMA4,PSMD3
24 genes	138	GO:0006977	DNA damage response, signal transduction by p53 class mediator resulting in cell cycle arrest (BP)	66	34208	24	127	2.5719e-42	2.03609e-40	PSMA2,PSMA6,PSMC2,PSMA5,PSMC5,PSMD10,PSMA7,PSMB3,PSMC1,PSMD13,PSMB1,PSMC4,PSMD6,PSMB6,PSMD7,PSMD14,PSMB7,PSMA1,PSMA3,PSMB5,PSMD2,ATM,PSMA4,PSMD3
24 genes	133	GO:0051437	positive regulation of ubiquitin-protein ligase activity involved in mitotic cell cycle (BP)	71	34208	24	127	2.15158e-41	1.46e-39	PSMA2,PSMA6,PSMC2,PSMA5,PSMC5,PSMD10,PSMA7,PSMB3,PSMC1,PSMD13,PLK1,PSMB1,PSMC4,PSMD6,PSMB6,PSMD7,PSMD14,PSMB7,PSMA1,PSMA3,PSMB5,PSMD2,PSMA4,PSMD3
24 genes	137	GO:0051439	regulation of ubiquitin-protein ligase activity involved in mitotic cell cycle (BP)	75	34208	24	127	1.03441e-40	6.14178e-39	PSMA2,PSMA6,PSMC2,PSMA5,PSMC5,PSMD10,PSMA7,PSMB3,PSMC1,PSMD13,PLK1,PSMB1,PSMC4,PSMD6,PSMB6,PSMD7,PSMD14,PSMB7,PSMA1,PSMA3,PSMB5,PSMD2,PSMA4,PSMD3
26 genes	72	GO:0000209	protein polyubiquitination (BP)	107	34208	26	127	1.74158e-40	9.19165e-39	PSMA2,PSMA6,PSMC2,PSMA5,PSMC5,PSMD10,PSMA7,PSMB3,TRAF6,PSMC1,PSMD13,PSMB1,PSMC4,PSMD6,UBE3C,PSMB6,PSMD7,PSMD14,HUWE1,PSMB7,PSMA1,PSMA3,PSMB5,PSMD2,PSMA4,PSMD3
23 genes	131	GO:0051436	negative regulation of ubiquitin-protein ligase activity involved in mitotic cell cycle (BP)	65	34208	23	127	3.07118e-40	1.45881e-38	PSMA2,PSMA6,PSMC2,PSMA5,PSMC5,PSMD10,PSMA7,PSMB3,PSMC1,PSMD13,PSMB1,PSMC4,PSMD6,PSMB6,PSMD7,PSMD14,PSMB7,PSMA1,PSMA3,PSMB5,PSMD2,PSMA4,PSMD3
33 genes	69	GO:0006281	DNA repair (BP)	285	34208	33	127	5.80352e-40	2.50606e-38	BRCA2,CLSPN,FANCA,SLX1B,BLM,TP53BP1,FANCM,RAD51,SLX4,RAD51D,ATR,FANCD2,XRCC2,APITD1,ERCC4,PAXIP1,RAD50,RPA3,CHEK1,MSH2,RPA1,NBN,FEN1,H2AFX,FANCG,RECQL5,RPA2,MCRS1,MDC1,MSH6,ATM,RFC1,UCHL5
24 genes	136	GO:0031145	anaphase-promoting complex-dependent proteasomal ubiquitin-dependent protein catabolic process (BP)	80	34208	24	127	6.4163e-40	2.53979e-38	PSMA2,PSMA6,PSMC2,PSMA5,PSMC5,PSMD10,PSMA7,PSMB3,PSMC1,PSMD13,PLK1,PSMB1,PSMC4,PSMD6,PSMB6,PSMD7,PSMD14,PSMB7,PSMA1,PSMA3,PSMB5,PSMD2,PSMA4,PSMD3
26 genes	87	GO:0000082	G1/S transition of mitotic cell cycle (BP)	145	34208	26	127	1.06614e-36	3.89551e-35	PSMA2,PSMA6,PSMC2,PSMA5,PSMC5,PSMD10,PSMA7,PSMB3,PSMC1,PSMD13,PSMB1,PSMC4,PSMD6,PSMB6,RPA3,PSMD7,PSMD14,PSMB7,RPA1,PSMA1,PSMA3,RPA2,PSMB5,PSMD2,PSMA4,PSMD3
28 genes	113	GO:0042981	regulation of apoptotic process (BP)	205	34208	28	127	5.59983e-36	1.89994e-34	PSMA2,PSMA6,PSMC2,PSMA5,PSMC5,PSMD10,PSMA7,WRN,PSMB3,TRAF6,PSMC1,PSMD13,PSMB1,PSMC4,PSMD6,MCL1,PSMB6,PSMD7,PSMD14,PSMB7,PSMA1,PSMA3,CASP4,PSMB5,PSMD2,PSMA4,CASP3,PSMD3
23 genes	58	GO:0002474	antigen processing and presentation of peptide antigen via MHC class I (BP)	94	34208	23	127	6.14533e-36	1.94602e-34	PSMA2,PSMA6,PSMC2,PSMA5,PSMC5,PSMD10,PSMA7,PSMB3,PSMC1,PSMD13,PSMB1,PSMC4,PSMD6,PSMB6,PSMD7,PSMD14,PSMB7,PSMA1,PSMA3,PSMB5,PSMD2,PSMA4,PSMD3
20 genes	122	GO:0006302	double-strand break repair (BP)	59	34208	20	127	1.27605e-34	3.78827e-33	BRCA2,BRIP1,TP53BP1,RNF8,RAD51,RAD21,CHEK2,RAD50,RPA3,RNF168,MSH2,RPA1,NBN,FEN1,H2AFX,RPA2,MDC1,MRE11A,ATM,ACTR5
33 genes	1	GO:0006915	apoptotic process (BP)	594	34208	33	127	2.34399e-29	6.54938e-28	CLSPN,PSMA2,PSMA6,PSMC2,PSMA5,PSMC5,PSMD10,PSMA7,PSMB3,TRAF6,PSMC1,PSMD13,RAD21,PSMB1,PSMC4,PSMD6,MCL1,CHEK2,PSMB6,PSMD7,PSMD14,PSMB7,NBN,PSMA1,NEK6,PSMA3,BIRC5,CASP4,PSMB5,PSMD2,PSMA4,CASP3,PSMD3
16 genes	316	GO:0000724	double-strand break repair via homologous recombination (BP)	40	34208	16	127	2.84845e-29	7.51674e-28	BRCA2,BLM,TP53BP1,RAD51,SLX4,XRCC2,ERCC4,RAD50,RPA3,RPA1,NBN,H2AFX,RPA2,MDC1,ATM,SHFM1
23 genes	135	GO:0034641	cellular nitrogen compound metabolic process (BP)	200	34208	23	127	7.93417e-28	1.98354e-26	PSMA2,PSMA6,PSMC2,PSMA5,PSMC5,PSMD10,PSMA7,PSMB3,PSMC1,PSMD13,PSMB1,PSMC4,PSMD6,PSMB6,PSMD7,PSMD14,PSMB7,PSMA1,PSMA3,PSMB5,PSMD2,PSMA4,PSMD3
18 genes	19	GO:0006310	DNA recombination (BP)	86	34208	18	127	6.3268e-27	1.50262e-25	BRCA2,BLM,WRN,RAD51,SLX4,RAD51D,RAD21,XRCC2,PAXIP1,RAD50,RPA3,RPA1,H2AFX,RECQL5,RPA2,MCRS1,ACTR5,UCHL5
23 genes	140	GO:0016071	mRNA metabolic process (BP)	223	34208	23	127	1.04371e-26	2.36077e-25	PSMA2,PSMA6,PSMC2,PSMA5,PSMC5,PSMD10,PSMA7,PSMB3,PSMC1,PSMD13,PSMB1,PSMC4,PSMD6,PSMB6,PSMD7,PSMD14,PSMB7,PSMA1,PSMA3,PSMB5,PSMD2,PSMA4,PSMD3
23 genes	127	GO:0016070	RNA metabolic process (BP)	257	34208	23	127	2.8993e-25	6.25986e-24	PSMA2,PSMA6,PSMC2,PSMA5,PSMC5,PSMD10,PSMA7,PSMB3,PSMC1,PSMD13,PSMB1,PSMC4,PSMD6,PSMB6,PSMD7,PSMD14,PSMB7,PSMA1,PSMA3,PSMB5,PSMD2,PSMA4,PSMD3
24 genes	132	GO:0016032	viral reproduction (BP)	329	34208	24	127	3.38234e-24	6.98527e-23	PSMA2,PSMA6,BICD1,PSMC2,PSMA5,PSMC5,PSMD10,PSMA7,PSMB3,PSMC1,PSMD13,PSMB1,PSMC4,PSMD6,PSMB6,PSMD7,PSMD14,PSMB7,PSMA1,PSMA3,PSMB5,PSMD2,PSMA4,PSMD3
12 genes	323	GO:0051603	proteolysis involved in cellular protein catabolic process (BP)	27	34208	12	127	6.66818e-23	1.31974e-21	PSMA2,PSMA6,PSMA5,PSMA7,PSMB3,PSMB1,PSMB6,PSMB7,PSMA1,PSMA3,PSMB5,PSMA4
12 genes	198	GO:0000723	telomere maintenance (BP)	50	34208	12	127	4.33526e-19	8.237e-18	BLM,WRN,ERCC4,RAD50,RPA3,TERF2,RPA1,NBN,TERF1,FEN1,RPA2,RFC1
12 genes	145	GO:0006200	ATP catabolic process (BP)	82	34208	12	127	2.67827e-16	4.893e-15	PSMC2,BLM,PSMC5,WRN,PMS1,MLH1,PSMC1,PSMC4,PSMD6,PMS2,MSH2,MSH6
9 genes	328	GO:0007131	reciprocal meiotic recombination (BP)	26	34208	9	127	2.97453e-16	5.23297e-15	RAD51,PMS1,MLH1,RAD51D,RAD21,PMS2,RAD50,MSH6,ATM
14 genes	68	GO:0006511	ubiquitin-dependent protein catabolic process (BP)	150	34208	14	127	5.30002e-16	8.9911e-15	PSMA2,PSMA6,PSMC2,PSMA5,PSMA7,USP14,PSMB6,PSMD14,CYLD,USP9X,PSMA1,PSMA3,PSMA4,UCHL5
8 genes	226	GO:0000077	DNA damage checkpoint (BP)	26	34208	8	127	4.26202e-14	6.9809e-13	CLSPN,BRIP1,ATR,CHEK2,CHEK1,NBN,H2AFX,ATM
18 genes	54	GO:0007049	cell cycle (BP)	435	34208	18	127	4.88334e-14	7.73195e-13	BRCA2,CLSPN,RNF8,MLH1,ATR,FANCD2,CHEK2,RAD50,TERF2,BORA,CYLD,CHEK1,USP9X,NBN,NEK6,TERF1,H2AFX,MDC1
12 genes	173	GO:0006974	response to DNA damage stimulus (BP)	129	34208	12	127	7.30614e-14	1.11949e-12	BLM,WRN,NUAK1,ATR,APITD1,CHEK2,CHEK1,H2AFX,FANCG,MRE11A,ATM,CASP3
6 genes	267	GO:0031572	G2/M transition DNA damage checkpoint (BP)	22	34208	6	127	1.65163e-10	2.45164e-09	CLSPN,BLM,PLK1,CHEK1,NEK6,ATM
8 genes	279	GO:0007126	meiosis (BP)	70	34208	8	127	2.24741e-10	3.23491e-09	RAD51,XRCC2,TOP3A,RAD50,RPA1,NBN,H2AFX,MRE11A
10 genes	191	GO:0006260	DNA replication (BP)	152	34208	10	127	2.98323e-10	4.16774e-09	CLSPN,BLM,WRN,ATR,RPA3,CHEK1,RPA1,FEN1,RPA2,RMI1
4 genes	403	GO:0000730	DNA recombinase assembly (BP)	5	34208	4	127	9.03213e-10	1.22579e-08	RAD51,RPA3,RPA1,RPA2
8 genes	277	GO:0000236	mitotic prometaphase (BP)	85	34208	8	127	1.0937e-09	1.44308e-08	ERCC6L,PLK1,RAD21,CENPQ,APITD1,MLF1IP,BIRC5,SGOL1
8 genes	278	GO:0000087	M phase of mitotic cell cycle (BP)	95	34208	8	127	2.67826e-09	3.43831e-08	ERCC6L,PLK1,RAD21,CENPQ,APITD1,MLF1IP,BIRC5,SGOL1
12 genes	12	GO:0044419	interspecies interaction between organisms (BP)	328	34208	12	127	3.96858e-09	4.83353e-08	PSMC2,PSMA7,PSMB3,PSMB1,PSMB6,PAAF1,PSMB7,MLF1IP,PSMA3,PSMB5,MAP3K5,PSMA4
5 genes	337	GO:0006298	mismatch repair (BP)	17	34208	5	127	3.88992e-09	4.8624e-08	PMS1,MLH1,PMS2,MSH2,MSH6
7 genes	161	GO:0006289	nucleotide-excision repair (BP)	67	34208	7	127	5.94574e-09	7.06057e-08	BRCA2,SLX4,ERCC4,RPA3,RPA1,RPA2,RFC1
4 genes	189	GO:0000712	resolution of meiotic recombination intermediates (BP)	7	34208	4	127	6.28617e-09	7.10936e-08	FANCM,MLH1,APITD1,ERCC4
4 genes	467	GO:0031297	replication fork processing (BP)	7	34208	4	127	6.28617e-09	7.10936e-08	BLM,FANCM,WRN,APITD1
5 genes	196	GO:0032201	telomere maintenance via semi-conservative replication (BP)	21	34208	5	127	1.26406e-08	1.36461e-07	RPA3,RPA1,FEN1,RPA2,RFC1
4 genes	338	GO:0016446	somatic hypermutation of immunoglobulin genes (BP)	8	34208	4	127	1.25362e-08	1.38481e-07	MLH1,PMS2,MSH2,MSH6
14 genes	8	GO:0006508	proteolysis (BP)	543	34208	14	127	1.64102e-08	1.69453e-07	PSMC2,PSMC5,PSMC1,PSMC4,PSMD6,USP14,PSMD14,CYLD,USP9X,ATG4C,CASP4,SHFM1,CASP3,UCHL5
5 genes	197	GO:0000722	telomere maintenance via recombination (BP)	22	34208	5	127	1.63098e-08	1.72159e-07	RPA3,RPA1,FEN1,RPA2,RFC1
4 genes	327	GO:0090399	replicative senescence (BP)	9	34208	4	127	2.25002e-08	2.27396e-07	ATR,CHEK2,CHEK1,ATM
3 genes	433	GO:0010834	telomere maintenance via telomere shortening (BP)	3	34208	3	127	4.99734e-08	4.84436e-07	ERCC4,TERF2,TERF1
5 genes	347	GO:0006259	DNA metabolic process (BP)	27	34208	5	127	4.92618e-08	4.87486e-07	FANCM,WRN,RAD51D,RECQL5,MRE11A
4 genes	199	GO:0007004	telomere maintenance via telomerase (BP)	11	34208	4	127	5.85908e-08	5.56613e-07	RAD50,TERF2,TERF1,RFC1
5 genes	200	GO:0006271	DNA strand elongation involved in DNA replication (BP)	30	34208	5	127	8.61857e-08	8.0271e-07	RPA3,RPA1,FEN1,RPA2,RFC1
4 genes	290	GO:0045190	isotype switching (BP)	13	34208	4	127	1.26218e-07	1.15295e-06	MLH1,MSH2,NBN,MSH6
3 genes	341	GO:0016447	somatic recombination of immunoglobulin gene segments (BP)	5	34208	3	127	4.97021e-07	4.37194e-06	PMS2,MSH2,MSH6
3 genes	340	GO:0045910	negative regulation of DNA recombination (BP)	5	34208	3	127	4.97021e-07	4.37194e-06	BLM,MSH2,MSH6
5 genes	163	GO:0006283	transcription-coupled nucleotide-excision repair (BP)	44	34208	5	127	6.30043e-07	5.34412e-06	ERCC4,RPA3,RPA1,RPA2,RFC1
5 genes	36	GO:0010212	response to ionizing radiation (BP)	44	34208	5	127	6.30043e-07	5.34412e-06	RNF8,PAXIP1,RNF168,H2AFX,ATM
4 genes	286	GO:0010165	response to X-ray (BP)	19	34208	4	127	6.72512e-07	5.50764e-06	BRCA2,BLM,XRCC2,MSH2
4 genes	289	GO:0051276	chromosome organization (BP)	19	34208	4	127	6.72512e-07	5.50764e-06	BRCA2,BLM,RPA1,MRE11A
4 genes	172	GO:0006297	nucleotide-excision repair, DNA gap filling (BP)	20	34208	4	127	8.38225e-07	6.63594e-06	RPA3,RPA1,RPA2,RFC1
4 genes	322	GO:0008630	DNA damage response, signal transduction resulting in induction of apoptosis (BP)	20	34208	4	127	8.38225e-07	6.63594e-06	MLH1,CHEK2,MSH6,ATM
3 genes	339	GO:0000710	meiotic mismatch repair (BP)	6	34208	3	127	9.9134e-07	7.59494e-06	ERCC4,MSH2,MSH6
3 genes	326	GO:0006975	DNA damage induced protein phosphorylation (BP)	6	34208	3	127	9.9134e-07	7.59494e-06	CHEK2,CHEK1,ATM
4 genes	393	GO:0000718	nucleotide-excision repair, DNA damage removal (BP)	21	34208	4	127	1.03248e-06	7.78457e-06	ERCC4,RPA3,RPA1,RPA2
9 genes	89	GO:0051301	cell division (BP)	286	34208	9	127	1.31854e-06	9.78607e-06	ERCC6L,RNF8,RAD21,CHEK2,BORA,USP9X,TERF1,BIRC5,SGOL1
5 genes	157	GO:0018105	peptidyl-serine phosphorylation (BP)	52	34208	5	127	1.47238e-06	1.07597e-05	CLSPN,PLK1,ATR,NEK6,ATM
5 genes	186	GO:0007059	chromosome segregation (BP)	59	34208	5	127	2.77795e-06	1.99928e-05	RAD21,USP9X,NEK6,BIRC5,SGOL1
3 genes	62	GO:0061136	regulation of proteasomal protein catabolic process (BP)	9	34208	3	127	4.12978e-06	2.92783e-05	USP14,PSMD14,UCHL5
4 genes	287	GO:0010332	response to gamma radiation (BP)	30	34208	4	127	4.6069e-06	3.21806e-05	BRCA2,FANCD2,XRCC2,CHEK2
2 genes	431	GO:0001309	age-dependent telomere shortening (BP)	2	34208	2	127	1.36751e-05	9.14886e-05	TERF2,TERF1
2 genes	432	GO:0032214	negative regulation of telomere maintenance via semi-conservative replication (BP)	2	34208	2	127	1.36751e-05	9.14886e-05	TERF2,TERF1
2 genes	469	GO:0045950	negative regulation of mitotic recombination (BP)	2	34208	2	127	1.36751e-05	9.14886e-05	BLM,MLH1

## Sheet: M4
Genes	Id	Annotations	Annotations details	NGR	TNGR	NG	TNG	Hyp	Hyp*	Genes
18 genes	5	GO:0007165	signal transduction (BP)	1176	34208	18	108	2.96161e-08	1.50153e-05	EEF1D,MAPK6,MPP2,ARRB1,PLXNA3,CSNK2A1,FGF1,GNB5,IL8,PTPRK,TP53BP2,ANGPT2,STK3,CHRNA4,ARR3,PPP2R2D,FGF2,PPP1R1B

## Sheet: M5
Genes	Id	Annotations	Annotations details	NGR	TNGR	NG	TNG	Hyp	Hyp*	Genes
40 genes	39	GO:0000122	negative regulation of transcription from RNA polymerase II promoter (BP)	416	34208	40	121	2.63288e-46	2.88827e-43	TAL1,SIRT1,NCOR2,TP73,PPARD,HIST2H3C,UBE2I,HDAC3,CTBP1,MDM2,RCOR1,KDM6B,PRDM1,IRF2,MBD2,SNAI1,DNMT1,HDAC2,MTA2,SMARCA2,CTNNB1,GFI1,HDAC1,RBBP7,MYC,SPI1,KDM1A,E2F1,EP300,HDAC5,PHF21A,RXRA,HIPK2,TLE1,STAT3,MBD3,CREBBP,WHSC1,SMAD3,GFI1B
35 genes	87	GO:0045893	positive regulation of transcription, DNA-dependent (BP)	468	34208	35	121	1.78555e-36	9.79372e-34	FOS,TAL1,TP73,PPARD,DDIT3,RB1,JUN,SMAD4,BRCA1,DVL1,ZBTB16,SNAI1,RAN,HDAC2,GTF2F1,SMARCA2,CTNNB1,HDAC1,SMAD2,MYC,SMARCAD1,AR,SPI1,BCL3,E2F1,HIPK2,NCOA6,KLF1,STAT3,RREB1,TOPORS,RELA,CREBBP,BRF1,SMAD3
32 genes	68	GO:0045892	negative regulation of transcription, DNA-dependent (BP)	401	34208	32	121	3.35869e-34	1.22816e-31	SIRT1,PPARD,SIN3A,UBE2I,HDAC3,CTBP1,MDM2,RCOR1,RB1,JUN,SMAD4,BRCA1,MBD2,ZBTB16,HDAC2,SMARCA2,CTNNB1,GFI1,HDAC1,SMAD2,ZNF217,SUMO1,SPI1,GMNN,KDM5B,BCL3,KDM1A,HDAC6,E2F1,HDAC5,TLE1,RELA
35 genes	25	GO:0045944	positive regulation of transcription from RNA polymerase II promoter (BP)	578	34208	35	121	2.83192e-33	7.76653e-31	SMAD1,FOS,TAL1,SIRT1,TP73,SRF,LMO4,RB1,JUN,SMAD4,BRCA1,ESR1,HDAC2,MTA2,GTF2F1,SMARCA2,CTNNB1,HDAC1,SMAD2,MYC,AR,SPI1,BCL3,KDM1A,E2F1,EP300,HDAC5,RXRA,HIPK2,NCOA6,TAF1,STAT3,RELA,CREBBP,SMAD3
47 genes	0	GO:0006355	regulation of transcription, DNA-dependent (BP)	1609	34208	47	121	6.70982e-31	1.47213e-28	SMAD1,MAZ,CDK9,NCOR2,TP73,PPARD,DDIT3,GTF2I,CHAF1A,LMO4,HMG20B,MLLT1,ZMYM2,IRF2,SETDB1,PIAS3,ESR1,ZBTB16,HDAC2,NR3C1,RBBP4,SMARCA2,HDAC1,RBBP7,ZNF217,CHD3,HDGF,AR,KDM5B,KDM1A,ATF2,E2F1,EP300,PHF21A,TLE1,TAF1,KLF1,STAT3,RREB1,MBD3,CREBBP,WHSC1,BRF1,ZNF516,HMG20A,GFI1B,TOP2B
20 genes	281	GO:0016568	chromatin modification (BP)	224	34208	20	121	1.74915e-22	3.19803e-20	HDAC3,RCOR1,HMG20B,KDM6B,SETDB1,DNMT1,HDAC2,NR3C1,HDAC1,RBBP7,CHD3,SMARCAD1,KDM5B,KDM1A,HDAC6,HDAC5,PHF21A,WHSC1,HMG20A,GFI1B
15 genes	217	GO:0043066	negative regulation of apoptotic process (BP)	272	34208	15	121	5.54776e-14	8.69413e-12	SIRT1,SIN3A,CDKN1A,MDM2,SNAI1,HDAC2,CTNNB1,HDAC1,MYC,AR,BCL3,KDM1A,NR2E1,RELA,SMAD3
9 genes	370	GO:0006338	chromatin remodeling (BP)	54	34208	9	121	2.97912e-13	4.08512e-11	RB1,ACTL6B,HDAC2,RBBP4,SMARCA2,HDAC1,MYC,HDAC5,KLF1
15 genes	19	GO:0044419	interspecies interaction between organisms (BP)	328	34208	15	121	8.35954e-13	1.01893e-10	SIRT1,UBE2I,CTBP1,MDM2,RCOR1,RB1,TOP1,RAN,HDAC1,EP300,RXRA,TAF1,STAT3,RELA,CREBBP
12 genes	54	GO:0001701	in utero embryonic development (BP)	179	34208	12	121	2.07162e-12	2.27257e-10	NCOR2,SIN3A,ADD1,SRF,SMAD4,CTNNB1,SMAD2,AR,KLF1,MBD3,SMAD3,PRMT1
14 genes	83	GO:0006366	transcription from RNA polymerase II promoter (BP)	294	34208	14	121	2.92709e-12	2.91911e-10	FOS,CDK9,GTF2I,SRF,LMO4,MLLT1,DVL1,NR3C1,GTF2F1,ATF2,TAF1,RREB1,RELA,GFI1B
16 genes	92	GO:0007049	cell cycle (BP)	435	34208	16	121	3.75875e-12	3.43612e-10	ESCO2,CDK9,TP73,CHFR,UBE2I,DDIT3,CDKN1A,CHAF1A,HMG20B,BRCA1,RAN,RBBP4,ESCO1,EP300,AURKA,TAF1
6 genes	702	GO:0016925	protein sumoylation (BP)	14	34208	6	121	5.06982e-12	4.27815e-10	UBE2I,PIAS3,SUMO3,SUMO2,SUMO1,TOPORS
10 genes	287	GO:0006974	response to DNA damage stimulus (BP)	129	34208	10	121	3.62468e-11	2.8402e-09	SIRT1,TP73,DDIT3,CDKN1A,BRCA1,MYC,BCL3,HIPK2,TAF1,TOPORS
6 genes	739	GO:0016575	histone deacetylation (BP)	19	34208	6	121	4.51496e-11	3.30194e-09	SIRT1,HDAC3,HDAC2,HDAC1,HDAC6,HDAC5
8 genes	402	GO:0007179	transforming growth factor beta receptor signaling pathway (BP)	65	34208	8	121	8.2652e-11	5.66683e-09	SMAD1,FOS,GDF9,JUN,SMAD4,SMAD2,HIPK2,SMAD3
13 genes	74	GO:0008285	negative regulation of cell proliferation (BP)	341	34208	13	121	2.85227e-10	1.7383e-08	SMAD1,CTBP1,CDKN1A,SRF,JUN,SMAD4,ZBTB16,RBBP4,SMARCA2,CTNNB1,SMAD2,RXRA,HSPA1A
9 genes	186	GO:0030308	negative regulation of cell growth (BP)	113	34208	9	121	2.81002e-10	1.81329e-08	SIRT1,GDF9,CDKN1A,RB1,SMAD4,SMARCA2,RBBP7,HSPA1A,SMAD3
11 genes	37	GO:0006357	regulation of transcription from RNA polymerase II promoter (BP)	230	34208	11	121	6.66664e-10	3.84911e-08	FOS,TAL1,PPARD,ACTL6B,BRCA1,SMARCA2,SPIB,CHD3,MYCN,ATF2,STAT3
12 genes	70	GO:0042493	response to drug (BP)	301	34208	12	121	8.62281e-10	4.72961e-08	SMAD1,FOS,HDAC3,DDIT3,CDKN1A,JUN,TOP1,CTNNB1,MYC,EP300,STAT3,RELA
12 genes	18	GO:0008283	cell proliferation (BP)	312	34208	12	121	1.29431e-09	6.76123e-08	CDK9,PPARD,KIF2C,IRF2,RBBP7,UCHL1,HDGF,AR,E2F1,STAT3,CREBBP,GFI1B
4 genes	541	GO:0007183	SMAD protein complex assembly (BP)	8	34208	4	121	1.0311e-08	4.71297e-07	SMAD1,SMAD4,SMAD2,SMAD3
7 genes	512	GO:0001889	liver development (BP)	75	34208	7	121	9.45444e-09	4.71433e-07	JUN,CTNNB1,EP300,RXRA,KLF1,RELA,SMAD3
5 genes	249	GO:0042771	DNA damage response, signal transduction by p53 class mediator resulting in induction of apoptosis (BP)	21	34208	5	121	9.90729e-09	4.72534e-07	SIRT1,TP73,BCL3,EP300,HIPK2
4 genes	785	GO:0043518	negative regulation of DNA damage response, signal transduction by p53 class mediator (BP)	10	34208	4	121	3.07639e-08	1.34992e-06	SIRT1,MDM2,SNAI1,KDM1A
6 genes	277	GO:0043433	negative regulation of sequence-specific DNA binding transcription factor activity (BP)	54	34208	6	121	3.8853e-08	1.6393e-06	SIRT1,DDIT3,RB1,HDAC2,SUMO1,KDM1A
3 genes	1015	GO:0061198	fungiform papilla formation (BP)	3	34208	3	121	4.31687e-08	1.75393e-06	HDAC2,CTNNB1,HDAC1
4 genes	897	GO:0006476	protein deacetylation (BP)	11	34208	4	121	4.82111e-08	1.88884e-06	SIRT1,HDAC3,HDAC1,HDAC6
5 genes	408	GO:0030218	erythrocyte differentiation (BP)	29	34208	5	121	5.65251e-08	2.13821e-06	TAL1,ADD1,RCOR1,HIPK2,KLF1
7 genes	222	GO:0042127	regulation of cell proliferation (BP)	101	34208	7	121	7.59465e-08	2.68753e-06	TAL1,SIRT1,BRCA1,MBD2,DNMT1,NR3C1,TOPORS
8 genes	342	GO:0006260	DNA replication (BP)	152	34208	8	121	7.43125e-08	2.71736e-06	SIRT1,SIN3A,CHAF1A,BRCA1,TOP1,RBBP4,RBBP7,NCOA6
6 genes	252	GO:0034097	response to cytokine stimulus (BP)	62	34208	6	121	9.03719e-08	3.09806e-06	FOS,SRF,JUN,CTNNB1,STAT3,RELA
5 genes	492	GO:0032436	positive regulation of proteasomal ubiquitin-dependent protein catabolic process (BP)	32	34208	5	121	9.50418e-08	3.15942e-06	MDM2,STUB1,SUMO2,SUMO1,TAF1
7 genes	371	GO:0006351	transcription, DNA-dependent (BP)	105	34208	7	121	9.93371e-08	3.20508e-06	ESR1,GTF3C3,NR3C1,ZNF217,AR,BCL3,TOPORS
6 genes	270	GO:0006367	transcription initiation from RNA polymerase II promoter (BP)	68	34208	6	121	1.58148e-07	4.81911e-06	MAZ,CDK9,GTF2I,GTF2F1,NCOA6,TAF1
7 genes	100	GO:0014070	response to organic cyclic compound (BP)	112	34208	7	121	1.5492e-07	4.85565e-06	FOS,CDKN1A,JUN,EP300,RXRA,STAT3,RELA
7 genes	261	GO:0007568	aging (BP)	114	34208	7	121	1.74933e-07	5.18652e-06	FOS,SIN3A,DDIT3,JUN,NR3C1,RXRA,RELA
11 genes	72	GO:0010467	gene expression (BP)	408	34208	11	121	2.39869e-07	6.92463e-06	CDK9,PPARD,ESR1,NR3C1,GTF2F1,DHX9,AR,RXRA,NR2E1,TAF1,CREBBP
5 genes	404	GO:0048146	positive regulation of fibroblast proliferation (BP)	39	34208	5	121	2.66414e-07	7.3064e-06	CDKN1A,JUN,ESR1,MYC,E2F1
4 genes	817	GO:0060395	SMAD protein signal transduction (BP)	16	34208	4	121	2.62276e-07	7.37735e-06	FOS,JUN,SMAD4,HIPK2
5 genes	238	GO:0030521	androgen receptor signaling pathway (BP)	43	34208	5	121	4.40408e-07	1.07362e-05	RB1,BRCA1,RAN,CTNNB1,AR
4 genes	525	GO:0010718	positive regulation of epithelial to mesenchymal transition (BP)	18	34208	4	121	4.38562e-07	1.09341e-05	SMAD4,SNAI1,SMAD2,SMAD3
3 genes	543	GO:0031053	primary miRNA processing (BP)	5	34208	3	121	4.29456e-07	1.09561e-05	SMAD1,SMAD2,SMAD3
3 genes	526	GO:0051098	regulation of binding (BP)	5	34208	3	121	4.29456e-07	1.09561e-05	SMAD4,SMAD2,SMAD3
3 genes	1014	GO:0060789	hair follicle placode formation (BP)	5	34208	3	121	4.29456e-07	1.09561e-05	HDAC2,CTNNB1,HDAC1
4 genes	384	GO:0006325	chromatin organization (BP)	20	34208	4	121	6.906e-07	1.5461e-05	HMG20B,ACTL6B,HDAC5,HMG20A
4 genes	623	GO:0008630	DNA damage response, signal transduction resulting in induction of apoptosis (BP)	20	34208	4	121	6.906e-07	1.5461e-05	TP73,MBD4,BRCA1,TOPORS
4 genes	641	GO:0016573	histone acetylation (BP)	20	34208	4	121	6.906e-07	1.5461e-05	EP300,TAF1,MBD3,CREBBP
10 genes	43	GO:0008284	positive regulation of cell proliferation (BP)	361	34208	10	121	6.78281e-07	1.61755e-05	SIRT1,PPARD,GDF9,MDM2,HDAC2,HDAC1,MYC,AR,HIPK2,RELA
7 genes	183	GO:0016567	protein ubiquitination (BP)	153	34208	7	121	1.2857e-06	2.82083e-05	SIRT1,UBE2I,MDM2,BRCA1,UBE2N,STUB1,TOPORS
4 genes	246	GO:0009880	embryonic pattern specification (BP)	24	34208	4	121	1.49813e-06	3.04342e-05	SMAD1,ZBTB16,SMAD2,SMAD3
3 genes	885	GO:0010832	negative regulation of myotube differentiation (BP)	7	34208	3	121	1.49533e-06	3.09505e-05	HDAC3,HDAC1,HDAC5
3 genes	495	GO:0010870	positive regulation of receptor biosynthetic process (BP)	7	34208	3	121	1.49533e-06	3.09505e-05	HDAC2,HDAC1,HDAC6
9 genes	134	GO:0000278	mitotic cell cycle (BP)	304	34208	9	121	1.45315e-06	3.1257e-05	TUBA1A,CHFR,CDKN1A,HSP90AA1,RB1,KIF2C,GMNN,E2F1,AURKA
4 genes	752	GO:0000080	G1 phase of mitotic cell cycle (BP)	26	34208	4	121	2.09626e-06	4.18109e-05	CDKN1A,RB1,E2F1,TAF1
4 genes	382	GO:0001707	mesoderm formation (BP)	27	34208	4	121	2.45411e-06	4.64165e-05	SRF,SNAI1,SMAD2,SMAD3
4 genes	254	GO:0007346	regulation of mitotic cell cycle (BP)	27	34208	4	121	2.45411e-06	4.64165e-05	SIRT1,HDAC3,CDKN1A,RB1
4 genes	546	GO:0048589	developmental growth (BP)	27	34208	4	121	2.45411e-06	4.64165e-05	SRF,SMAD4,SMAD2,SMAD3
3 genes	518	GO:0048617	embryonic foregut morphogenesis (BP)	9	34208	3	121	3.57026e-06	6.42061e-05	CTNNB1,SMAD2,SMAD3
3 genes	577	GO:0061029	eyelid development in camera-type eye (BP)	9	34208	3	121	3.57026e-06	6.42061e-05	SRF,HDAC2,HDAC1
7 genes	40	GO:0043065	positive regulation of apoptotic process (BP)	178	34208	7	121	3.51755e-06	6.54027e-05	SIRT1,TP73,DDIT3,ZBTB16,CTNNB1,HDAC6,RXRA
5 genes	202	GO:0051726	regulation of cell cycle (BP)	67	34208	5	121	4.1292e-06	7.30602e-05	CTBP1,RB1,JUN,E2F1,HIPK2
5 genes	366	GO:0051091	positive regulation of sequence-specific DNA binding transcription factor activity (BP)	68	34208	5	121	4.44436e-06	7.73883e-05	UBE2I,KDM1A,EP300,HDAC5,HIPK2
5 genes	159	GO:0034130	toll-like receptor 1 signaling pathway (BP)	69	34208	5	121	4.77808e-06	8.06393e-05	FOS,JUN,UBE2N,ATF2,RELA
5 genes	170	GO:0034134	toll-like receptor 2 signaling pathway (BP)	69	34208	5	121	4.77808e-06	8.06393e-05	FOS,JUN,UBE2N,ATF2,RELA
10 genes	82	GO:0007596	blood coagulation (BP)	457	34208	10	121	5.54468e-06	9.21593e-05	SIN3A,HIST2H3C,RCOR1,HMG20B,KIF2C,IRF2,HDAC2,HDAC1,KDM1A,PHF21A
4 genes	160	GO:0045165	cell fate commitment (BP)	33	34208	4	121	5.62896e-06	9.21637e-05	TAL1,PRDM1,SMAD2,NR2E1
