# Supplementary material for: Comparison of Modules of Wild Type and Mutant Huntingtin and TP53 Protein Interaction Networks: Implications in Biological Processes and Functions
Source: PLoS One. 2013 May 31;8(5):e64838. doi: 10.1371/journal.pone.0064838 (PMC3669416; doi:10.1371/journal.pone.0064838)
Supplement: Dataset S8 — The list of LOF,GOF and GOF/LOF for wTP53 and mTP53 networks. (XLS) [file pone.0064838.s008.xls]

## Sheet: wTP53 BP
Unique wild type TP53
	Genes	Id	Annotations	Annotations details	NGR	TNGR	NG	TNG	Hyp	Hyp*	Genes
Cell cycle
W3	4 genes	467	GO:0045736	negative regulation of cyclin-dependent protein kinase activity (BP)	18	34208	4	180	2.14166e-06	4.11359e-05	CDKN1A,KAT2B,CDKN2A,HEXIM1
W3	5 genes	150	GO:0042787	protein ubiquitination involved in ubiquitin-dependent protein catabolic process (BP)	46	34208	5	180	4.39084e-06	7.57605e-05	UBE4B,MDM2,RCHY1,RBBP6,SMURF1
W3	9 genes	165	GO:0007050	cell cycle arrest (BP)	129	34208	9	180	3.01527e-08	8.77014e-07	TP73,CDKN1A,RB1,TSG101,FOXO4,KAT2B,CDKN2A,PML,ATM
Signaling
W1	17 genes	277	GO:0030168	platelet activation (BP)	234	34208	17	202	6.24395e-14	9.92788e-12	MAPK3,MAPK1,ARRB2,ARRB1,PRKCG,ALB,PRKCZ,YWHAZ,PRKCD,PRKCQ,PIK3R1,AKT1,RAF1,PRKCB,LAMP2,RAC1,PRKCA
W1	11 genes	60	GO:0048015	phosphatidylinositol-mediated signaling (BP)	73	34208	11	202	5.98276e-13	9.92788e-12	PIK3C3,BAD,PI4KB,MTOR,RPS6KB1,PIK3R1,AKT1,GSK3A,IGF1R,GSK3B,IRS2
W1	15 genes	96	GO:0007264	small GTPase mediated signal transduction (BP)	312	34208	15	202	6.6384e-10	5.27752e-08	FAM13B,RACGAP1,MAPK3,MAPK1,YWHAQ,SRGAP2,RALGPS2,RAB8A,BRAF,RAF1,RAC1,AKAP13,ARHGEF7,ARHGEF2,TIAM1
W1	7 genes	454	GO:0033138	positive regulation of peptidyl-serine phosphorylation (BP)	36	34208	7	202	1.6286e-09	1.10978e-07	DOCK7,PAK1,AKT1,BRAF,RAF1,GSK3A,ARAF
W1	5 genes	406	GO:0051493	regulation of cytoskeleton organization (BP)	13	34208	5	202	8.46161e-09	5.38159e-07	MAPK3,MAPK1,PTK2,MYCBP2,MARK2
W1	5 genes	558	GO:0046627	negative regulation of insulin receptor signaling pathway (BP)	20	34208	5	202	9.85621e-08	4.08818e-06	RPS6KB1,PRKCZ,PRKCD,PRKCQ,GSK3A
W1	9 genes	109	GO:0051056	regulation of small GTPase mediated signal transduction (BP)	172	34208	9	202	9.35107e-07	3.43112e-05	FAM13B,RACGAP1,SRGAP2,RAC1,AKAP13,RASAL2,ARHGEF7,ARHGEF2,TIAM1
W1	5 genes	584	GO:0016310	phosphorylation (BP)	36	34208	5	202	2.21948e-06	7.30134e-05	MTOR,PRKCG,NADK,AKT1,CDK5
W2	9 genes	231	GO:0033209	tumor necrosis factor-mediated signaling pathway (BP)	27	34208	9	148	1.82043e-15	1.35076e-12	TNFRSF11A,KRT18,TNFRSF17,TNFRSF18,TNFRSF14,RIPK1,TNFRSF1B,TRADD,TRAF2
W2	5 genes	583	GO:0070423	nucleotide-binding oligomerization domain containing signaling pathway (BP)	25	34208	5	148	7.01774e-08	5.20716e-06	IKBKB,TNFAIP3,ITCH,RPS27A,RIPK2
W2	5 genes	330	GO:0032480	negative regulation of type I interferon production (BP)	30	34208	5	148	1.8498e-07	1.05581e-05	PIN1,TNFAIP3,ITCH,RPS27A,MAVS
W2	8 genes	104	GO:0007166	cell surface receptor signaling pathway (BP)	171	34208	8	148	8.60002e-07	3.75366e-05	CD27,KHDRBS1,BIRC2,TNFRSF14,TNFRSF1B,BIRC3,CSNK1A1,EDN1
W3	3 genes	326	GO:0018026	peptidyl-lysine monomethylation (BP)	6	34208	3	180	2.83247e-06	5.24265e-05	SETD8,EHMT1,SETD7
Transcription processes and regulation
W3	16 genes	215	GO:0006334	nucleosome assembly (BP)	102	34208	16	180	2.24159e-19	2.85242e-17	KAT6A,NPM1,ASF1A,MCM2,HIST2H2AC,HJURP,HIST3H3,H3F3A,RBBP4,RBBP7,SMARCA5,CENPA,H2AFX,HIST1H4A,HIST1H3E,HIST2H2BE
W3	6 genes	444	GO:0016571	histone methylation (BP)	18	34208	6	180	3.43873e-10	1.3464e-08	PRMT7,CTCFL,SUV39H1,SUV420H2,EHMT1,PRMT1
W3	5 genes	60	GO:0006306	DNA methylation (BP)	19	34208	5	180	4.1789e-08	1.1817e-06	MLL,MGMT,GATAD2A,BAZ2A,EHMT1
W3	3 genes	626	GO:0018076	N-terminal peptidyl-lysine acetylation (BP)	3	34208	3	180	1.43285e-07	3.47295e-06	KAT2B,EP300,CREBBP
W3	4 genes	565	GO:0034968	histone lysine methylation (BP)	10	34208	4	180	1.519e-07	3.59615e-06	SETD8,SUV39H1,EHMT1,SETD7
W3	4 genes	747	GO:0043984	histone H4-K16 acetylation (BP)	11	34208	4	180	2.37719e-07	5.26082e-06	MLL,KAT8,MSL3,KAT7
W3	3 genes	443	GO:0018216	peptidyl-arginine methylation (BP)	4	34208	3	180	5.70915e-07	1.21082e-05	PRMT7,PRMT5,PRMT1
W3	6 genes	283	GO:0006368	transcription elongation from RNA polymerase II promoter (BP)	65	34208	6	180	1.24655e-06	2.58976e-05	CTDP1,CDK9,GTF2E1,GTF2F2,TBP,TAF1
W3	3 genes	446	GO:0043985	histone H4-R3 methylation (BP)	5	34208	3	180	1.42175e-06	2.83793e-05	PRMT7,PRMT5,PRMT1
W3	4 genes	437	GO:0006333	chromatin assembly or disassembly (BP)	9	34208	4	180	9.15167e-08	2.3291e-06	ASF1A,HDAC8,SMARCA5,BAZ1B
W3	3 genes	804	GO:0000183	chromatin silencing at rDNA (BP)	7	34208	3	180	4.9376e-06	7.97853e-05	SUV39H1,SMARCA5,BAZ2A
W3	3 genes	728	GO:0031065	positive regulation of histone deacetylation (BP)	7	34208	3	180	4.9376e-06	7.97853e-05	CTBP1,PML,NCOR1
W3	3 genes	721	GO:0051567	histone H3-K9 methylation (BP)	7	34208	3	180	4.9376e-06	7.97853e-05	SUV39H1,BAZ2A,EHMT1
W4	14 genes	36	GO:0008380	RNA splicing (BP)	267	34208	14	81	2.53043e-15	7.29932e-14	SRRM2,SRSF3,PUF60,SNRNP200,PABPC1,LUC7L3,SF3B3,AQR,SRRM1,RNPS1,PRPF4B,PRPF19,PRPF40A,HNRNPH1
W4	11 genes	35	GO:0000398	nuclear mRNA splicing, via spliceosome (BP)	167	34208	11	81	2.42841e-13	4.79291e-12	SRRM2,SRSF3,SNRNP200,PABPC1,SF3B3,AQR,SRRM1,RNPS1,PRPF4B,PRPF19,HNRNPH1
W7	3 genes	181	GO:0051568	histone H3-K4 methylation (BP)	14	34208	3	35	3.54376e-07	4.53602e-05	MLL2,ASH2L,RBBP5
Apotosis
W2	13 genes	133	GO:0006917	induction of apoptosis (BP)	185	34208	13	148	1.78716e-12	2.21012e-10	CD27,CASP6,SIVA1,NGFR,TP53,PPP2R1A,RIPK1,TNFRSF9,TNFRSF12A,PRMT2,DIABLO,TRADD,TRAIP
W2	6 genes	405	GO:0006919	activation of cysteine-type endopeptidase activity involved in apoptotic process (BP)	71	34208	6	148	6.72895e-07	3.12055e-05	ROBO1,RIPK1,DIABLO,MAP3K5,TRADD,TRAF2
DNA replication
W3	4 genes	680	GO:0006268	DNA unwinding involved in replication (BP)	8	34208	4	180	5.10526e-08	1.40464e-06	MCM2,MCM6,MCM4,MCM7
W3	6 genes	409	GO:0006270	DNA-dependent DNA replication initiation (BP)	21	34208	6	180	9.92087e-10	3.48257e-08	MCM2,MCM6,MCM5,MCM4,MCM7,MCM3
W3	6 genes	640	GO:0034080	CenH3-containing nucleosome assembly at centromere (BP)	22	34208	6	180	1.35818e-09	4.60875e-08	NPM1,HJURP,RBBP4,RBBP7,SMARCA5,CENPA
DNA damage and repair
W3	5 genes	492	GO:0045739	positive regulation of DNA repair (BP)	23	34208	5	180	1.18882e-07	2.95176e-06	TRIM28,UIMC1,MGMT,H2AFX,APEX1
Immunological
W2	5 genes	228	GO:0007249	I-kappaB kinase/NF-kappaB cascade (BP)	38	34208	5	148	6.33643e-07	3.13442e-05	IKBKB,TANK,RPS27A,MAP3K14,RIPK2
W2	12 genes	203	GO:0043123	positive regulation of I-kappaB kinase/NF-kappaB cascade (BP)	140	34208	12	148	1.24066e-12	1.84114e-10	TNFRSF11A,IKBKB,BIRC2,RIPK1,CFLAR,TRAF1,RPS27A,MAVS,MAP3K14,LTBR,RIPK2,TRADD
W2	6 genes	575	GO:0002218	activation of innate immune response (BP)	45	34208	6	148	4.19751e-08	3.46061e-06	IKBKB,TNFAIP3,ITCH,RPS27A,MAVS,RIPK2
Proteasomal degradation
W4	9 genes	61	GO:0044267	cellular protein metabolic process (BP)	284	34208	9	81	2.55444e-08	3.42113e-07	RPL5,RPL11,EEF2,RPS7,RPL23,RPL26,PABPC1,EIF5A,RPS3
W4	6 genes	201	GO:0030163	protein catabolic process (BP)	41	34208	6	81	6.14184e-10	9.21276e-09	PSMC5,PSMC1,PSMC4,PSMC6,BTRC,PSMC3
W1	4 genes	588	GO:0031397	negative regulation of protein ubiquitination (BP)	17	34208	4	202	2.6448e-06	8.41047e-05	ARRB2,ARRB1,PRKCG,CDK5
Translation
W1	6 genes	625	GO:0045727	positive regulation of translation (BP)	35	34208	6	202	5.53859e-08	2.5161e-06	MAPK3,MAPK1,MTOR,RPS6KB1,SAMD4A,RPS27L
W4	8 genes	46	GO:0006414	translational elongation (BP)	93	34208	8	81	5.99845e-11	9.78008e-10	RPL5,RPL11,EEF2,RPS7,RPL23,RPL26,EIF5A,RPS3
W4	6 genes	176	GO:0006415	translational termination (BP)	87	34208	6	81	6.32639e-08	7.90799e-07	RPL5,RPL11,RPS7,RPL23,RPL26,RPS3
W4	3 genes	336	GO:0042273	ribosomal large subunit biogenesis (BP)	10	34208	3	81	1.51648e-06	1.67259e-05	RPL5,RPL11,RPL26
W4	9 genes	84	GO:0006412	translation (BP)	241	34208	9	81	6.18045e-09	8.58395e-08	RPL5,RPL11,EEF2,RPS7,RPL23,COPS5,RPL26,PABPC1,RPS3
W4	6 genes	164	GO:0006364	rRNA processing (BP)	90	34208	6	81	7.75625e-08	9.38256e-07	RPL5,RPL11,RRP1B,RPS7,RPL26,NOP56
Cell Migaration and movement
W1	8 genes	264	GO:0001764	neuron migration (BP)	78	34208	8	202	2.11739e-08	1.12222e-06	YWHAE,MYH10,PTK2,CDK5,DISC1,TLX3,NDEL1,MARK2
W1	8 genes	152	GO:0007018	microtubule-based movement (BP)	90	34208	8	202	6.58929e-08	2.85736e-06	RACGAP1,KIF23,KIF5C,KLC1,KIF1B,KLC2,KIF5B,KIF1C
Circadian rhythm
W4	2 genes	352	GO:0042753	positive regulation of circadian rhythm (BP)	2	34208	2	81	5.53774e-06	5.93329e-05	FBXW11,BTRC
Others
W1	5 genes	407	GO:0030010	establishment of cell polarity (BP)	18	34208	5	202	5.49944e-08	2.62323e-06	PTK2,PRKCZ,IGF1R,RAB11FIP2,MARK2
W4	4 genes	209	GO:0010388	cullin deneddylation (BP)	9	34208	4	81	3.64182e-09	5.25263e-08	COPS5,COPS8,COPS4,COPS3
W4	6 genes	179	GO:0019083	viral transcription (BP)	82	34208	6	81	4.42823e-08	5.72616e-07	RPL5,RPL11,RPS7,RPL23,RPL26,RPS3
W4	6 genes	178	GO:0019058	viral infectious cycle (BP)	91	34208	6	81	8.28816e-08	9.71269e-07	RPL5,RPL11,RPS7,RPL23,RPL26,RPS3
W4	6 genes	56	GO:0031018	endocrine pancreas development (BP)	121	34208	6	81	4.51697e-07	5.13292e-06	RPL5,RPL11,RPS7,RPL23,RPL26,RPS3
Proteasomal
Others 3

## Sheet: mTP53 BP
Unique mutant TP53
	Genes	Id	Annotations	Annotations details	NGR	TNGR	NG	TNG	Hyp	Hyp*	Genes
Cell cycle
M1	3 genes	989	GO:0051988	regulation of attachment of spindle microtubules to kinetochore (BP)	6	34208	3	191	3.38496e-06	7.6196e-05	CDC42,APC,ECT2
M1	11 genes	408	GO:0000086	G2/M transition of mitotic cell cycle (BP)	115	34208	11	191	5.28526e-11	4.858e-09	PAFAH1B1,DYNC1H1,CDC25B,CDK1,CDC25C,PRKACA,KHDRBS1,MARK4,DCTN1,TUBG1,YWHAG
M1	15 genes	169	GO:0051301	cell division (BP)	286	34208	15	191	9.05283e-11	7.681e-09	PAFAH1B1,CDC42,PPP1CA,CDC25B,CDK1,CDC25C,USP16,MAEA,PARD6G,PARD6B,PARD6A,ECT2,USP44,PRPF40A,FBXO5
M2	6 genes	267	GO:0031572	G2/M transition DNA damage checkpoint (BP)	22	34208	6	127	1.65163e-10	2.4516e-09	CLSPN,BLM,PLK1,CHEK1,NEK6,ATM
M2	8 genes	279	GO:0007126	meiosis (BP)	70	34208	8	127	2.24741e-10	3.2349e-09	RAD51,XRCC2,TOP3A,RAD50,RPA1,NBN,H2AFX,MRE11A
M2	8 genes	277	GO:0000236	mitotic prometaphase (BP)	85	34208	8	127	1.0937e-09	1.4431e-08	ERCC6L,PLK1,RAD21,CENPQ,APITD1,MLF1IP,BIRC5,SGOL1
M2	8 genes	278	GO:0000087	M phase of mitotic cell cycle (BP)	95	34208	8	127	2.67826e-09	3.4383e-08	ERCC6L,PLK1,RAD21,CENPQ,APITD1,MLF1IP,BIRC5,SGOL1
M5	4 genes	254	GO:0007346	regulation of mitotic cell cycle (BP)	27	34208	4	121	2.45411e-06	4.6417e-05	SIRT1,HDAC3,CDKN1A,RB1
Signaling
M1	7 genes	173	GO:0034138	toll-like receptor 3 signaling pathway (BP)	63	34208	7	191	6.43642e-08	2.5355e-06	NFKBIA,IKBKB,CDK1,UBC,RIPK1,MAPK14,IRAK1
M1	7 genes	178	GO:0002756	MyD88-independent toll-like receptor signaling pathway (BP)	65	34208	7	191	8.02321e-08	3.0516e-06	NFKBIA,IKBKB,CDK1,UBC,RIPK1,MAPK14,IRAK1
M1	7 genes	145	GO:0007265	Ras protein signal transduction (BP)	70	34208	7	191	1.34941e-07	4.9613e-06	GRB2,CDK1,TP53,GRAP2,SRC,YWHAB,MAPK14
M1	7 genes	174	GO:0034142	toll-like receptor 4 signaling pathway (BP)	75	34208	7	191	2.18231e-07	6.8774e-06	NFKBIA,IKBKB,CDK1,UBC,RIPK1,MAPK14,IRAK1
M1	7 genes	192	GO:0008063	Toll signaling pathway (BP)	77	34208	7	191	2.61933e-07	7.8084e-06	NFKBIA,IKBKB,CDK1,UBC,RIPK1,MAPK14,IRAK1
M1	7 genes	257	GO:0000187	activation of MAPK activity (BP)	87	34208	7	191	6.07238e-07	1.6745e-05	CDK1,UBC,MAPK14,MET,KIT,IRAK1,INSR
M1	4 genes	477	GO:0045859	regulation of protein kinase activity (BP)	17	34208	4	191	2.11751e-06	5.4317e-05	CDC42,CAMKK2,TSC1,ECT2
M1	6 genes	188	GO:0034130	toll-like receptor 1 signaling pathway (BP)	69	34208	6	191	2.50649e-06	6.0101e-05	NFKBIA,IKBKB,CDK1,UBC,MAPK14,IRAK1
M1	6 genes	196	GO:0034134	toll-like receptor 2 signaling pathway (BP)	69	34208	6	191	2.50649e-06	6.0101e-05	NFKBIA,IKBKB,CDK1,UBC,MAPK14,IRAK1
M1	6 genes	176	GO:0002755	MyD88-dependent toll-like receptor signaling pathway (BP)	73	34208	6	191	3.49407e-06	7.5568e-05	NFKBIA,IKBKB,CDK1,UBC,MAPK14,IRAK1
M1	6 genes	194	GO:0002224	toll-like receptor signaling pathway (BP)	74	34208	6	191	3.78483e-06	8.0282e-05	NFKBIA,IKBKB,CDK1,UBC,MAPK14,IRAK1
M1	9 genes	659	GO:0007173	epidermal growth factor receptor signaling pathway (BP)	76	34208	9	191	4.5043e-10	3.5487e-08	GRB2,CDC42,CDK1,PLCG1,PIK3R1,UBC,SRC,YWHAB,HBEGF
M1	7 genes	59	GO:0018108	peptidyl-tyrosine phosphorylation (BP)	53	34208	7	191	1.87962e-08	8.2929e-07	FYN,LYN,BTK,SRC,KIT,INSR,LCK
M5	8 genes	402	GO:0007179	transforming growth factor beta receptor signaling pathway (BP)	65	34208	8	121	8.2652e-11	5.6668e-09	SMAD1,FOS,GDF9,JUN,SMAD4,SMAD2,HIPK2,SMAD3
M5	4 genes	541	GO:0007183	SMAD protein complex assembly (BP)	8	34208	4	121	1.0311e-08	4.713e-07	SMAD1,SMAD4,SMAD2,SMAD3
M5	4 genes	817	GO:0060395	SMAD protein signal transduction (BP)	16	34208	4	121	2.62276e-07	7.3774e-06	FOS,JUN,SMAD4,HIPK2
M5	5 genes	238	GO:0030521	androgen receptor signaling pathway (BP)	43	34208	5	121	4.40408e-07	1.0736e-05	RB1,BRCA1,RAN,CTNNB1,AR
M5	3 genes	495	GO:0010870	positive regulation of receptor biosynthetic process (BP)	7	34208	3	121	1.49533e-06	3.0951e-05	HDAC2,HDAC1,HDAC6
M5	7 genes	100	GO:0014070	response to organic cyclic compound (BP)	112	34208	7	121	1.5492e-07	4.8557e-06	FOS,CDKN1A,JUN,EP300,RXRA,STAT3,RELA
M5	6 genes	252	GO:0034097	response to cytokine stimulus (BP)	62	34208	6	121	9.03719e-08	3.0981e-06	FOS,SRF,JUN,CTNNB1,STAT3,RELA
M2	5 genes	157	GO:0018105	peptidyl-serine phosphorylation (BP)	52	34208	5	127	1.47238e-06	1.076e-05	CLSPN,PLK1,ATR,NEK6,ATM
Transcription processes and regulation
M5	6 genes	277	GO:0043433	negative regulation of sequence-specific DNA binding transcription factor activity (BP)	54	34208	6	121	3.8853e-08	1.6393e-06	SIRT1,DDIT3,RB1,HDAC2,SUMO1,KDM1A
M5	4 genes	384	GO:0006325	chromatin organization (BP)	20	34208	4	121	6.906e-07	1.5461e-05	HMG20B,ACTL6B,HDAC5,HMG20A
M5	3 genes	543	GO:0031053	primary miRNA processing (BP)	5	34208	3	121	4.29456e-07	1.0956e-05	SMAD1,SMAD2,SMAD3
M5	5 genes	366	GO:0051091	positive regulation of sequence-specific DNA binding transcription factor activity (BP)	68	34208	5	121	4.44436e-06	7.7388e-05	UBE2I,KDM1A,EP300,HDAC5,HIPK2
M5	6 genes	270	GO:0006367	transcription initiation from RNA polymerase II promoter (BP)	68	34208	6	121	1.58148e-07	4.8191e-06	MAZ,CDK9,GTF2I,GTF2F1,NCOA6,TAF1
M5	11 genes	37	GO:0006357	regulation of transcription from RNA polymerase II promoter (BP)	230	34208	11	121	6.66664e-10	3.8491e-08	FOS,TAL1,PPARD,ACTL6B,BRCA1,SMARCA2,SPIB,CHD3,MYCN,ATF2,STAT3
Apotosis
M5	7 genes	40	GO:0043065	positive regulation of apoptotic process (BP)	178	34208	7	121	3.51755e-06	6.5403e-05	SIRT1,TP73,DDIT3,ZBTB16,CTNNB1,HDAC6,RXRA
DNA replication
M2	4 genes	467	GO:0031297	replication fork processing (BP)	7	34208	4	127	6.28617e-09	7.1094e-08	BLM,FANCM,WRN,APITD1
M2	5 genes	196	GO:0032201	telomere maintenance via semi-conservative replication (BP)	21	34208	5	127	1.26406e-08	1.3646e-07	RPA3,RPA1,FEN1,RPA2,RFC1
M2	5 genes	197	GO:0000722	telomere maintenance via recombination (BP)	22	34208	5	127	1.63098e-08	1.7216e-07	RPA3,RPA1,FEN1,RPA2,RFC1
M2	4 genes	327	GO:0090399	replicative senescence (BP)	9	34208	4	127	2.25002e-08	2.274e-07	ATR,CHEK2,CHEK1,ATM
M2	3 genes	433	GO:0010834	telomere maintenance via telomere shortening (BP)	3	34208	3	127	4.99734e-08	4.8444e-07	ERCC4,TERF2,TERF1
M2	5 genes	347	GO:0006259	DNA metabolic process (BP)	27	34208	5	127	4.92618e-08	4.8749e-07	FANCM,WRN,RAD51D,RECQL5,MRE11A
M2	4 genes	199	GO:0007004	telomere maintenance via telomerase (BP)	11	34208	4	127	5.85908e-08	5.5661e-07	RAD50,TERF2,TERF1,RFC1
M2	4 genes	289	GO:0051276	chromosome organization (BP)	19	34208	4	127	6.72512e-07	5.5076e-06	BRCA2,BLM,RPA1,MRE11A
M2	5 genes	186	GO:0007059	chromosome segregation (BP)	59	34208	5	127	2.77795e-06	1.9993e-05	RAD21,USP9X,NEK6,BIRC5,SGOL1
M2	2 genes	431	GO:0001309	age-dependent telomere shortening (BP)	2	34208	2	127	1.36751e-05	9.1489e-05	TERF2,TERF1
M2	2 genes	432	GO:0032214	negative regulation of telomere maintenance via semi-conservative replication (BP)	2	34208	2	127	1.36751e-05	9.1489e-05	TERF2,TERF1
DNA damage and repair
M1	4 genes	242	GO:0071479	cellular response to ionizing radiation (BP)	19	34208	4	191	3.41848e-06	7.5412e-05	GRB2,TP53,ECT2,MAPK14
M2	18 genes	19	GO:0006310	DNA recombination (BP)	86	34208	18	127	6.3268e-27	1.5026e-25	BRCA2,BLM,WRN,RAD51,SLX4,RAD51D,RAD21,XRCC2,PAXIP1,RAD50,RPA3,RPA1,H2AFX,RECQL5,RPA2,MCRS1,ACTR5,UCHL5
M2	9 genes	328	GO:0007131	reciprocal meiotic recombination (BP)	26	34208	9	127	2.97453e-16	5.233e-15	RAD51,PMS1,MLH1,RAD51D,RAD21,PMS2,RAD50,MSH6,ATM
M2	4 genes	403	GO:0000730	DNA recombinase assembly (BP)	5	34208	4	127	9.03213e-10	1.2258e-08	RAD51,RPA3,RPA1,RPA2
M2	5 genes	337	GO:0006298	mismatch repair (BP)	17	34208	5	127	3.88992e-09	4.8624e-08	PMS1,MLH1,PMS2,MSH2,MSH6
M2	7 genes	161	GO:0006289	nucleotide-excision repair (BP)	67	34208	7	127	5.94574e-09	7.0606e-08	BRCA2,SLX4,ERCC4,RPA3,RPA1,RPA2,RFC1
M2	4 genes	189	GO:0000712	resolution of meiotic recombination intermediates (BP)	7	34208	4	127	6.28617e-09	7.1094e-08	FANCM,MLH1,APITD1,ERCC4
M2	3 genes	340	GO:0045910	negative regulation of DNA recombination (BP)	5	34208	3	127	4.97021e-07	4.3719e-06	BLM,MSH2,MSH6
M2	5 genes	163	GO:0006283	transcription-coupled nucleotide-excision repair (BP)	44	34208	5	127	6.30043e-07	5.3441e-06	ERCC4,RPA3,RPA1,RPA2,RFC1
M2	4 genes	286	GO:0010165	response to X-ray (BP)	19	34208	4	127	6.72512e-07	5.5076e-06	BRCA2,BLM,XRCC2,MSH2
M2	4 genes	172	GO:0006297	nucleotide-excision repair, DNA gap filling (BP)	20	34208	4	127	8.38225e-07	6.6359e-06	RPA3,RPA1,RPA2,RFC1
M2	3 genes	339	GO:0000710	meiotic mismatch repair (BP)	6	34208	3	127	9.9134e-07	7.5949e-06	ERCC4,MSH2,MSH6
M2	4 genes	393	GO:0000718	nucleotide-excision repair, DNA damage removal (BP)	21	34208	4	127	1.03248e-06	7.7846e-06	ERCC4,RPA3,RPA1,RPA2
M2	4 genes	287	GO:0010332	response to gamma radiation (BP)	30	34208	4	127	4.6069e-06	3.2181e-05	BRCA2,FANCD2,XRCC2,CHEK2
M2	2 genes	469	GO:0045950	negative regulation of mitotic recombination (BP)	2	34208	2	127	1.36751e-05	9.1489e-05	BLM,MLH1
M5	4 genes	785	GO:0043518	negative regulation of DNA damage response, signal transduction by p53 class mediator (BP)	10	34208	4	121	3.07639e-08	1.3499e-06	SIRT1,MDM2,SNAI1,KDM1A
M5	12 genes	70	GO:0042493	response to drug (BP)	301	34208	12	121	8.62281e-10	4.7296e-08	SMAD1,FOS,HDAC3,DDIT3,CDKN1A,JUN,TOP1,CTNNB1,MYC,EP300,STAT3,RELA
Immunological
M2	4 genes	338	GO:0016446	somatic hypermutation of immunoglobulin genes (BP)	8	34208	4	127	1.25362e-08	1.3848e-07	MLH1,PMS2,MSH2,MSH6
M2	4 genes	290	GO:0045190	isotype switching (BP)	13	34208	4	127	1.26218e-07	1.153e-06	MLH1,MSH2,NBN,MSH6
M2	3 genes	341	GO:0016447	somatic recombination of immunoglobulin gene segments (BP)	5	34208	3	127	4.97021e-07	4.3719e-06	PMS2,MSH2,MSH6
Development and differentiation
M5	12 genes	54	GO:0001701	in utero embryonic development (BP)	179	34208	12	121	2.07162e-12	2.2726e-10	NCOR2,SIN3A,ADD1,SRF,SMAD4,CTNNB1,SMAD2,AR,KLF1,MBD3,SMAD3,PRMT1
M5	7 genes	512	GO:0001889	liver development (BP)	75	34208	7	121	9.45444e-09	4.7143e-07	JUN,CTNNB1,EP300,RXRA,KLF1,RELA,SMAD3
M5	4 genes	246	GO:0009880	embryonic pattern specification (BP)	24	34208	4	121	1.49813e-06	3.0434e-05	SMAD1,ZBTB16,SMAD2,SMAD3
M5	4 genes	160	GO:0045165	cell fate commitment (BP)	33	34208	4	121	5.62896e-06	9.2164e-05	TAL1,PRDM1,SMAD2,NR2E1
M5	4 genes	525	GO:0010718	positive regulation of epithelial to mesenchymal transition (BP)	18	34208	4	121	4.38562e-07	1.0934e-05	SMAD4,SNAI1,SMAD2,SMAD3
M5	4 genes	546	GO:0048589	developmental growth (BP)	27	34208	4	121	2.45411e-06	4.6417e-05	SRF,SMAD4,SMAD2,SMAD3
M5	3 genes	518	GO:0048617	embryonic foregut morphogenesis (BP)	9	34208	3	121	3.57026e-06	6.4206e-05	CTNNB1,SMAD2,SMAD3
M5	3 genes	577	GO:0061029	eyelid development in camera-type eye (BP)	9	34208	3	121	3.57026e-06	6.4206e-05	SRF,HDAC2,HDAC1
M5	4 genes	382	GO:0001707	mesoderm formation (BP)	27	34208	4	121	2.45411e-06	4.6417e-05	SRF,SNAI1,SMAD2,SMAD3
M5	3 genes	1014	GO:0060789	hair follicle placode formation (BP)	5	34208	3	121	4.29456e-07	1.0956e-05	HDAC2,CTNNB1,HDAC1
M5	5 genes	408	GO:0030218	erythrocyte differentiation (BP)	29	34208	5	121	5.65251e-08	2.1382e-06	TAL1,ADD1,RCOR1,HIPK2,KLF1
Protein complex/membrane assambly/stabilization
M1	8 genes	370	GO:0006461	protein complex assembly (BP)	111	34208	8	191	2.20372e-07	6.752e-06	PARD3,MDM4,WAS,CDK1,TP53,PARD6B,LLGL1,RANBP9
M1	4 genes	301	GO:0006612	protein targeting to membrane (BP)	16	34208	4	191	1.62637e-06	4.2712e-05	PARD3,NCF1,ATG3,PRKCI
M1	5 genes	382	GO:0051291	protein heterooligomerization (BP)	40	34208	5	191	2.89103e-06	6.7847e-05	GRB2,IRS1,TSC1,TSC2,CASP8
M1	3 genes	922	GO:0007097	nuclear migration (BP)	6	34208	3	191	3.38496e-06	7.6196e-05	PAFAH1B1,CDC42,NUDC
Proteasomal degradation
M1	9 genes	212	GO:0016567	protein ubiquitination (BP)	153	34208	9	191	2.1782e-07	7.0664e-06	DCAF7,NEDD4,FBXW11,BTRC,CDC34,HERC2,ATG3,FBXL5,IRAK1
M1	5 genes	130	GO:0016579	protein deubiquitination (BP)	31	34208	5	191	7.77569e-07	2.0919e-05	USP42,USP19,USP11,USP20,USP44
M2	3 genes	62	GO:0061136	regulation of proteasomal protein catabolic process (BP)	9	34208	3	127	4.12978e-06	2.9278e-05	USP14,PSMD14,UCHL5
M2	12 genes	323	GO:0051603	proteolysis involved in cellular protein catabolic process (BP)	27	34208	12	127	6.66818e-23	1.3197e-21	PSMA2,PSMA6,PSMA5,PSMA7,PSMB3,PSMB1,PSMB6,PSMB7,PSMA1,PSMA3,PSMB5,PSMA4
M2	12 genes	145	GO:0006200	ATP catabolic process (BP)	82	34208	12	127	2.67827e-16	4.893e-15	PSMC2,BLM,PSMC5,WRN,PMS1,MLH1,PSMC1,PSMC4,PSMD6,PMS2,MSH2,MSH6
Cell-cell communication
M1	13 genes	208	GO:0034329	cell junction assembly (BP)	90	34208	13	191	3.82916e-15	2.1118e-12	GRB2,PARD3,INADL,MPP5,MLLT4,F11R,PVRL3,PARD6G,PARD6B,CDH1,PARD6A,SRC,PRKCI
M1	11 genes	205	GO:0045216	cell-cell junction organization (BP)	58	34208	11	191	2.22785e-14	6.1433e-12	PARD3,INADL,MPP5,MLLT4,F11R,PVRL3,PARD6G,PARD6B,CDH1,PARD6A,PRKCI
M1	9 genes	243	GO:0070830	tight junction assembly (BP)	31	34208	9	191	7.90934e-14	1.7448e-11	PARD3,INADL,MPP5,F11R,PARD6G,PARD6B,PARD6A,ECT2,PRKCI
M1	10 genes	232	GO:0050900	leukocyte migration (BP)	106	34208	10	191	4.65345e-10	3.4218e-08	FYN,JAM3,GRB2,LYN,F11R,PLCG1,PIK3R1,SRC,JAM2,LCK
M1	9 genes	54	GO:0016477	cell migration (BP)	105	34208	9	191	8.26826e-09	4.3428e-07	JAM3,NCK1,CDK1,NRD1,RPS6KB1,PTK6,CCDC88A,ZRANB1,PRPF40A
Cell proliferation/growth
M5	10 genes	43	GO:0008284	positive regulation of cell proliferation (BP)	361	34208	10	121	6.78281e-07	1.6176e-05	SIRT1,PPARD,GDF9,MDM2,HDAC2,HDAC1,MYC,AR,HIPK2,RELA
M5	7 genes	222	GO:0042127	regulation of cell proliferation (BP)	101	34208	7	121	7.59465e-08	2.6875e-06	TAL1,SIRT1,BRCA1,MBD2,DNMT1,NR3C1,TOPORS
M5	5 genes	404	GO:0048146	positive regulation of fibroblast proliferation (BP)	39	34208	5	121	2.66414e-07	7.3064e-06	CDKN1A,JUN,ESR1,MYC,E2F1
M5	9 genes	186	GO:0030308	negative regulation of cell growth (BP)	113	34208	9	121	2.81002e-10	1.8133e-08	SIRT1,GDF9,CDKN1A,RB1,SMAD4,SMARCA2,RBBP7,HSPA1A,SMAD3
Others
M1	8 genes	335	GO:0031295	T cell costimulation (BP)	75	34208	8	191	9.9921e-09	5.0097e-07	FYN,GRB2,CDC42,LYN,PIK3R1,GRAP2,SRC,LCK
M1	8 genes	324	GO:0045471	response to ethanol (BP)	92	34208	8	191	5.08475e-08	2.0772e-06	FYN,CDK1,RPS6KB1,TNFRSF1A,PIK3R1,DRD3,INSR,CASP8
M5	4 genes	897	GO:0006476	protein deacetylation (BP)	11	34208	4	121	4.82111e-08	1.8888e-06	SIRT1,HDAC3,HDAC1,HDAC6
M5	3 genes	526	GO:0051098	regulation of binding (BP)	5	34208	3	121	4.29456e-07	1.0956e-05	SMAD4,SMAD2,SMAD3
M5	3 genes	1015	GO:0061198	fungiform papilla formation (BP)	3	34208	3	121	4.31687e-08	1.7539e-06	HDAC2,CTNNB1,HDAC1
M5	7 genes	261	GO:0007568	aging (BP)	114	34208	7	121	1.74933e-07	5.1865e-06	FOS,SIN3A,DDIT3,JUN,NR3C1,RXRA,RELA

## Sheet: CommonTP53 BP
Common
	Genes	Id	Annotations	Annotations details	NGR	TNGR	NG	TNG	Hyp	Hyp*	Genes
Cell cycle
M2	33 genes	142	GO:0000075	cell cycle checkpoint (BP)	131	34208	33	127	5.29734e-52	2.51623e-49	CLSPN,PSMA2,PSMA6,PSMC2,PSMA5,PSMC5,PSMD10,PSMA7,PSMB3,PSMC1,PSMD13,ATR,PSMB1,PSMC4,PSMD6,CHEK2,PSMB6,RPA3,PSMD7,PSMD14,PSMB7,CHEK1,RPA1,PSMA1,PSMA3,FANCG,RPA2,PSMB5,PSMD2,MRE11A,ATM,PSMA4,PSMD3
W3	15 genes	251	GO:0000075	cell cycle checkpoint (BP)	131	34208	15	180	4.07752e-16	3.19301e-14	PSME3,ATRIP,CDKN1A,MCM2,MDM2,MCM6,RB1,MCM5,CHEK2,RPA1,MCM4,MCM7,RPA2,MCM3,ATM
W4	13 genes	130	GO:0000075	cell cycle checkpoint (BP)	131	34208	13	81	6.22713e-18	2.91897e-16	CLSPN,PSMC5,PSMD10,PSMA7,PSMC1,DDB1,PSMC4,PSMC6,PSMC3,RFWD2,PSMD1,PSMA3,PSMD2
M2	8 genes	226	GO:0000077	DNA damage checkpoint (BP)	26	34208	8	127	4.26202e-14	6.9809e-13	CLSPN,BRIP1,ATR,CHEK2,CHEK1,NBN,H2AFX,ATM
W3	5 genes	420	GO:0000077	DNA damage checkpoint (BP)	26	34208	5	180	2.29447e-07	5.19061e-06	ATRIP,CHEK2,E2F1,H2AFX,ATM
M5	4 genes	752	GO:0000080	G1 phase of mitotic cell cycle (BP)	26	34208	4	121	2.09626e-06	4.18109e-05	CDKN1A,RB1,E2F1,TAF1
W3	5 genes	731	GO:0000080	G1 phase of mitotic cell cycle (BP)	26	34208	5	180	2.29447e-07	5.19061e-06	CDKN1A,RB1,FOXO4,E2F1,TAF1
M2	26 genes	87	GO:0000082	G1/S transition of mitotic cell cycle (BP)	145	34208	26	127	1.06614e-36	3.89551e-35	PSMA2,PSMA6,PSMC2,PSMA5,PSMC5,PSMD10,PSMA7,PSMB3,PSMC1,PSMD13,PSMB1,PSMC4,PSMD6,PSMB6,RPA3,PSMD7,PSMD14,PSMB7,RPA1,PSMA1,PSMA3,RPA2,PSMB5,PSMD2,PSMA4,PSMD3
W3	15 genes	170	GO:0000082	G1/S transition of mitotic cell cycle (BP)	145	34208	15	180	1.90731e-15	1.38688e-13	PSME3,CDKN1A,MCM2,MCM6,RB1,MCM5,PCNA,RPA1,MCM4,DHFR,MCM7,E2F1,RPA2,PHF8,MCM3
W4	12 genes	87	GO:0000082	G1/S transition of mitotic cell cycle (BP)	145	34208	12	81	1.16512e-15	3.641e-14	PSMC5,PSMD10,PSMA7,PSMC1,PSMC4,PSMC6,PSMC3,CUL1,PSMD1,PSMA3,PSMD2,CUL4A
M2	28 genes	88	GO:0000084	S phase of mitotic cell cycle (BP)	112	34208	28	127	5.5826e-44	6.62933e-42	PSMA2,PSMA6,PSMC2,PSMA5,PSMC5,PSMD10,PSMA7,PSMB3,PSMC1,PSMD13,PSMB1,PSMC4,PSMD6,PSMB6,RPA3,PSMD7,PSMD14,PSMB7,RPA1,PSMA1,FEN1,PSMA3,RPA2,PSMB5,PSMD2,PSMA4,RFC1,PSMD3
W3	12 genes	171	GO:0000084	S phase of mitotic cell cycle (BP)	112	34208	12	180	8.70074e-13	4.66177e-11	PSME3,CDKN1A,MCM2,MCM6,RB1,MCM5,PCNA,RPA1,MCM4,MCM7,RPA2,MCM3
W4	11 genes	88	GO:0000084	S phase of mitotic cell cycle (BP)	112	34208	11	81	2.80311e-15	7.50833e-14	PSMC5,PSMD10,PSMA7,PSMC1,PSMC4,PSMC6,PSMC3,CUL1,PSMD1,PSMA3,PSMD2
M2	26 genes	139	GO:0000216	M/G1 transition of mitotic cell cycle (BP)	78	34208	26	127	1.25541e-44	2.98161e-42	PSMA2,PSMA6,PSMC2,PSMA5,PSMC5,PSMD10,PSMA7,PSMB3,PSMC1,PSMD13,PSMB1,PSMC4,PSMD6,PSMB6,RPA3,PSMD7,PSMD14,PSMB7,RPA1,PSMA1,PSMA3,RPA2,PSMB5,PSMD2,PSMA4,PSMD3
W3	9 genes	248	GO:0000216	M/G1 transition of mitotic cell cycle (BP)	78	34208	9	180	3.3758e-10	1.37463e-08	PSME3,MCM2,MCM6,MCM5,RPA1,MCM4,MCM7,RPA2,MCM3
W4	10 genes	127	GO:0000216	M/G1 transition of mitotic cell cycle (BP)	78	34208	10	81	3.44209e-15	8.60521e-14	PSMC5,PSMD10,PSMA7,PSMC1,PSMC4,PSMC6,PSMC3,PSMD1,PSMA3,PSMD2
M1	14 genes	166	GO:0000278	mitotic cell cycle (BP)	304	34208	14	191	2.10562e-09	1.29028e-07	PAFAH1B1,DYNC1H1,PSMD5,CDC25B,CDK1,CDC25C,PRKACA,UBC,BTRC,DCTN1,TUBG1,NUDC,FBXO5,YWHAG
M2	36 genes	86	GO:0000278	mitotic cell cycle (BP)	304	34208	36	127	5.01185e-44	7.93544e-42	PSMA2,PSMA6,PSMC2,PSMA5,PSMC5,ERCC6L,PSMD10,PSMA7,PSMB3,PSMC1,PSMD13,PLK1,RAD21,PSMB1,PSMC4,CENPQ,PSMD6,APITD1,PSMB6,RPA3,PSMD7,PSMD14,PSMB7,MLF1IP,RPA1,PSMA1,FEN1,PSMA3,BIRC5,RPA2,PSMB5,PSMD2,SGOL1,PSMA4,RFC1,PSMD3
M5	9 genes	134	GO:0000278	mitotic cell cycle (BP)	304	34208	9	121	1.45315e-06	3.1257e-05	TUBA1A,CHFR,CDKN1A,HSP90AA1,RB1,KIF2C,GMNN,E2F1,AURKA
W1	11 genes	158	GO:0000278	mitotic cell cycle (BP)	304	34208	11	202	2.20162e-06	7.50123e-05	KIF23,YWHAE,PSMD4,CSNK1D,UBC,PCM1,CLASP1,CENPJ,NDEL1,YWHAG,RPS27
W3	16 genes	169	GO:0000278	mitotic cell cycle (BP)	304	34208	16	180	8.04908e-12	3.90189e-10	PSME3,CDKN1A,MCM2,MCM6,HSP90AA1,RB1,MCM5,PCNA,RPA1,MCM4,CENPA,DHFR,MCM7,E2F1,RPA2,MCM3
W4	13 genes	86	GO:0000278	mitotic cell cycle (BP)	304	34208	13	81	3.64747e-13	6.83901e-12	PSMC5,PSMD10,PSMA7,PSMC1,RAD21,PSMC4,PSMC6,BTRC,PSMC3,CUL1,PSMD1,PSMA3,PSMD2
M1	22 genes	107	GO:0007049	cell cycle (BP)	435	34208	22	191	6.26297e-15	2.30269e-12	PAFAH1B1,PARD3,PPP1CA,CDK1,RPS6KB1,NOLC1,USP16,KHDRBS1,FBXW11,TP53,MAEA,CDC5L,PARD6G,PARD6B,GADD45GIP1,PARD6A,CDC34,SRC,MPHOSPH8,ECT2,USP44,PRPF40A
M2	18 genes	54	GO:0007049	cell cycle (BP)	435	34208	18	127	4.88334e-14	7.73195e-13	BRCA2,CLSPN,RNF8,MLH1,ATR,FANCD2,CHEK2,RAD50,TERF2,BORA,CYLD,CHEK1,USP9X,NBN,NEK6,TERF1,H2AFX,MDC1
M5	16 genes	92	GO:0007049	cell cycle (BP)	435	34208	16	121	3.75875e-12	3.43612e-10	ESCO2,CDK9,TP73,CHFR,UBE2I,DDIT3,CDKN1A,CHAF1A,HMG20B,BRCA1,RAN,RBBP4,ESCO1,EP300,AURKA,TAF1
W1	19 genes	98	GO:0007049	cell cycle (BP)	435	34208	19	202	1.6799e-11	1.60262e-09	CCAR1,RACGAP1,PIK3C3,MAPK3,PARD3,MAPK1,PAK4,ING1,NASP,RPS6KB1,CHAF1A,NOLC1,MTBP,CDC5L,PPM1D,CDK5,TBRG1,USP8,ARHGEF2
W3	25 genes	123	GO:0007049	cell cycle (BP)	435	34208	25	180	9.08131e-19	1.0272e-16	EID1,CTCFL,CCNG1,CDK9,BANP,TP73,UBE2I,CDKN1A,MCM2,SETD8,HJURP,CHEK2,SUV39H1,RBBP4,TSG101,FOXO4,KAT2B,SRC,TERF1,PYHIN1,H2AFX,EP300,PHF8,TAF1,MDC1
M2	24 genes	136	GO:0031145	anaphase-promoting complex-dependent proteasomal ubiquitin-dependent protein catabolic process (BP)	80	34208	24	127	6.4163e-40	2.53979e-38	PSMA2,PSMA6,PSMC2,PSMA5,PSMC5,PSMD10,PSMA7,PSMB3,PSMC1,PSMD13,PLK1,PSMB1,PSMC4,PSMD6,PSMB6,PSMD7,PSMD14,PSMB7,PSMA1,PSMA3,PSMB5,PSMD2,PSMA4,PSMD3
W4	12 genes	124	GO:0031145	anaphase-promoting complex-dependent proteasomal ubiquitin-dependent protein catabolic process (BP)	80	34208	12	81	7.01549e-19	4.38468e-17	PSMC5,PSMD10,PSMA7,PSMC1,PSMC4,PSMC6,BTRC,PSMC3,CUL1,PSMD1,PSMA3,PSMD2
M5	5 genes	492	GO:0032436	positive regulation of proteasomal ubiquitin-dependent protein catabolic process (BP)	32	34208	5	121	9.50418e-08	3.15942e-06	MDM2,STUB1,SUMO2,SUMO1,TAF1
W3	7 genes	483	GO:0032436	positive regulation of proteasomal ubiquitin-dependent protein catabolic process (BP)	32	34208	7	180	2.99193e-10	1.26908e-08	MDM2,RCHY1,GNB2L1,STUB1,SUMO2,SUMO1,TAF1
M2	23 genes	131	GO:0051436	negative regulation of ubiquitin-protein ligase activity involved in mitotic cell cycle (BP)	65	34208	23	127	3.07118e-40	1.45881e-38	PSMA2,PSMA6,PSMC2,PSMA5,PSMC5,PSMD10,PSMA7,PSMB3,PSMC1,PSMD13,PSMB1,PSMC4,PSMD6,PSMB6,PSMD7,PSMD14,PSMB7,PSMA1,PSMA3,PSMB5,PSMD2,PSMA4,PSMD3
W4	10 genes	119	GO:0051436	negative regulation of ubiquitin-protein ligase activity involved in mitotic cell cycle (BP)	65	34208	10	81	5.0187e-16	1.71092e-14	PSMC5,PSMD10,PSMA7,PSMC1,PSMC4,PSMC6,PSMC3,PSMD1,PSMA3,PSMD2
M2	24 genes	133	GO:0051437	positive regulation of ubiquitin-protein ligase activity involved in mitotic cell cycle (BP)	71	34208	24	127	2.15158e-41	1.46e-39	PSMA2,PSMA6,PSMC2,PSMA5,PSMC5,PSMD10,PSMA7,PSMB3,PSMC1,PSMD13,PLK1,PSMB1,PSMC4,PSMD6,PSMB6,PSMD7,PSMD14,PSMB7,PSMA1,PSMA3,PSMB5,PSMD2,PSMA4,PSMD3
W4	12 genes	121	GO:0051437	positive regulation of ubiquitin-protein ligase activity involved in mitotic cell cycle (BP)	71	34208	12	81	1.51608e-19	1.42133e-17	PSMC5,PSMD10,PSMA7,PSMC1,PSMC4,PSMC6,BTRC,PSMC3,CUL1,PSMD1,PSMA3,PSMD2
M2	24 genes	137	GO:0051439	regulation of ubiquitin-protein ligase activity involved in mitotic cell cycle (BP)	75	34208	24	127	1.03441e-40	6.14178e-39	PSMA2,PSMA6,PSMC2,PSMA5,PSMC5,PSMD10,PSMA7,PSMB3,PSMC1,PSMD13,PLK1,PSMB1,PSMC4,PSMD6,PSMB6,PSMD7,PSMD14,PSMB7,PSMA1,PSMA3,PSMB5,PSMD2,PSMA4,PSMD3
W4	12 genes	125	GO:0051439	regulation of ubiquitin-protein ligase activity involved in mitotic cell cycle (BP)	75	34208	12	81	3.07055e-19	2.30291e-17	PSMC5,PSMD10,PSMA7,PSMC1,PSMC4,PSMC6,BTRC,PSMC3,CUL1,PSMD1,PSMA3,PSMD2
M5	5 genes	202	GO:0051726	regulation of cell cycle (BP)	67	34208	5	121	4.1292e-06	7.30602e-05	CTBP1,RB1,JUN,E2F1,HIPK2
W3	6 genes	223	GO:0051726	regulation of cell cycle (BP)	67	34208	6	180	1.49302e-06	2.92287e-05	CTBP1,RB1,HSPA8,GNB2L1,E2F1,ATM
Signaling
M1	20 genes	13	GO:0006468	protein phosphorylation (BP)	398	34208	20	191	1.28067e-13	2.3543e-11	FYN,CDC25B,IKBKB,CDK1,RPS6KB1,PACSIN1,DYRK1B,PRKACA,PRKCZ,LYN,PTK6,CAMKK2,WNK1,BTK,MARK4,ARAF,SRC,PRKCI,IRAK1,LCK
W1	31 genes	12	GO:0006468	protein phosphorylation (BP)	398	34208	31	202	1.74705e-25	1.66668e-22	CLK3,MAPK3,PAK4,CDK17,ERBB3,TNIK,MTOR,RPS6KB1,PTK2,PRKCG,CLK2,DYRK1A,PRKCZ,PRKCD,PRKCQ,WNK1,CSNK1D,MAP3K2,PAK1,CDK16,AKT1,BRAF,RAF1,GSK3A,MARK3,ARAF,CDK5,PRKCB,GSK3B,PRKCA,MARK2
M1	30 genes	6	GO:0007165	signal transduction (BP)	1176	34208	30	191	3.89459e-12	5.36967e-10	RASSF8,HNRNPK,SRGAP2,RPS6KB1,TNFRSF1A,APBB1,KHDRBS1,PRKCZ,LYN,MKLN1,YWHAZ,MLLT4,RASA1,IRS1,PLCG1,PIK3R1,SH3GL1,RIPK1,BTRC,SFN,TANK,SRC,TSC2,ECT2,MAPK14,MET,KIT,HBEGF,IRAK1,PPP1R12A
M4	18 genes	5	GO:0007165	signal transduction (BP)	1176	34208	18	108	2.96161e-08	1.50153e-05	EEF1D,MAPK6,MPP2,ARRB1,PLXNA3,CSNK2A1,FGF1,GNB5,IL8,PTPRK,TP53BP2,ANGPT2,STK3,CHRNA4,ARR3,PPP2R2D,FGF2,PPP1R1B
W1	31 genes	6	GO:0007165	signal transduction (BP)	1176	34208	31	202	3.20321e-12	3.3954e-10	FAM13B,RACGAP1,PI4KB,RASSF8,MAPK1,PAK4,OPTN,ARRB2,SRGAP2,ARRB1,ERBB3,MTOR,RPS6KB1,BAIAP2,PRKCZ,YWHAZ,MLLT4,PRKCD,PIK3R1,CSNK1D,AKT1,TRIM13,RAF1,SFN,IGF1R,PRKCB,TMEM102,RASAL2,ARHGEF7,TIAM1,IRS2
W2	28 genes	4	GO:0007165	signal transduction (BP)	1176	34208	28	148	1.82633e-13	3.38783e-11	TNFRSF11A,MAPK6,IKBKAP,TNFRSF1A,AMFR,HGS,NGFR,KHDRBS1,TNFRSF17,TNFRSF18,IGFBP5,RIPK1,PRMT2,TNFSF9,TANK,TRAF1,ARR3,PPP2R2D,CSNK1A1,MAVS,LTBR,CHN2,CDK4,RIPK2,TRADD,PPP2R2C,TRAIP,TRAF2
M1	10 genes	140	GO:0008286	insulin receptor signaling pathway (BP)	139	34208	10	191	6.63868e-09	3.66123e-07	GRB2,CDK1,RPS6KB1,IRS1,PIK3R1,CRK,TSC1,TSC2,YWHAB,INSR
W1	13 genes	131	GO:0008286	insulin receptor signaling pathway (BP)	139	34208	13	202	2.44126e-12	2.91121e-10	PIK3C3,MAPK3,MAPK1,MTOR,RPS6KB1,BAIAP2,PIK3R1,AKT1,RAF1,GSK3A,TSC1,IGF1R,IRS2
M1	7 genes	142	GO:0008543	fibroblast growth factor receptor signaling pathway (BP)	78	34208	7	191	2.86408e-07	8.31336e-06	GRB2,IRS1,PLCG1,PIK3R1,SRC,TSC2,INSR
W1	8 genes	132	GO:0008543	fibroblast growth factor receptor signaling pathway (BP)	78	34208	8	202	2.11739e-08	1.12222e-06	PIK3C3,BAD,MTOR,PIK3R1,AKT1,GSK3A,GSK3B,IRS2
W3	6 genes	155	GO:0008543	fibroblast growth factor receptor signaling pathway (BP)	78	34208	6	180	3.66314e-06	6.42944e-05	MDM2,FOXO1,FGFR3,FOXO4,SRC,FOXO3
M5	6 genes	702	GO:0016925	protein sumoylation (BP)	14	34208	6	121	5.06982e-12	4.27815e-10	UBE2I,PIAS3,SUMO3,SUMO2,SUMO1,TOPORS
W3	5 genes	682	GO:0016925	protein sumoylation (BP)	14	34208	5	180	7.35004e-09	2.33823e-07	TRIM28,UBE2I,UBA2,SUMO2,SUMO1
M1	13 genes	249	GO:0035556	intracellular signal transduction (BP)	303	34208	13	191	1.86295e-08	8.56183e-07	ITK,HCLS1,INADL,PRKCZ,LYN,RASA1,PLCG1,BTK,ITSN1,ARAF,ECT2,PRKCI,SQSTM1
W1	19 genes	232	GO:0035556	intracellular signal transduction (BP)	303	34208	19	202	2.87089e-14	5.47765e-12	MAPK3,MAPK1,DFFA,YWHAE,PRKCG,PRKCZ,PRKCD,PRKCQ,AKT1,RAF1,ARAF,PRKCB,GSK3B,RAC1,AKAP13,PRKCA,ARHGEF7,ARHGEF2,TIAM1
M1	12 genes	62	GO:0046777	protein autophosphorylation (BP)	148	34208	12	191	4.87991e-11	4.89322e-09	FYN,PRKACA,LYN,PTK6,CAMKK2,RIPK1,MAPK14,MET,KIT,IRAK1,INSR,LCK
W1	12 genes	55	GO:0046777	protein autophosphorylation (BP)	148	34208	12	202	9.35729e-11	8.11532e-09	CLK3,TNIK,MTOR,PTK2,CLK2,DYRK1A,PAK1,AKT1,CDK5,IGF1R,MAP3K3,MARK2
M1	21 genes	147	GO:0048011	nerve growth factor receptor signaling pathway (BP)	215	34208	21	191	4.21764e-20	4.65206e-17	GRB2,NFKBIA,IKBKB,CDK1,PRKACA,MAGED1,IRS1,PLCG1,PIK3R1,CRK,UBC,ITSN1,SRC,TSC2,ECT2,YWHAB,MAPK14,PRKCI,IRAK1,SQSTM1,ADRBK1
W1	21 genes	136	GO:0048011	nerve growth factor receptor signaling pathway (BP)	215	34208	21	202	1.37307e-19	6.54956e-17	BAD,MAPK3,MAPK1,YWHAE,MTOR,PRKCG,PRKCD,PIK3R1,UBC,AKT1,BRAF,RAF1,GSK3A,GSK3B,RAC1,AKAP13,PRKCA,ARHGEF7,ARHGEF2,TIAM1,IRS2
M1	11 genes	101	GO:0050852	T cell receptor signaling pathway (BP)	87	34208	11	191	2.38171e-12	3.7529e-10	FYN,NCK1,NFKBIA,ITK,WAS,IKBKB,PLCG1,PIK3R1,GRAP2,UBC,LCK
W1	7 genes	91	GO:0050852	T cell receptor signaling pathway (BP)	87	34208	7	202	8.84038e-07	3.37349e-05	MAPK1,PRKCQ,PIK3R1,PAK1,RBCK1,UBC,RNF31
Transcription and regulation
M5	40 genes	39	GO:0000122	negative regulation of transcription from RNA polymerase II promoter (BP)	416	34208	40	121	2.63288e-46	2.88827e-43	TAL1,SIRT1,NCOR2,TP73,PPARD,HIST2H3C,UBE2I,HDAC3,CTBP1,MDM2,RCOR1,KDM6B,PRDM1,IRF2,MBD2,SNAI1,DNMT1,HDAC2,MTA2,SMARCA2,CTNNB1,GFI1,HDAC1,RBBP7,MYC,SPI1,KDM1A,E2F1,EP300,HDAC5,PHF21A,RXRA,HIPK2,TLE1,STAT3,MBD3,CREBBP,WHSC1,SMAD3,GFI1B
W3	33 genes	40	GO:0000122	negative regulation of transcription from RNA polymerase II promoter (BP)	416	34208	33	180	4.70061e-29	1.19631e-26	EID1,NCOR2,TP73,TRIM28,MDM4,UBE2I,HDAC3,CTBP1,SETD8,MDM2,NOTCH1,S100A1,HDAC8,KAT5,SNAI1,RUNX3,YY1,HDAC1,RBBP7,NR1H4,PCNA,NR1H2,RYBP,CBX7,E2F1,EP300,HDAC5,FOXO3,HEXIM1,NCOR1,EHMT1,CREBBP,GATA3
M5	9 genes	370	GO:0006338	chromatin remodeling (BP)	54	34208	9	121	2.97912e-13	4.08512e-11	RB1,ACTL6B,HDAC2,RBBP4,SMARCA2,HDAC1,MYC,HDAC5,KLF1
W3	10 genes	378	GO:0006338	chromatin remodeling (BP)	54	34208	10	180	2.4769e-13	1.48323e-11	KAT2A,RB1,RBBP4,HDAC1,KAT2B,SMARCA5,HDAC5,CBX3,BAZ2A,PBRM1
M5	7 genes	371	GO:0006351	transcription, DNA-dependent (BP)	105	34208	7	121	9.93371e-08	3.20508e-06	ESR1,GTF3C3,NR3C1,ZNF217,AR,BCL3,TOPORS
W3	8 genes	379	GO:0006351	transcription, DNA-dependent (BP)	105	34208	8	180	9.07527e-08	2.36888e-06	TAF1B,ESR1,NR3C1,AR,BAZ1B,BCL3,CALCOCO1,BAZ2A
M5	47 genes	0	GO:0006355	regulation of transcription, DNA-dependent (BP)	1609	34208	47	121	6.70982e-31	1.47213e-28	SMAD1,MAZ,CDK9,NCOR2,TP73,PPARD,DDIT3,GTF2I,CHAF1A,LMO4,HMG20B,MLLT1,ZMYM2,IRF2,SETDB1,PIAS3,ESR1,ZBTB16,HDAC2,NR3C1,RBBP4,SMARCA2,HDAC1,RBBP7,ZNF217,CHD3,HDGF,AR,KDM5B,KDM1A,ATF2,E2F1,EP300,PHF21A,TLE1,TAF1,KLF1,STAT3,RREB1,MBD3,CREBBP,WHSC1,BRF1,ZNF516,HMG20A,GFI1B,TOP2B
W3	63 genes	0	GO:0006355	regulation of transcription, DNA-dependent (BP)	1609	34208	63	180	8.74184e-38	4.4496e-35	SMAD1,MORF4L2,PRMT7,ATF3,CDK9,BANP,NCOR2,TP73,KAT6A,ZNF668,ASF1A,C20ORF20,SOX4,PRMT5,MLL,KAT8,NOTCH1,MSL3,MORF4L1,HIF1A,HDAC8,TAF1B,CHEK2,INSM1,KAT5,ESR1,SUV39H1,RUNX3,NR3C1,MLLT3,RBBP4,GTF2E1,TAF1A,HDAC1,RBBP7,FOXO4,NR1H4,HDGF,GTF2F2,TERF1,AR,RYBP,CBX7,KAT7,BAZ1B,ANP32A,E2F1,L3MBTL2,EP300,TBP,ABL1,DAXX,SUV420H2,BAZ2A,PML,NCOR1,TAF1,PBRM1,SFMBT1,CREBBP,SETD7,APEX1,GATA3
M5	14 genes	83	GO:0006366	transcription from RNA polymerase II promoter (BP)	294	34208	14	121	2.92709e-12	2.91911e-10	FOS,CDK9,GTF2I,SRF,LMO4,MLLT1,DVL1,NR3C1,GTF2F1,ATF2,TAF1,RREB1,RELA,GFI1B
W3	17 genes	100	GO:0006366	transcription from RNA polymerase II promoter (BP)	294	34208	17	180	3.84382e-13	2.1739e-11	CTDP1,CDK9,MLL,KAT2A,MSL3,RUNX3,NR3C1,GTF2E1,TAF1A,DEK,FOXO4,GTF2F2,TBP,NCOR1,TAF1,ERCC6,GATA3
M5	11 genes	72	GO:0010467	gene expression (BP)	408	34208	11	121	2.39869e-07	6.92463e-06	CDK9,PPARD,ESR1,NR3C1,GTF2F1,DHX9,AR,RXRA,NR2E1,TAF1,CREBBP
W3	15 genes	67	GO:0010467	gene expression (BP)	408	34208	15	180	5.16665e-09	1.69666e-07	CTDP1,CDK9,TRIM28,NOTCH1,ESR1,NR3C1,GTF2E1,KAT2B,NR1H4,GTF2F2,NR1H2,AR,TBP,TAF1,CREBBP
W4	14 genes	45	GO:0010467	gene expression (BP)	408	34208	14	81	8.33928e-13	1.48916e-11	RPL5,RPL11,EEF2,SRSF3,RPS7,RPL23,RPL26,SNRNP200,PABPC1,SF3B3,SRRM1,RNPS1,HNRNPH1,RPS3
M2	23 genes	127	GO:0016070	RNA metabolic process (BP)	257	34208	23	127	2.8993e-25	6.25986e-24	PSMA2,PSMA6,PSMC2,PSMA5,PSMC5,PSMD10,PSMA7,PSMB3,PSMC1,PSMD13,PSMB1,PSMC4,PSMD6,PSMB6,PSMD7,PSMD14,PSMB7,PSMA1,PSMA3,PSMB5,PSMD2,PSMA4,PSMD3
W4	18 genes	117	GO:0016070	RNA metabolic process (BP)	257	34208	18	81	9.5412e-22	1.78897e-19	RPL5,RPL11,PSMC5,PSMD10,PSMA7,RPS7,RPL23,PSMC1,RPL26,PABPC1,PSMC4,PSMC6,PSMC3,RNPS1,PSMD1,PSMA3,PSMD2,RPS3
M2	23 genes	140	GO:0016071	mRNA metabolic process (BP)	223	34208	23	127	1.04371e-26	2.36077e-25	PSMA2,PSMA6,PSMC2,PSMA5,PSMC5,PSMD10,PSMA7,PSMB3,PSMC1,PSMD13,PSMB1,PSMC4,PSMD6,PSMB6,PSMD7,PSMD14,PSMB7,PSMA1,PSMA3,PSMB5,PSMD2,PSMA4,PSMD3
W4	18 genes	128	GO:0016071	mRNA metabolic process (BP)	223	34208	18	81	7.15757e-23	2.68409e-20	RPL5,RPL11,PSMC5,PSMD10,PSMA7,RPS7,RPL23,PSMC1,RPL26,PABPC1,PSMC4,PSMC6,PSMC3,RNPS1,PSMD1,PSMA3,PSMD2,RPS3
M5	20 genes	281	GO:0016568	chromatin modification (BP)	224	34208	20	121	1.74915e-22	3.19803e-20	HDAC3,RCOR1,HMG20B,KDM6B,SETDB1,DNMT1,HDAC2,NR3C1,HDAC1,RBBP7,CHD3,SMARCAD1,KDM5B,KDM1A,HDAC6,HDAC5,PHF21A,WHSC1,HMG20A,GFI1B
W3	34 genes	296	GO:0016568	chromatin modification (BP)	224	34208	34	180	1.06573e-39	1.08491e-36	MORF4L2,PRMT7,CTCFL,BANP,KAT6A,ASF1A,C20ORF20,HDAC3,PRMT5,SETD8,MLL,KAT8,MSL3,MORF4L1,HDAC8,KAT5,DTX3L,SUV39H1,HAT1,NR3C1,UIMC1,DEK,HDAC1,RBBP7,CBX7,KAT7,L3MBTL2,HDAC5,SUV420H2,PHF8,NCOR1,EHMT1,KDM4A,SETD7
M5	4 genes	641	GO:0016573	histone acetylation (BP)	20	34208	4	121	6.906e-07	1.5461e-05	EP300,TAF1,MBD3,CREBBP
W3	7 genes	629	GO:0016573	histone acetylation (BP)	20	34208	7	180	7.26721e-12	3.69901e-10	KAT6A,KAT8,KAT5,HAT1,EP300,TAF1,CREBBP
M5	6 genes	739	GO:0016575	histone deacetylation (BP)	19	34208	6	121	4.51496e-11	3.30194e-09	SIRT1,HDAC3,HDAC2,HDAC1,HDAC6,HDAC5
W3	6 genes	718	GO:0016575	histone deacetylation (BP)	19	34208	6	180	5.00394e-10	1.88667e-08	HDAC3,MORF4L1,HDAC8,HDAC1,HDAC5,BAZ2A
M5	32 genes	68	GO:0045892	negative regulation of transcription, DNA-dependent (BP)	401	34208	32	121	3.35869e-34	1.22816e-31	SIRT1,PPARD,SIN3A,UBE2I,HDAC3,CTBP1,MDM2,RCOR1,RB1,JUN,SMAD4,BRCA1,MBD2,ZBTB16,HDAC2,SMARCA2,CTNNB1,GFI1,HDAC1,SMAD2,ZNF217,SUMO1,SPI1,GMNN,KDM5B,BCL3,KDM1A,HDAC6,E2F1,HDAC5,TLE1,RELA
W3	33 genes	63	GO:0045892	negative regulation of transcription, DNA-dependent (BP)	401	34208	33	180	1.41763e-29	4.8105e-27	EID1,XRCC6,ATF3,TRIM28,KAT6A,UBE2I,HDAC3,CTBP1,SETD8,MDM2,KAT8,RB1,NOTCH1,KAT5,HSPA8,UIMC1,TSG101,HDAC1,SUMO1,NR1H2,GATAD2A,BCL3,THAP7,E2F1,HDAC5,CBX3,DAXX,HEXIM1,PML,EHMT1,KDM4A,CTBP2,GATA3
M1	14 genes	99	GO:0045893	positive regulation of transcription, DNA-dependent (BP)	468	34208	14	191	4.44613e-07	1.25746e-05	IKBKB,YWHAH,APBB1,NOLC1,DYRK1B,USP16,FBXW11,CAMKK2,TP53,BTRC,CDH1,HNF4G,IRAK1,IRF4
M5	35 genes	87	GO:0045893	positive regulation of transcription, DNA-dependent (BP)	468	34208	35	121	1.78555e-36	9.79372e-34	FOS,TAL1,TP73,PPARD,DDIT3,RB1,JUN,SMAD4,BRCA1,DVL1,ZBTB16,SNAI1,RAN,HDAC2,GTF2F1,SMARCA2,CTNNB1,HDAC1,SMAD2,MYC,SMARCAD1,AR,SPI1,BCL3,E2F1,HIPK2,NCOA6,KLF1,STAT3,RREB1,TOPORS,RELA,CREBBP,BRF1,SMAD3
W3	29 genes	113	GO:0045893	positive regulation of transcription, DNA-dependent (BP)	468	34208	29	180	1.47342e-22	2.99989e-20	CTCFL,XRCC6,TP73,TRIM28,TP53BP1,KAT6A,SOX4,MLL,KAT8,RB1,NOTCH1,HIF1A,FOXO1,CHEK2,KAT5,SNAI1,HDAC1,CDH1,CDKN2A,SMARCA5,AR,BCL3,CALCOCO1,E2F1,TBP,FOXO3,PHF8,CREBBP,GATA3
M5	35 genes	25	GO:0045944	positive regulation of transcription from RNA polymerase II promoter (BP)	578	34208	35	121	2.83192e-33	7.76653e-31	SMAD1,FOS,TAL1,SIRT1,TP73,SRF,LMO4,RB1,JUN,SMAD4,BRCA1,ESR1,HDAC2,MTA2,GTF2F1,SMARCA2,CTNNB1,HDAC1,SMAD2,MYC,AR,SPI1,BCL3,KDM1A,E2F1,EP300,HDAC5,RXRA,HIPK2,NCOA6,TAF1,STAT3,RELA,CREBBP,SMAD3
W3	27 genes	26	GO:0045944	positive regulation of transcription from RNA polymerase II promoter (BP)	578	34208	27	180	6.4454e-18	6.56142e-16	SMAD1,MORF4L2,XRCC6,TP73,TP53BP1,SOX4,MLL,RB1,HIF1A,FOXO1,ESR1,HDAC1,FOXO4,KAT2B,NR1H4,GTF2F2,NR1H2,AR,BCL3,CALCOCO1,E2F1,EP300,HDAC5,FOXO3,TAF1,CREBBP,GATA3
M1	9 genes	148	GO:0051092	positive regulation of NF-kappaB transcription factor activity (BP)	92	34208	9	191	2.54395e-09	1.47683e-07	NFKBIA,IKBKB,PRKCZ,BTK,UBC,RIPK1,PRKCI,IRAK1,TNFSF11
W1	7 genes	138	GO:0051092	positive regulation of NF-kappaB transcription factor activity (BP)	92	34208	7	202	1.2928e-06	4.56788e-05	PRKCZ,PRKCQ,ERC1,RBCK1,UBC,ARHGEF2,RNF31
W2	7 genes	125	GO:0051092	positive regulation of NF-kappaB transcription factor activity (BP)	92	34208	7	148	1.58478e-07	9.79921e-06	TNFRSF11A,IKBKB,RIPK1,TRAF1,RPS27A,RIPK2,TRAF2
Apoptosis
M1	19 genes	1	GO:0006915	apoptotic process (BP)	594	34208	19	191	1.20358e-09	8.29715e-08	NFKBIA,PSMD5,MDM4,DBNL,CDK1,MAGED1,TP53,PNMA1,BTK,UBC,RIPK1,ITSN1,CDH1,SFN,ECT2,YWHAB,PNMA2,SQSTM1,LCK
M2	33 genes	1	GO:0006915	apoptotic process (BP)	594	34208	33	127	2.34399e-29	6.54938e-28	CLSPN,PSMA2,PSMA6,PSMC2,PSMA5,PSMC5,PSMD10,PSMA7,PSMB3,TRAF6,PSMC1,PSMD13,RAD21,PSMB1,PSMC4,PSMD6,MCL1,CHEK2,PSMB6,PSMD7,PSMD14,PSMB7,NBN,PSMA1,NEK6,PSMA3,BIRC5,CASP4,PSMB5,PSMD2,PSMA4,CASP3,PSMD3
W1	26 genes	1	GO:0006915	apoptotic process (BP)	594	34208	26	202	2.31253e-15	5.51539e-13	DCC,CCAR1,BAD,RABEP1,PAK4,DFFA,TJP2,YWHAE,PTK2,KIF1B,PRKCD,PRKCQ,PSMD4,FAM82A2,PAK1,UBC,AKT1,RAF1,SFN,GABARAP,PRKCB,RAC1,AKAP13,ARHGEF7,ARHGEF2,TIAM1
W2	22 genes	1	GO:0006915	apoptotic process (BP)	594	34208	22	148	1.5979e-14	5.92821e-12	CASP2,CASP6,GADD45A,SIVA1,PSMD11,NGFR,MAGED1,BIRC2,TP53,TNFRSF18,RIPK1,TNFRSF12A,TNFSF9,TNFRSF1B,RPS27A,SRGN,VIM,UBE2Z,RIPK2,DIABLO,TRADD,TRAF2
W3	14 genes	1	GO:0006915	apoptotic process (BP)	594	34208	14	180	3.56502e-06	6.36701e-05	UBE4B,TP73,PSME3,MDM4,MLL,CHEK2,DYRK2,RFFL,CDH1,RYBP,E2F1,EP300,FOXO3,DAXX
W4	17 genes	1	GO:0006915	apoptotic process (BP)	594	34208	17	81	4.3457e-14	9.58609e-13	CLSPN,PSMC5,PSMD10,PSMA7,PSMC1,PUF60,RAD21,PSMC4,LUC7L3,PSMC6,PSMC3,TP63,CUL1,PSMD1,PSMA3,PSMD2,PDCD4
M1	10 genes	221	GO:0006916	anti-apoptosis (BP)	200	34208	10	191	2.08642e-07	6.97371e-06	RNF7,NFKBIA,IKBKB,CDK1,PRKCZ,YWHAZ,UBC,PRKCI,IRAK1,SQSTM1
W2	10 genes	183	GO:0006916	anti-apoptosis (BP)	200	34208	10	148	1.88391e-08	1.74733e-06	CD27,IKBKB,NGFR,TNFRSF18,CFLAR,TNFAIP3,RPS27A,BIRC3,SERPINB9,RIPK2
M2	28 genes	113	GO:0042981	regulation of apoptotic process (BP)	205	34208	28	127	5.59983e-36	1.89994e-34	PSMA2,PSMA6,PSMC2,PSMA5,PSMC5,PSMD10,PSMA7,WRN,PSMB3,TRAF6,PSMC1,PSMD13,PSMB1,PSMC4,PSMD6,MCL1,PSMB6,PSMD7,PSMD14,PSMB7,PSMA1,PSMA3,CASP4,PSMB5,PSMD2,PSMA4,CASP3,PSMD3
W2	15 genes	189	GO:0042981	regulation of apoptotic process (BP)	205	34208	15	148	1.79786e-14	4.4467e-12	CASP2,PSMD11,TNFRSF1A,MAGED1,BIRC2,TP53,PPP2R1A,CFLAR,TRAF1,CTSB,RPS27A,BIRC3,TRAF2,CASP8,CASP10
W4	10 genes	107	GO:0042981	regulation of apoptotic process (BP)	205	34208	10	81	6.21759e-11	9.71498e-10	PSMC5,PSMD10,PSMA7,PSMC1,PSMC4,PSMC6,PSMC3,PSMD1,PSMA3,PSMD2
M5	15 genes	217	GO:0043066	negative regulation of apoptotic process (BP)	272	34208	15	121	5.54776e-14	8.69413e-12	SIRT1,SIN3A,CDKN1A,MDM2,SNAI1,HDAC2,CTNNB1,HDAC1,MYC,AR,BCL3,KDM1A,NR2E1,RELA,SMAD3
W1	11 genes	234	GO:0043066	negative regulation of apoptotic process (BP)	272	34208	11	202	7.46429e-07	2.96706e-05	DFFA,RPS6KB1,PTK2,ALB,PIK3R1,AKT1,BRAF,RAF1,ARAF,IGF1R,GSK3B
W3	12 genes	233	GO:0043066	negative regulation of apoptotic process (BP)	272	34208	12	180	2.54856e-08	7.63067e-07	CCNG1,MDM4,SOX4,RRM2B,CDKN1A,MDM2,NOTCH1,SNAI1,HDAC1,AR,BCL3,ATM
Replication
M2	12 genes	198	GO:0000723	telomere maintenance (BP)	50	34208	12	127	4.33526e-19	8.237e-18	BLM,WRN,ERCC4,RAD50,RPA3,TERF2,RPA1,NBN,TERF1,FEN1,RPA2,RFC1
W3	6 genes	369	GO:0000723	telomere maintenance (BP)	50	34208	6	180	2.56005e-07	5.54495e-06	XRCC6,HIST3H3,PCNA,RPA1,TERF1,RPA2
M2	10 genes	191	GO:0006260	DNA replication (BP)	152	34208	10	127	2.98323e-10	4.16774e-09	CLSPN,BLM,WRN,ATR,RPA3,CHEK1,RPA1,FEN1,RPA2,RMI1
M5	8 genes	342	GO:0006260	DNA replication (BP)	152	34208	8	121	7.43125e-08	2.71736e-06	SIRT1,SIN3A,CHAF1A,BRCA1,TOP1,RBBP4,RBBP7,NCOA6
W3	14 genes	349	GO:0006260	DNA replication (BP)	152	34208	14	180	8.64893e-14	5.50288e-12	ATRIP,RRM2B,MCM2,MCM6,MCM5,RBBP4,RBBP7,PCNA,RPA1,MCM4,KAT7,MCM7,RPA2,MCM3
M2	5 genes	200	GO:0006271	DNA strand elongation involved in DNA replication (BP)	30	34208	5	127	8.61857e-08	8.0271e-07	RPA3,RPA1,FEN1,RPA2,RFC1
W3	9 genes	371	GO:0006271	DNA strand elongation involved in DNA replication (BP)	30	34208	9	180	3.28797e-14	2.23143e-12	MCM2,MCM6,MCM5,PCNA,RPA1,MCM4,MCM7,RPA2,MCM3
DNA damage and repair
M2	12 genes	173	GO:0006974	response to DNA damage stimulus (BP)	129	34208	12	127	7.30614e-14	1.11949e-12	BLM,WRN,NUAK1,ATR,APITD1,CHEK2,CHEK1,H2AFX,FANCG,MRE11A,ATM,CASP3
M5	10 genes	287	GO:0006974	response to DNA damage stimulus (BP)	129	34208	10	121	3.62468e-11	2.8402e-09	SIRT1,TP73,DDIT3,CDKN1A,BRCA1,MYC,BCL3,HIPK2,TAF1,TOPORS
W3	15 genes	308	GO:0006974	response to DNA damage stimulus (BP)	129	34208	15	180	3.22314e-16	2.7343e-14	XRCC6,TP73,CDKN1A,FOXO1,CHEK2,DTX3L,YY1,DYRK2,BAZ1B,BCL3,MCM7,H2AFX,FOXO3,TAF1,ATM
M2	3 genes	326	GO:0006975	DNA damage induced protein phosphorylation (BP)	6	34208	3	127	9.9134e-07	7.59494e-06	CHEK2,CHEK1,ATM
W3	3 genes	619	GO:0006975	DNA damage induced protein phosphorylation (BP)	6	34208	3	180	2.83247e-06	5.24265e-05	CHEK2,ABL1,ATM
M2	24 genes	138	GO:0006977	DNA damage response, signal transduction by p53 class mediator resulting in cell cycle arrest (BP)	66	34208	24	127	2.5719e-42	2.03609e-40	PSMA2,PSMA6,PSMC2,PSMA5,PSMC5,PSMD10,PSMA7,PSMB3,PSMC1,PSMD13,PSMB1,PSMC4,PSMD6,PSMB6,PSMD7,PSMD14,PSMB7,PSMA1,PSMA3,PSMB5,PSMD2,ATM,PSMA4,PSMD3
W3	6 genes	247	GO:0006977	DNA damage response, signal transduction by p53 class mediator resulting in cell cycle arrest (BP)	66	34208	6	180	1.36525e-06	2.77964e-05	PSME3,SOX4,CDKN1A,MDM2,PML,ATM
W4	11 genes	126	GO:0006977	DNA damage response, signal transduction by p53 class mediator resulting in cell cycle arrest (BP)	66	34208	11	81	6.25548e-18	2.60645e-16	PSMC5,PSMD10,PSMA7,PSMC1,PSMC4,PSMC6,PSMC3,RFWD2,PSMD1,PSMA3,PSMD2
M1	7 genes	489	GO:0008624	induction of apoptosis by extracellular signals (BP)	106	34208	7	191	2.31632e-06	5.8066e-05	MAGED1,BTK,UBC,RIPK1,ITSN1,ECT2,SQSTM1
W1	9 genes	430	GO:0008624	induction of apoptosis by extracellular signals (BP)	106	34208	9	202	1.46255e-08	8.72046e-07	BAD,YWHAE,UBC,RAC1,AKAP13,PRKCA,ARHGEF7,ARHGEF2,TIAM1
W2	9 genes	362	GO:0008624	induction of apoptosis by extracellular signals (BP)	106	34208	9	148	9.55058e-10	1.01236e-07	CASP2,NGFR,MAGED1,RIPK1,CFLAR,RPS27A,MAP3K5,TRADD,TRAF2
M2	4 genes	322	GO:0008630	DNA damage response, signal transduction resulting in induction of apoptosis (BP)	20	34208	4	127	8.38225e-07	6.63594e-06	MLH1,CHEK2,MSH6,ATM
M5	4 genes	623	GO:0008630	DNA damage response, signal transduction resulting in induction of apoptosis (BP)	20	34208	4	121	6.906e-07	1.5461e-05	TP73,MBD4,BRCA1,TOPORS
W3	6 genes	608	GO:0008630	DNA damage response, signal transduction resulting in induction of apoptosis (BP)	20	34208	6	180	7.11734e-10	2.58766e-08	TP73,CHEK2,ABL1,PML,ERCC6,ATM
M2	5 genes	36	GO:0010212	response to ionizing radiation (BP)	44	34208	5	127	6.30043e-07	5.34412e-06	RNF8,PAXIP1,RNF168,H2AFX,ATM
W3	5 genes	62	GO:0010212	response to ionizing radiation (BP)	44	34208	5	180	3.50847e-06	6.37789e-05	XRCC6,RFWD3,UIMC1,H2AFX,ATM
M5	5 genes	249	GO:0042771	DNA damage response, signal transduction by p53 class mediator resulting in induction of apoptosis (BP)	21	34208	5	121	9.90729e-09	4.72534e-07	SIRT1,TP73,BCL3,EP300,HIPK2
W3	5 genes	265	GO:0042771	DNA damage response, signal transduction by p53 class mediator resulting in induction of apoptosis (BP)	21	34208	5	180	7.25093e-08	1.94249e-06	TP73,DYRK2,BCL3,EP300,PML
M2	16 genes	316	GO:0000724	double-strand break repair via homologous recombination (BP)	40	34208	16	127	2.84845e-29	7.51674e-28	BRCA2,BLM,TP53BP1,RAD51,SLX4,XRCC2,ERCC4,RAD50,RPA3,RPA1,NBN,H2AFX,RPA2,MDC1,ATM,SHFM1
W3	8 genes	600	GO:0000724	double-strand break repair via homologous recombination (BP)	40	34208	8	180	3.34745e-11	1.54896e-09	TP53BP1,MORF4L1,YY1,RPA1,H2AFX,RPA2,MDC1,ATM
M2	33 genes	69	GO:0006281	DNA repair (BP)	285	34208	33	127	5.80352e-40	2.50606e-38	BRCA2,CLSPN,FANCA,SLX1B,BLM,TP53BP1,FANCM,RAD51,SLX4,RAD51D,ATR,FANCD2,XRCC2,APITD1,ERCC4,PAXIP1,RAD50,RPA3,CHEK1,MSH2,RPA1,NBN,FEN1,H2AFX,FANCG,RECQL5,RPA2,MCRS1,MDC1,MSH6,ATM,RFC1,UCHL5
W3	23 genes	147	GO:0006281	DNA repair (BP)	285	34208	23	180	1.26349e-20	1.83748e-18	MORF4L2,XRCC6,TRIM28,TP53BP1,ATRIP,NPM1,ASF1A,USP10,RFWD3,RRM2B,MORF4L1,YY1,STUB1,PCNA,MGMT,SUMO1,RPA1,H2AFX,RPA2,ERCC6,MDC1,ATM,APEX1
M2	20 genes	122	GO:0006302	double-strand break repair (BP)	59	34208	20	127	1.27605e-34	3.78827e-33	BRCA2,BRIP1,TP53BP1,RNF8,RAD51,RAD21,CHEK2,RAD50,RPA3,RNF168,MSH2,RPA1,NBN,FEN1,H2AFX,RPA2,MDC1,MRE11A,ATM,ACTR5
W3	12 genes	228	GO:0006302	double-strand break repair (BP)	59	34208	12	180	2.80591e-16	2.59674e-14	XRCC6,TP53BP1,CHEK2,KAT5,UIMC1,SMARCA5,RPA1,BAZ1B,H2AFX,RPA2,MDC1,ATM
Metabolism
M2	23 genes	141	GO:0006521	regulation of cellular amino acid metabolic process (BP)	51	34208	23	127	2.77284e-43	2.63419e-41	PSMA2,PSMA6,PSMC2,PSMA5,PSMC5,PSMD10,PSMA7,PSMB3,PSMC1,PSMD13,PSMB1,PSMC4,PSMD6,PSMB6,PSMD7,PSMD14,PSMB7,PSMA1,PSMA3,PSMB5,PSMD2,PSMA4,PSMD3
W4	10 genes	129	GO:0006521	regulation of cellular amino acid metabolic process (BP)	51	34208	10	81	3.67833e-17	1.37937e-15	PSMC5,PSMD10,PSMA7,PSMC1,PSMC4,PSMC6,PSMC3,PSMD1,PSMA3,PSMD2
M2	23 genes	135	GO:0034641	cellular nitrogen compound metabolic process (BP)	200	34208	23	127	7.93417e-28	1.98354e-26	PSMA2,PSMA6,PSMC2,PSMA5,PSMC5,PSMD10,PSMA7,PSMB3,PSMC1,PSMD13,PSMB1,PSMC4,PSMD6,PSMB6,PSMD7,PSMD14,PSMB7,PSMA1,PSMA3,PSMB5,PSMD2,PSMA4,PSMD3
W4	10 genes	123	GO:0034641	cellular nitrogen compound metabolic process (BP)	200	34208	10	81	4.87566e-11	8.31079e-10	PSMC5,PSMD10,PSMA7,PSMC1,PSMC4,PSMC6,PSMC3,PSMD1,PSMA3,PSMD2
Differentiation
M5	3 genes	885	GO:0010832	negative regulation of myotube differentiation (BP)	7	34208	3	121	1.49533e-06	3.09505e-05	HDAC3,HDAC1,HDAC5
W3	3 genes	849	GO:0010832	negative regulation of myotube differentiation (BP)	7	34208	3	180	4.9376e-06	7.97853e-05	HDAC3,HDAC1,HDAC5
Immunological
M2	23 genes	58	GO:0002474	antigen processing and presentation of peptide antigen via MHC class I (BP)	94	34208	23	127	6.14533e-36	1.94602e-34	PSMA2,PSMA6,PSMC2,PSMA5,PSMC5,PSMD10,PSMA7,PSMB3,PSMC1,PSMD13,PSMB1,PSMC4,PSMD6,PSMB6,PSMD7,PSMD14,PSMB7,PSMA1,PSMA3,PSMB5,PSMD2,PSMA4,PSMD3
W4	10 genes	59	GO:0002474	antigen processing and presentation of peptide antigen via MHC class I (BP)	94	34208	10	81	2.39951e-14	5.62385e-13	PSMC5,PSMD10,PSMA7,PSMC1,PSMC4,PSMC6,PSMC3,PSMD1,PSMA3,PSMD2
M1	12 genes	40	GO:0045087	innate immune response (BP)	309	34208	12	191	1.95599e-07	6.74206e-06	NFKBIA,IKBKB,TBKBP1,CDK1,LYN,NCF1,BTK,UBC,RIPK1,TANK,MAPK14,IRAK1
W2	11 genes	34	GO:0045087	innate immune response (BP)	309	34208	11	148	1.16652e-07	7.86869e-06	IKBKB,PIN1,RIPK1,TNFAIP3,ITCH,TANK,RPS27A,MAVS,RIPK2,MAP3K5,TRAF2
Proteasomal degradation
M2	26 genes	72	GO:0000209	protein polyubiquitination (BP)	107	34208	26	127	1.74158e-40	9.19165e-39	PSMA2,PSMA6,PSMC2,PSMA5,PSMC5,PSMD10,PSMA7,PSMB3,TRAF6,PSMC1,PSMD13,PSMB1,PSMC4,PSMD6,UBE3C,PSMB6,PSMD7,PSMD14,HUWE1,PSMB7,PSMA1,PSMA3,PSMB5,PSMD2,PSMA4,PSMD3
W4	14 genes	72	GO:0000209	protein polyubiquitination (BP)	107	34208	14	81	5.44069e-21	6.80086e-19	PSMC5,PSMD10,PSMA7,TRIM21,PSMC1,PSMC4,FBXW11,PSMC6,BTRC,PSMC3,PSMD1,PRPF19,PSMA3,PSMD2
M2	14 genes	8	GO:0006508	proteolysis (BP)	543	34208	14	127	1.64102e-08	1.69453e-07	PSMC2,PSMC5,PSMC1,PSMC4,PSMD6,USP14,PSMD14,CYLD,USP9X,ATG4C,CASP4,SHFM1,CASP3,UCHL5
W4	9 genes	8	GO:0006508	proteolysis (BP)	543	34208	9	81	5.66832e-06	5.9045e-05	PSMC5,NEDD8,COPS5,PSMC1,PSMC4,UCHL1,USP28,USP25,UCHL5
M1	10 genes	131	GO:0006511	ubiquitin-dependent protein catabolic process (BP)	150	34208	10	191	1.38242e-08	6.62961e-07	USP42,NEDD8,USP19,USP16,USP11,USP20,BTRC,USP44,CUL7,SQSTM1
M2	14 genes	68	GO:0006511	ubiquitin-dependent protein catabolic process (BP)	150	34208	14	127	5.30002e-16	8.9911e-15	PSMA2,PSMA6,PSMC2,PSMA5,PSMA7,USP14,PSMB6,PSMD14,CYLD,USP9X,PSMA1,PSMA3,PSMA4,UCHL5
W4	11 genes	69	GO:0006511	ubiquitin-dependent protein catabolic process (BP)	150	34208	11	81	7.4024e-14	1.54217e-12	NEDD8,PSMA7,PSMC6,BTRC,UCHL1,CUL1,PSMA3,USP28,USP25,CUL4A,UCHL5
Cell proliferation/growth
M5	12 genes	18	GO:0008283	cell proliferation (BP)	312	34208	12	121	1.29431e-09	6.76123e-08	CDK9,PPARD,KIF2C,IRF2,RBBP7,UCHL1,HDGF,AR,E2F1,STAT3,CREBBP,GFI1B
W3	13 genes	17	GO:0008283	cell proliferation (BP)	312	34208	13	180	1.29543e-08	3.99619e-07	CDK9,MDM4,PRMT5,KAT2A,MORF4L1,S100B,RBBP7,PCNA,HDGF,AR,MCM7,E2F1,CREBBP
M5	13 genes	74	GO:0008285	negative regulation of cell proliferation (BP)	341	34208	13	121	2.85227e-10	1.7383e-08	SMAD1,CTBP1,CDKN1A,SRF,JUN,SMAD4,ZBTB16,RBBP4,SMARCA2,CTNNB1,SMAD2,RXRA,HSPA1A
W3	16 genes	77	GO:0008285	negative regulation of cell proliferation (BP)	341	34208	16	180	4.46809e-11	1.97761e-09	SMAD1,MDM4,NPM1,CTBP1,SOX4,CDKN1A,MLL,RBBP4,TSG101,FOXO4,KAT2B,PML,PBRM1,HSPA1A,CTBP2,GATA3
Others
M2	24 genes	132	GO:0016032	viral reproduction (BP)	329	34208	24	127	3.38234e-24	6.98527e-23	PSMA2,PSMA6,BICD1,PSMC2,PSMA5,PSMC5,PSMD10,PSMA7,PSMB3,PSMC1,PSMD13,PSMB1,PSMC4,PSMD6,PSMB6,PSMD7,PSMD14,PSMB7,PSMA1,PSMA3,PSMB5,PSMD2,PSMA4,PSMD3
W4	17 genes	120	GO:0016032	viral reproduction (BP)	329	34208	17	81	2.50857e-18	1.34388e-16	RPL5,RPL11,PSMC5,PSMD10,PSMA7,RPS7,RPL23,PSMC1,RPL26,PSMC4,PSMC6,BTRC,PSMC3,PSMD1,PSMA3,PSMD2,RPS3
M1	12 genes	240	GO:0007411	axon guidance (BP)	307	34208	12	191	1.82434e-07	6.49113e-06	FYN,GRB2,NCK1,CDC42,SRGAP2,CDK1,PLCG1,SRC,YWHAB,MET,TUBB3,RANBP9
W1	13 genes	226	GO:0007411	axon guidance (BP)	307	34208	13	202	4.22072e-08	2.11924e-06	DCC,MAPK3,MAPK1,SRGAP2,MYH10,PTK2,PRKCQ,PAK1,RAF1,CDK5,CLASP1,GSK3B,RAC1
M1	19 genes	96	GO:0007596	blood coagulation (BP)	457	34208	19	191	1.46434e-11	1.61516e-09	FYN,JAM3,GRB2,CDC42,WAS,PRKACA,PRKCZ,LYN,YWHAZ,TP53,F11R,PLCG1,PIK3R1,CRK,SRC,JAM2,WDR1,MAPK14,LCK
M5	10 genes	82	GO:0007596	blood coagulation (BP)	457	34208	10	121	5.54468e-06	9.21593e-05	SIN3A,HIST2H3C,RCOR1,HMG20B,KIF2C,IRF2,HDAC2,HDAC1,KDM1A,PHF21A
W1	24 genes	83	GO:0007596	blood coagulation (BP)	457	34208	24	202	5.33353e-16	1.69606e-13	C1QBP,RACGAP1,MAPK3,MAPK1,KIF23,ARRB2,ARRB1,KLC1,PTK2,PRKCG,ALB,PRKCZ,YWHAZ,KLC2,PRKCD,PRKCQ,PIK3R1,AKT1,RAF1,CDK5,PRKCB,LAMP2,RAC1,PRKCA
M1	7 genes	525	GO:0000226	microtubule cytoskeleton organization (BP)	55	34208	7	191	2.45132e-08	1.03992e-06	PAFAH1B1,CDK1,PRKCZ,MARK4,CCDC88A,TUBG1,DISC1
W1	8 genes	461	GO:0000226	microtubule cytoskeleton organization (BP)	55	34208	8	202	1.23478e-09	9.06135e-08	DOCK7,PTK2,PRKCZ,CLASP1,SON,GABARAP,DISC1,NDEL1
M1	17 genes	24	GO:0044419	interspecies interaction between organisms (BP)	328	34208	17	191	5.81104e-12	7.12175e-10	FYN,GRB2,NFKBIA,HNRNPK,NEDD4,CDC25C,LYN,TP53,F11R,PLCG1,PIK3R1,BTRC,GADD45GIP1,SRC,MPDZ,CUL7,LCK
M2	12 genes	12	GO:0044419	interspecies interaction between organisms (BP)	328	34208	12	127	3.96858e-09	4.83353e-08	PSMC2,PSMA7,PSMB3,PSMB1,PSMB6,PAAF1,PSMB7,MLF1IP,PSMA3,PSMB5,MAP3K5,PSMA4
M5	15 genes	19	GO:0044419	interspecies interaction between organisms (BP)	328	34208	15	121	8.35954e-13	1.01893e-10	SIRT1,UBE2I,CTBP1,MDM2,RCOR1,RB1,TOP1,RAN,HDAC1,EP300,RXRA,TAF1,STAT3,RELA,CREBBP
W2	11 genes	19	GO:0044419	interspecies interaction between organisms (BP)	328	34208	11	148	2.1193e-07	1.12323e-05	KRT18,SIVA1,TP53,TNFRSF14,COPS6,CFLAR,ITCH,VIM,MAVS,LTBR,MAP3K5
W3	25 genes	19	GO:0044419	interspecies interaction between organisms (BP)	328	34208	25	180	9.88933e-22	1.67789e-19	NPM1,UBE2I,CTBP1,MDM2,KAT2A,RB1,KAT5,HSPA8,GNB2L1,SUV39H1,GTF2E1,TSG101,HDAC1,KAT2B,SRC,CENPA,USP7,EP300,TBP,DAXX,PML,TAF1,KDM4A,CREBBP,BRD4
