# Supplementary material for: Comparison of Modules of Wild Type and Mutant Huntingtin and TP53 Protein Interaction Networks: Implications in Biological Processes and Functions
Source: PLoS One. 2013 May 31;8(5):e64838. doi: 10.1371/journal.pone.0064838 (PMC3669416; doi:10.1371/journal.pone.0064838)
Supplement: Dataset S9 — The GeneDeck analysis of the proteins in the modules of wTP53 and mTP53 networks and enrichment of metastatsis. (XLS) [file pone.0064838.s009.xls]

## Sheet: W1
Descriptor	Attribute type	Score	P Value	Genes sharing this descriptor
tumors	DISORDER	53	1.0E-16	ADRB2, AKAP13, AKT1, ARHGEF2, ARHGEF7, ARRB1, ARRB2, BAD, CGN, DDX39B, EPB41L3, ERBB3, EXO1, GSK3A, HDAC4, HDAC6, HIVEP2, HMMR, IGF1R, IRS2, LAMP2, MAP3K2, MAP3K3, MAPK1, MAPK3, MAPK9, MLLT4, MTOR, MYH10, NEDD4, NOTCH4, OPTN, PAK1, PAK4, PIK3R1, PPM1D, PRKCA, PRKCB, PRKCD, PRKCG, PRKCQ, PRKCZ, PTK2, RABEP1, S100A2, SFN, SYNPO, SYNPO2, TERT, TIAM1, TJP2, TSC1, UBC
cancer	DISORDER	48	1.0E-16	ADRB2, AKAP13, AKT1, ALB, ARHGEF2, ARRB1, BAD, C1QBP, DFFA, ERBB3, EXO1, GSK3B, HDAC4, HDAC6, HIVEP2, HMMR, IGF1R, ING1, IRS2, LAMP2, MAP3K3, MAPK1, MAPK3, MAPK9, MTOR, NEDD4, NOTCH4, PAK1, PAK4, PIK3R1, PPIG, PPM1D, PRKCA, PRKCB, PRKCD, PRKCZ, PTK2, PTPN3, RAC1, RAF1, RPS6KB1, S100A2, SFN, TERT, TIAM1, TJP2, TSC1, WNK1
breast cancer	DISORDER	31	1.0E-16	AKAP13, AKT1, ARHGEF2, BAD, DCC, EPB41L3, ERBB3, GABARAP, HDAC6, HMMR, IGF1R, IRS2, MAPK1, MAPK3, MAPK9, MTOR, NOTCH4, PAK1, PIK3R1, PPM1D, PRKCA, PRKCB, PRKCD, PRKCZ, PTK2, S100A2, SFN, TERT, TIAM1, TJP2, TSC1
metastasis	DISORDER	25	1.0E-16	ADRB2, AKT1, ARHGEF2, ARRB1, BAD, CGN, EPB41L3, ERBB3, EXO1, HMMR, IGF1R, IRS2, LAMP2, MAPK1, MAPK3, MTOR, PAK1, PIK3R1, PRKCA, PTK2, S100A2, SYNPO2, TERT, TIAM1, TSC1
carcinoma	DISORDER	25	1.0E-16	ADRB2, AKT1, BAD, ERBB3, GSK3A, HMMR, IGF1R, IRS2, MAPK1, MAPK3, MTOR, NOTCH4, PAK1, PIK3R1, PRKCA, PRKCB, PRKCD, PRKCZ, PTK2, S100A2, SFN, TERT, TIAM1, TJP2, TSC1
prostate cancer	DISORDER	24	1.0E-16	ADRB2, AKAP13, AKT1, ARHGEF2, BAD, BRAF, ERBB3, IGF1R, IRS2, MAP3K2, MAPK1, MAPK3, MAPK9, MTOR, PAK1, PIK3R1, PRKCA, PRKCD, PTK2, S100A2, SYNPO, SYNPO2, TERT, TIAM1
glioma	DISORDER	18	1.0E-16	ADRB2, AKT1, BAD, ERBB3, IGF1R, MAPK1, MAPK3, MAPK9, MTOR, NEFL, PIK3R1, PRKCA, PRKCB, PRKCD, PTK2, TERT, TRIM13, TSC1
alzheimers disease	DISORDER	17	2.220446049250313E-16	ADRB2, AKT1, BAD, CSNK1D, DYRK1A, GSK3A, MAPK1, MAPK3, MTOR, NEFL, NOTCH4, PIK3R1, PRKCA, PRKCB, PRKCZ, RABEP1, TSC1
adenocarcinoma	DISORDER	19	3.3306690738754696E-16	ADRB2, AKT1, CGN, EPB41L3, ERBB3, IGF1R, MAPK1, MAPK3, PAK1, PIK3R1, PRKCA, PRKCB, PRKCD, PTK2, S100A2, SFN, TERT, TJP2, TSC1
carcinoma squamous cell	DISORDER	18	5.551115123125783E-16	ADRB2, AKT1, BAD, CGN, ERBB3, IGF1R, IRS2, MAPK1, MAPK3, MTOR, NOTCH4, PAK1, PRKCA, PRKCD, PTK2, S100A2, SFN, TERT
cardiac hypertrophy	DISORDER	11	9.992007221626409E-16	ADRB2, AKAP13, AKT1, HDAC4, HDAC7, LAMP2, MAPK1, PIK3R1, PRKCA, PRKCB, PTK2
tuberous sclerosis	DISORDER	9	1.8207657603852567E-14	AKT1, DOCK7, MAPK1, MTOR, MYCBP2, PIK3R1, RABEP1, RPS6KB1, TSC1
nsclc	DISORDER	14	2.4424906541753444E-14	AKT1, BAD, EPB41L3, ERBB3, IGF1R, MAPK1, MAPK3, MTOR, PIK3R1, PRKCA, PRKCB, PTK2, S100A2, TERT
glioblastoma	DISORDER	14	3.3861802251067274E-14	AKT1, BRAF, ERBB3, IGF1R, MAPK1, MAPK3, MAPK9, MTOR, PIK3R1, PRKCA, PRKCB, PRKCZ, PTK2, TERT
breast carcinoma	DISORDER	15	3.4638958368304884E-14	AKT1, BAD, ERBB3, HMMR, IGF1R, IRS2, MAPK1, MAPK3, MAPK9, MTOR, PAK1, PIK3R1, PRKCA, PTK2, TERT
leukemia	DISORDER	19	4.207745263329343E-14	AKT1, BAD, HDAC4, HMMR, MAPK1, MAPK3, MAPK9, MLLT4, MTOR, NOTCH4, PAK1, PIK3R1, PRKCA, PRKCB, PRKCQ, PRKCZ, PTK2, TERT, TIAM1
colon cancer	DISORDER	15	1.1401990462900358E-13	AKAP13, AKT1, BAD, ERBB3, HMMR, IGF1R, IRS2, MAPK1, MAPK3, PIK3R1, PRKCA, PRKCB, PRKCD, PTK2, TERT
necrosis	DISORDER	21	1.588729148238599E-13	ADRB2, AKT1, BAD, DDX39B, ERBB3, IRS2, MAP3K2, MAP3K3, MAPK1, MAPK3, MAPK9, MTOR, OPTN, PAK1, PAK4, PIK3R1, PRKCA, PRKCB, PRKCD, PRKCZ, PTK2
hypertrophy	DISORDER	12	2.539080057317733E-13	ADRB2, AKT1, HDAC4, IGF1R, LAMP2, MAPK1, MTOR, PIK3R1, PRKCA, PRKCB, PTK2, SYNPO
cancer lung	DISORDER	15	4.811706588725428E-13	ADRB2, AKT1, BAD, EPB41L3, ERBB3, EXO1, IGF1R, MAPK1, MAPK3, MTOR, PIK3R1, PRKCA, PTK2, S100A2, TERT
hyperplasia	DISORDER	13	5.662137425588298E-13	ADRB2, AKT1, IGF1R, IRS2, MAPK3, MTOR, PAK1, PIK3R1, PRKCA, PTK2, S100A2, TERT, TSC1
pancreatic cancer	DISORDER	13	7.106537580625627E-13	AKT1, BAD, ERBB3, HMMR, IGF1R, IRS2, MAPK1, MTOR, PIK3R1, PRKCA, PTK2, S100A2, TERT
ovarian cancer	DISORDER	14	2.017386258046372E-12	AKT1, BAD, BRAF, ERBB3, IGF1R, IRS2, MAPK1, MAPK3, MTOR, NOTCH4, PIK3R1, PRKCA, PTK2, TERT
diabetes mellitus	DISORDER	13	3.222200284369592E-12	AKT1, ALB, GSK3B, IGF1R, IRS2, MAPK3, MTOR, PIK3R1, PRKCA, PRKCB, PRKCZ, PTPN3, RPS6KB1
neoplastic transformation	DISORDER	9	4.156230914986736E-12	EPB41L3, ERBB3, GSK3A, IGF1R, MAPK1, MAPK3, PIK3R1, PTK2, TERT
insulin resistance	DISORDER	11	7.670308832530282E-12	ADRB2, AKT1, ALB, IGF1R, IRS2, MAPK1, MTOR, PIK3R1, PRKCA, PRKCB, TSC1
hepatocellular carcinoma	DISORDER	14	1.0170420061683672E-11	AKT1, ALB, BAD, ERBB3, IGF1R, MAPK1, MAPK3, MTOR, NOTCH4, PIK3R1, PRKCA, PRKCB, PTK2, TERT
pertussis	DISORDER	10	1.1073475469913774E-11	ADRB2, AKT1, ALB, ARRB1, MAPK1, MAPK3, PRKCA, RAC1, RAF1, TRIM13
primary tumor	DISORDER	12	3.36837224779174E-11	AKT1, ERBB3, HDAC6, HMMR, IGF1R, MAPK3, MTOR, PRKCA, PTK2, S100A2, TERT, TSC1
melanoma	DISORDER	15	4.2295056346119964E-11	AKT1, BAD, BRAF, ERBB3, IGF1R, MAPK1, MAPK3, MTOR, PIK3R1, PRKCA, PRKCB, PTK2, RAB8A, S100A2, TERT
prostate carcinoma	DISORDER	10	5.4497295565170134E-11	AKT1, BAD, ERBB3, IGF1R, MAPK1, MAPK9, PRKCA, PTK2, S100A2, TERT
shock	DISORDER	13	6.163580756890497E-11	AKT1, ARHGEF2, BAD, GSK3A, HDAC6, MAPK1, MAPK3, MAPK9, PIK3R1, PRKCA, PRKCB, PRKCD, SFN
mammary tumor	DISORDER	8	2.1949964068568306E-10	AKT1, ERBB3, IGF1R, IRS2, NOTCH4, PAK1, PRKCD, UBC
ovarian carcinoma	DISORDER	10	7.41088523881217E-10	ERBB3, IGF1R, MAPK1, MAPK3, MTOR, PAK1, PRKCA, PRKCB, PTK2, TERT
colorectal cancer	DISORDER	12	9.337088879846078E-10	AKT1, BAD, BRAF, DCC, ERBB3, EXO1, IGF1R, IRS2, PRKCA, PTK2, TERT, TIAM1
adenocarcinoma lung	DISORDER	8	1.294012230701469E-9	ADRB2, ERBB3, IGF1R, MAPK1, PRKCD, PTK2, S100A2, TERT
vascular disease	DISORDER	9	3.69146291312461E-9	AKT1, ALB, GSK3B, MAPK1, MAPK3, MAPK9, MTOR, PRKCA, RAC1
astrocytoma	DISORDER	9	4.4100122442714E-9	AKAP13, AKT1, ERBB3, MAPK1, PIK3R1, PRKCA, PRKCZ, PTK2, TSC1
retinoblastoma	DISORDER	9	4.897628747002614E-9	AKT1, MAPK1, MAPK3, MTOR, PIK3R1, PRKCD, PTK2, TERT, TIAM1
pancreatic carcinoma	DISORDER	7	5.156367111069926E-9	AKT1, IGF1R, MAPK1, MAPK3, PRKCA, PRKCZ, PTK2
schizophrenia	DISORDER	10	5.593238316947691E-9	AKT1, ARRB2, DISC1, ERBB3, GSK3A, NDEL1, NEFL, NOTCH4, PCM1, PPIG
colon carcinoma	DISORDER	9	8.383226335340055E-9	AKT1, IGF1R, MAPK1, MAPK3, PIK3R1, PRKCA, PRKCB, PTK2, TERT
sarcoma	DISORDER	8	1.266963089996409E-8	ERBB3, GABARAP, IGF1R, MTOR, PRKCA, PRKCQ, PTK2, TERT
niddm	DISORDER	8	1.6048587569983397E-8	ADRB2, AKT1, ALB, IGF1R, IRS2, PIK3R1, PRKCA, PRKCZ
tumor	DISORDER	8	1.8710369475982702E-8	AKT1, DCC, ERBB3, IGF1R, NOTCH4, PIK3R1, PTK2, RAF1
adenoma	DISORDER	10	2.6369271433068775E-8	AKT1, IGF1R, MAPK3, PAK1, PRKCA, PRKCB, PTK2, TERT, TIAM1, TSC1
myeloma	DISORDER	8	3.0161146580276466E-8	AKT1, ERBB3, HMMR, IGF1R, MAPK1, MTOR, PIK3R1, PRKCD
glioblastoma multiforme	DISORDER	6	4.5212030341801324E-8	ERBB3, MTOR, PRKCA, PTK2, TERT, TSC1
inflammation	DISORDER	14	4.9857542316900094E-8	ADRB2, AKT1, ALB, BAD, ERBB3, HMMR, MAPK1, MAPK3, MAPK9, MTOR, PIK3R1, PRKCA, PRKCQ, PTK2
lymphangioleiomyomatosis	DISORDER	4	7.12494635513039E-8	IGF1R, MTOR, RPS6KB1, TSC1
brain tumors	DISORDER	7	7.193991446996506E-8	AKT1, EPB41L3, MAPK9, PRKCA, PTK2, TERT, TSC1
neurodegenerative diseases	DISORDER	8	8.671331952481154E-8	AKT1, BAIAP2, CSNK1D, HDAC6, MAPK1, MTOR, NEFL, PRKCG
medulloblastoma	DISORDER	6	1.2943909122320463E-7	AKT1, ERBB3, IGF1R, MAPK3, PPM1D, TERT
hyperinsulinemia	DISORDER	6	1.3691928824055566E-7	AKT1, IGF1R, IRS2, MAPK3, PIK3R1, PRKCA
malignant glioma	DISORDER	6	1.8965143533389295E-7	AKT1, MAPK1, MTOR, PRKCA, PTK2, TERT
obesity	DISORDER	9	2.8664661189115037E-7	ADRB2, AKT1, ALB, IRS2, MAPK3, MTOR, PIK3R1, PRKCZ, RPS6KB1
lung carcinoma	DISORDER	7	3.139464478385534E-7	ERBB3, IGF1R, MAPK1, MAPK9, PRKCA, PTK2, TERT
dysplasia	DISORDER	7	3.831170085621949E-7	ARHGEF2, ERBB3, MTOR, PTK2, S100A2, TERT, TSC1
endometrial cancer	DISORDER	6	5.444366254492294E-7	BAD, ERBB3, IGF1R, MTOR, PRKCA, TERT
adpkd	DISORDER	4	5.9124576590186E-7	MAPK1, MTOR, PTK2, TSC1
pancreatic tumor	DISORDER	5	5.919847958502089E-7	AKT1, ERBB3, IGF1R, MAPK1, TERT
hypertension	DISORDER	6	6.196920476764234E-7	ADRB2, CGN, NEDD4, NEDD4L, PPIG, WNK1
colorectal carcinoma	DISORDER	7	6.522463222857766E-7	ERBB3, IGF1R, MAPK1, MAPK3, PTK2, TERT, TIAM1
heart failure	DISORDER	7	8.996316833709272E-7	ADRB2, AKT1, ARRB1, ARRB2, LAMP2, PRKCA, PTK2
mental retardation	DISORDER	6	1.1351986644037027E-6	AKT1, ARHGEF7, DYRK1A, LAMP2, MTOR, TSC1
lissencephaly	DISORDER	4	1.3875544199182244E-6	CDK5, DISC1, NDEL1, YWHAE
endometrial carcinoma	DISORDER	6	1.7019247615657207E-6	AKT1, IGF1R, MAPK1, PRKCA, PTK2, TERT
gastric cancer	DISORDER	8	1.9955276143734935E-6	AKT1, ERBB3, HMMR, MAPK1, MAPK3, PIK3R1, PRKCA, TERT
hyperglycemia	DISORDER	6	2.1697427277089787E-6	AKT1, ALB, IGF1R, IRS2, PRKCA, PRKCB
lymphoma	DISORDER	9	2.3001858654447815E-6	ADRB2, AKT1, MAPK3, MAPK9, MTOR, PIK3R1, PRKCA, PRKCB, TIAM1
carcinoma non-small cell lung	DISORDER	5	2.43451369486003E-6	EPB41L3, ERBB3, IGF1R, MAPK1, TERT
lung tumor	DISORDER	5	3.4314927487288926E-6	EPB41L3, MAPK1, MAPK3, PTK2, TERT
parkinson disease	DISORDER	6	3.8696009525551744E-6	ADRB2, AKT1, BAD, MAPK3, NEFL, PRKCD
gastric carcinoma	DISORDER	6	4.11135077971192E-6	AKT1, BAD, ERBB3, MAPK3, PRKCD, TERT
atherosclerosis	DISORDER	8	4.4720544551957175E-6	ADRB2, AKT1, ALB, IRS2, MAPK1, PRKCA, PRKCB, PTK2
ischemia	DISORDER	7	4.635417573894962E-6	ADRB2, AKT1, BAD, MAPK3, PRKCA, PRKCD, PTK2
fibrosarcoma	DISORDER	5	5.617334933427642E-6	AKT1, GABARAP, HMMR, MAPK1, PTK2
benign tumor	DISORDER	4	6.8142572621221476E-6	MAPK1, MAPK3, TERT, TSC1
noonan syndrome	DISORDER	3	7.896207810387246E-6	MAPK1, PTPN3, RAF1
solid tumor	DISORDER	6	8.764721041720769E-6	IGF1R, MAPK1, MTOR, PRKCA, PTK2, TERT
breast cancer metastatic	DISORDER	4	9.629162110003087E-6	AKT1, IGF1R, MTOR, PTK2
rheumatoid arthritis	DISORDER	8	1.0684398107696502E-5	ADRB2, AKT1, DDX39B, MAP3K2, MAPK1, NOTCH4, PRKCQ, TERT
somatic mutations	DISORDER	5	1.3156207227971173E-5	AKT1, BAD, ERBB3, PIK3R1, TSC1
neurofibrillary tangles	DISORDER	4	1.3220213797127123E-5	AKT1, CSNK1D, GSK3A, MAPK1
brain disease	DISORDER	4	1.4042349421594658E-5	AKT1, ALB, MAPK3, MAPK9
insulin sensitivity	DISORDER	5	1.5118390248813895E-5	AKT1, IGF1R, IRS2, MAPK3, PIK3R1

## Sheet: W2
Descriptor	Attribute type	Score	P Value	Genes sharing this descriptor
tumors	DISORDER	58	1.0E-16	AMFR, ANXA7, ARR3, B2M, BIRC2, C19orf10, CASP10, CASP2, CASP6, CASP8, CD27, CFLAR, CHGB, CNBP, CTSE, DIABLO, DPT, FZD4, GADD45A, HGS, IGF2, IGFBP5, IKBKAP, IKBKB, ITCH, KHDRBS1, LTBR, MAGED1, MAP3K14, MAP3K5, MRPL28, NGFR, PPP2R1B, PPP4C, PTH, RIPK1, RIPK2, ROBO1, TAC1, TANK, TK1, TNFAIP3, TNFRSF11A, TNFRSF12A, TNFRSF17, TNFRSF18, TNFRSF1A, TNFRSF1B, TNFRSF9, TNFSF9, TP53, TRADD, TRAF1, TRAF2, TR…
cancer	DISORDER	50	1.0E-16	AMFR, ANXA7, BIRC2, CASP10, CASP2, CASP6, CASP8, CFLAR, CRMP1, CTSB, CTSE, CTSL1, DIABLO, EDN1, FZD4, GADD45A, IGF2, IGFBP5, IKBKB, ITCH, KHDRBS1, KRT18, LTBR, MAP3K14, MAP3K5, MRPL28, NGFR, PIN1, PLK1, PPP2R1B, PTH, PTPRS, SAT1, TAC1, TK1, TNFAIP3, TNFRSF11A, TNFRSF12A, TNFRSF17, TNFRSF18, TNFRSF1A, TNFRSF1B, TNFRSF9, TNFSF9, TP53, TRADD, TRAF2, TSC22D1, TTR, VIM
necrosis	DISORDER	38	1.0E-16	B2M, BIRC2, C19orf10, CASP10, CASP2, CASP6, CASP8, CD27, CFLAR, DIABLO, EDN1, IGFBP5, IKBKAP, IKBKB, LTBR, MAP3K14, MAP3K5, NGFR, PPP4C, PTH, RIPK1, RIPK2, TAC1, TANK, TNFAIP3, TNFRSF11A, TNFRSF12A, TNFRSF17, TNFRSF18, TNFRSF1A, TNFRSF1B, TNFRSF9, TNFSF9, TRADD, TRAF1, TRAF2, TRIM37, TTR
breast cancer	DISORDER	28	1.0E-16	AMFR, BIRC2, CASP10, CASP2, CASP6, CASP8, CFLAR, DIABLO, GADD45A, HGS, IGF2, IGFBP5, IKBKB, KHDRBS1, MAP3K5, NGFR, PPP2R1B, PTH, RIPK1, TAC1, TK1, TNFAIP3, TNFRSF11A, TNFRSF1A, TNFRSF1B, TP53, TRADD, UBE2D1
inflammation	DISORDER	25	1.0E-16	BIRC2, C19orf10, CASP8, CFLAR, CNBP, EDN1, FZD4, IKBKB, LTBR, MAP3K5, NGFR, RIPK1, RIPK2, TAC1, TNFAIP3, TNFRSF11A, TNFRSF12A, TNFRSF18, TNFRSF1A, TNFRSF1B, TNFRSF9, TRADD, TRAF1, TRAF2, TTR
leukemia	DISORDER	23	1.0E-16	BIRC2, CASP10, CASP2, CASP6, CASP8, CD27, CFLAR, CNBP, DIABLO, GADD45A, HGS, IGFBP5, IKBKB, MRPL28, NGFR, NOMO1, RIPK1, TK1, TNFRSF1A, TP53, TRAF1, TRIM27, TTR
carcinoma	DISORDER	23	1.0E-16	AMFR, BIRC2, CASP10, CASP2, CASP6, CASP8, CFLAR, CHGB, CTSE, DIABLO, GADD45A, HGS, IGF2, IGFBP5, KHDRBS1, NGFR, PPP2R1B, PTH, TNFRSF1B, TNFRSF9, TNFSF9, TP53, TRAF2
metastasis	DISORDER	22	1.0E-16	AMFR, BIRC2, CASP2, CASP6, CFLAR, CHGB, CRMP1, CTSE, DIABLO, FZD4, HGS, IGF2, IGFBP5, IKBKB, MRPL28, NGFR, TAC1, TNFRSF11A, TNFRSF1B, TP53, TRADD, TRAF1
lymphoma	DISORDER	22	1.0E-16	B2M, BIRC2, BIRC3, CASP10, CASP2, CASP6, CASP8, CD27, CFLAR, GADD45A, IKBKB, MAP3K14, RIPK1, TK1, TNFAIP3, TNFRSF17, TNFRSF1A, TNFRSF1B, TNFRSF9, TP53, TRAF1, TRAF2
rheumatoid arthritis	DISORDER	20	1.0E-16	B2M, CASP8, CD27, CFLAR, IGFBP5, IKBKAP, IKBKB, LTBR, MAP3K14, TAC1, TNFAIP3, TNFRSF11A, TNFRSF12A, TNFRSF17, TNFRSF18, TNFRSF1A, TNFRSF1B, TNFRSF9, TRAF1, UBE2D1
melanoma	DISORDER	20	1.0E-16	AMFR, CASP10, CASP2, CASP6, CASP8, CD27, CFLAR, DIABLO, GADD45A, IKBKB, LTBR, MAGED1, MAP3K14, MAVS, MRPL28, NGFR, PPP2R1B, TP53, TRADD, TRAF2
virus infection	DISORDER	14	1.1102230246251565E-16	B2M, BIRC2, C19orf10, CFLAR, CNBP, IKBKB, LTBR, MAP3K5, MAVS, MRPL28, NGFR, TNFAIP3, TNFRSF18, TNFRSF1A
cancer lung	DISORDER	16	2.220446049250313E-16	AMFR, BIRC2, CASP8, CFLAR, CRMP1, DIABLO, HGS, IGF2, IGFBP5, PPP2R1B, TAC1, TK1, TNFRSF11A, TNFRSF1A, TNFRSF1B, TP53
immunodeficiency	DISORDER	15	1.1102230246251565E-15	B2M, C19orf10, CASP10, CD27, CFLAR, CNBP, FZD4, KHDRBS1, MRPL28, TK1, TNFRSF11A, TNFRSF18, TNFRSF1A, TNFRSF9, TRAF2
colon cancer	DISORDER	15	1.3322676295501878E-15	CASP10, CASP6, CASP8, CFLAR, DIABLO, FZD4, GADD45A, IGF2, IKBKB, PPP2R1B, RIPK1, TAC1, TP53, TRAF1, TRAF2
prostate cancer	DISORDER	17	4.9960036108132044E-15	BIRC2, CASP2, CASP6, CASP8, CFLAR, DIABLO, GADD45A, HGS, IGF2, IGFBP5, IKBKB, KHDRBS1, NGFR, TNFRSF11A, TP53, TRAF2, TSC22D1
autoimmune diseases	DISORDER	13	6.661338147750939E-15	CASP8, CFLAR, CNBP, IKBKB, LTBR, MRPL28, NGFR, TAC1, TNFRSF17, TNFRSF18, TNFRSF1A, TNFRSF1B, TNFRSF9
lymphoma non-hodgkins	DISORDER	11	7.105427357601002E-15	B2M, BIRC2, CASP10, CASP8, CD27, CFLAR, NGFR, TNFRSF17, TNFRSF1A, TNFRSF1B, TRAF1
glioblastoma	DISORDER	13	1.4654943925052066E-14	CASP6, CASP8, CDK4, CFLAR, DIABLO, IGFBP5, NGFR, TAC1, TNFRSF12A, TNFRSF1A, TNFRSF1B, TP53, TRAF2
myeloma	DISORDER	11	9.625633623500107E-14	B2M, BIRC2, CASP8, CD27, CFLAR, DIABLO, IKBKB, TNFRSF11A, TNFRSF17, TNFRSF1A, TNFRSF1B
breast carcinoma	DISORDER	13	2.2803980925800715E-13	CASP10, CASP8, CHGB, GADD45A, IGF2, IGFBP5, NGFR, PPP2R1B, TAC1, TK1, TNFAIP3, TNFRSF1B, TP53
osteosarcoma	DISORDER	11	5.07038855346309E-13	CASP8, CFLAR, IGF2, IGFBP5, MAP3K5, NGFR, PTH, TK1, TNFRSF11A, TNFRSF1A, TP53
leukemia lymphocytic chronic	DISORDER	9	6.430411758628907E-13	B2M, BIRC2, CASP10, CASP8, CD27, CFLAR, TK1, TNFRSF17, TRAF1
burkitt lymphoma	DISORDER	8	3.95383725759757E-12	BIRC2, CASP8, CD27, CFLAR, DIABLO, GADD45A, RIPK1, TRADD
hodgkin disease	DISORDER	8	1.0374590075912238E-11	BIRC2, CFLAR, DIABLO, NGFR, TNFRSF1A, TNFRSF1B, TRAF1, TRAF2
colorectal cancer	DISORDER	12	2.87339041449286E-11	AMFR, BIRC2, CASP2, CASP6, CASP8, CFLAR, IGF2, PPP2R1B, ROBO1, TK1, TNFRSF1B, TP53
adenocarcinoma	DISORDER	13	4.1224468283473925E-11	AMFR, BIRC2, CASP8, CFLAR, CHGB, CTSE, GADD45A, IGFBP5, LTBR, NGFR, TAC1, TK1, TP53
alzheimers disease	DISORDER	11	1.966357077165526E-10	CASP2, CASP6, CFLAR, CHGB, CTSE, DIABLO, GADD45A, MAP3K5, NGFR, TNFRSF1A, TTR
retinoblastoma	DISORDER	9	3.4678082627692675E-10	ARR3, CASP8, CDK4, IGFBP5, MAP3K5, NGFR, RCC1, TNFRSF1B, TP53
glioma	DISORDER	11	4.1657899352287586E-10	CASP6, CASP8, CD27, CFLAR, FZD4, IGFBP5, NGFR, TAC1, TNFRSF12A, TP53, TTR
multiple sclerosis	DISORDER	9	4.733925473843215E-10	CASP8, CD27, CFLAR, NGFR, TNFRSF12A, TNFRSF17, TNFRSF1A, TNFRSF1B, TNFSF9
gastric cancer	DISORDER	10	7.28340943112471E-10	AMFR, CASP10, CASP6, CASP8, CFLAR, CTSE, DIABLO, NGFR, TNFRSF1A, TP53
hepatocellular carcinoma	DISORDER	11	8.711416032980424E-10	AMFR, CASP8, CFLAR, DIABLO, HIVEP3, IGF2, IKBKB, PPP2R1B, TK1, TNFRSF9, TP53
ovarian carcinoma	DISORDER	9	9.38045752185701E-10	CASP2, CASP8, DIABLO, EDN1, GADD45A, IGFBP5, NGFR, TNFRSF1B, TP53
nsclc	DISORDER	9	3.529950443059704E-9	AMFR, BIRC2, CASP8, CFLAR, DIABLO, GADD45A, HGS, TK1, TP53
hyperplasia	DISORDER	9	3.7221862259073646E-9	CFLAR, CHGB, CTSE, IGF2, NGFR, PTH, TANK, TNFRSF1B, TP53
ovarian cancer	DISORDER	10	3.989680363858383E-9	CASP8, CFLAR, DIABLO, GADD45A, IGF2, IGFBP5, MAP3K5, NGFR, PPP2R1B, TP53
cervical cancer	DISORDER	7	4.410879883565144E-9	BIRC2, CASP8, CDK4, DIABLO, GADD45A, PPP2R1B, TP53
neurodegenerative diseases	DISORDER	8	8.401556117476616E-9	CASP6, CASP8, IKBKAP, MAP3K5, NGFR, PPP2R2B, TNFRSF1B, TTR
arthritis	DISORDER	8	1.8124872602776065E-8	CFLAR, CTSB, IKBKB, MAP3K5, TAC1, TNFRSF11A, TNFRSF1A, TNFRSF1B
carcinoma squamous cell	DISORDER	10	2.6023454946511038E-8	AMFR, BIRC2, CASP8, CFLAR, IGFBP5, IKBKB, NGFR, TK1, TNFRSF1B, TP53
gastric carcinoma	DISORDER	7	2.9582356786406194E-8	CASP10, CASP6, CASP8, CFLAR, CTSE, DIABLO, TP53
influenza	DISORDER	7	4.055020019766431E-8	B2M, CASP8, CD27, MAVS, MRPL28, TNFRSF9, TNFSF9
herpes simplex	DISORDER	7	4.8006634889574684E-8	CFLAR, LTBR, NGFR, TK1, TNFRSF14, TNFRSF1B, TP53
solid tumor	DISORDER	7	7.301358073696917E-8	CASP8, IKBKB, TK1, TNFRSF1B, TNFRSF9, TNFSF9, TP53
lymphoma b-cell	DISORDER	6	8.887543745395021E-8	BIRC2, CASP8, CFLAR, NGFR, TP53, TRAF1
shock	DISORDER	9	9.497931841018215E-8	CASP2, CFLAR, CNBP, DIABLO, GADD45A, IKBKB, MAP3K14, MAP3K5, RIPK1
renal failure	DISORDER	6	9.707881010179165E-8	B2M, EDN1, IGFBP5, PTH, TNFRSF1B, TTR
heart failure	DISORDER	7	1.1813547884376163E-7	C19orf10, EDN1, MAP3K5, TAC1, TNFRSF11A, TNFRSF1B, TTR
leukemia t-cell	DISORDER	6	1.2034854990350397E-7	CASP8, IKBKB, MAP3K14, TNFAIP3, TNFRSF1A, TRAF2
insulin resistance	DISORDER	7	1.402397670213773E-7	EDN1, IGF2, IKBKB, TAC1, TNFRSF1A, TNFRSF1B, TTR
osteoarthritis	DISORDER	7	1.5253857699182305E-7	CFLAR, IGFBP5, MAP3K5, TAC1, TNFRSF11A, TNFRSF1A, TNFRSF1B
cell damage	DISORDER	6	1.807344532922528E-7	CASP8, EDN1, MAP3K5, NGFR, TNFRSF1A, TNFRSF1B
brain tumors	DISORDER	6	2.6406971498360576E-7	CASP2, CASP8, NGFR, TK1, TP53, TSC22D1
aids	DISORDER	6	3.897925572315941E-7	B2M, CASP8, KHDRBS1, TAC1, TNFRSF17, TRAF1
renal failure chronic	DISORDER	6	4.03308678897929E-7	B2M, EDN1, IGF2, IGFBP5, PTH, TTR
neurological disorders	DISORDER	6	4.314954337170107E-7	CD27, CFLAR, NGFR, TAC1, TNFRSF1B, TTR
lymphocytic leukemia chronic b-cell	DISORDER	5	4.503693517010632E-7	B2M, CASP8, CD27, TNFRSF1A, TP53
growth disorders	DISORDER	3	4.805663224027867E-7	IGF2, NGFR, TRIM37
pertussis	DISORDER	6	5.259085770203953E-7	DPT, EDN1, ITCH, PTH, SRGN, TAC1
hepatitis b	DISORDER	6	5.609019272379001E-7	CASP8, DPT, MRPL28, TK1, TNFRSF1A, TP53
leukaemia lymphocytic	DISORDER	5	6.149999357552005E-7	B2M, CASP10, CASP2, CASP8, CFLAR
bladder cancer	DISORDER	6	7.205200858173555E-7	AMFR, CASP8, CD27, CFLAR, NGFR, TP53
hypersensitivity reaction type ii disease	DISORDER	5	7.856512588277909E-7	B2M, TNFRSF17, TNFRSF18, TNFRSF1A, TNFRSF1B
hemangiopericytoma	DISORDER	3	8.753555247320577E-7	IGF2, NGFR, UBE2D1
lung carcinoma	DISORDER	6	9.427036616882489E-7	BIRC2, CASP8, DIABLO, GADD45A, TK1, TP53
autoimmunity	DISORDER	6	1.028136933478585E-6	CASP10, CFLAR, LTBR, MRPL28, TNFRSF18, TNFRSF1A
malignant glioma	DISORDER	5	1.1343140237096705E-6	CASP8, CFLAR, NGFR, TNFRSF1A, TP53
pancreatic cancer	DISORDER	7	1.2577030801264044E-6	CASP8, CFLAR, CTSE, GADD45A, NGFR, TNFRSF1B, TP53
bone diseases	DISORDER	4	1.5318310572220994E-6	B2M, IGFBP5, PTH, TNFRSF11A
lupus erythematosus systemic	DISORDER	6	1.5558546377913984E-6	CD27, CNBP, TNFRSF17, TNFRSF1A, TNFRSF1B, TRAF2
hypercalcemia	DISORDER	4	2.2288759482513854E-6	B2M, NBL1, PTH, TNFRSF11A
cholangiocarcinoma	DISORDER	4	2.5648173521686246E-6	CFLAR, TNFRSF1A, TNFRSF1B, TP53
lymphadenopathy	DISORDER	3	2.6780491216849E-6	B2M, CASP10, TRAF2
astrocytoma	DISORDER	6	3.1264752132775797E-6	CASP2, CASP8, NGFR, TAC1, TP53, TSC22D1
kidney failure	DISORDER	4	3.7991411634408223E-6	ANXA7, EDN1, PTH, TTR
infectious disease	DISORDER	4	4.559134478276938E-6	LTBR, MRPL28, TNFRSF1A, TNFRSF1B
adenoma	DISORDER	7	4.6990288317116935E-6	BIRC2, CHGB, CTSE, IGF2, IGFBP5, PTH, TP53
colon carcinoma	DISORDER	6	4.791006313564772E-6	CASP2, CASP8, CFLAR, GADD45A, IGF2, TP53
hyperparathyroidism secondary	DISORDER	3	5.206081439501631E-6	B2M, IGFBP5, PTH
allelic loss	DISORDER	4	6.068009390403084E-6	IGF2, PPP2R1B, PTH, TP53
hiv infections	DISORDER	5	6.7215026497979835E-6	B2M, MRPL28, TK1, TNFRSF1B, TNFSF9
prostatic adenocarcinoma	DISORDER	4	7.5180166579924546E-6	CFLAR, CHGB, MAP3K5, NGFR
hepatitis c	DISORDER	5	7.796821696604006E-6	LTBR, MAVS, MRPL28, TRADD, TRAF2
small cell lung cancer	DISORDER	5	8.26277567067546E-6	CASP8, DIABLO, NGFR, TAC1, TP53
lymphoproliferative disorders	DISORDER	4	8.762356676794703E-6	B2M, TNFRSF1A, TRAF1, TRAF2
spondylitis ankylosing	DISORDER	3	8.954011529116457E-6	PTH, TNFRSF1A, TNFRSF1B
ischemia	DISORDER	6	9.711290670399997E-6	CASP2, CFLAR, CTSE, EDN1, MAP3K5, NGFR
lymphoblastic leukemia acute	DISORDER	5	9.792410981313004E-6	BIRC2, CASP2, CASP8, TAC1, TRADD
fibroma shope	DISORDER	2	1.1374160913124598E-5	NGFR, TNFRSF1B
inflammatory bowel diseases	DISORDER	5	1.2824549682544095E-5	CASP8, LTBR, TAC1, TNFRSF1A, TNFRSF1B
senile plaques	DISORDER	4	1.4651433056567242E-5	CASP6, CTSE, NGFR, TTR
sarcoidosis	DISORDER	4	1.6666971071166437E-5	CD27, PTH, TAC1, TNFRSF1B
colon adenocarcinoma	DISORDER	4	1.811925912953427E-5	CASP8, CFLAR, IGF2, TNFRSF1A

## Sheet: W3
Descriptor	Attribute type	Score	P Value	Genes sharing this descriptor
cancer	DISORDER	74	1.0E-16	ABL1, APEX1, AR, ATF3, ATM, BCL3, BRD2, CDH1, CDK9, CDKN1A, CDKN2A, CENPA, CREBBP, CTBP1, CTCFL, DAXX, DEK, E2F1, EP300, ESR1, FOXO3, FOXO4, GATA3, H2AFX, HDAC1, HDAC3, HDAC8, HIF1A, HIST2H2AC, HIST2H2BE, HSP90AA1, HSPA1A, HSPA4, HSPA8, HSPA9, KAT2B, KAT5, LBR, MCM2, MCM7, MDM2, MGMT, MLL, MTA1, NCL, NCOR1, NCOR2, NOTCH1, NR1H2, NUMB, PCNA, PELP1, PML, RB1, RPA1, RRM2B, RUNX3, S100A1, S100A4, S10…
tumors	DISORDER	63	1.0E-16	ABL1, APEX1, AR, ATF3, BCL3, CDH1, CDK9, CDKN1A, CDKN2A, CENPA, CREBBP, CTBP1, CTCFL, DAXX, DEK, DYRK2, E2F1, EP300, ESR1, FOXO4, GATA3, H2AFX, HDAC3, HDAC8, HIST2H2BE, HSPA1A, HSPA4, INSM1, KAT5, LBR, MCM2, MCM4, MCM6, MCM7, MGMT, MLL, MTA1, NCOR1, NCOR2, NOTCH1, NR1H2, NUMB, PELP1, PML, RB1, RCHY1, RPA1, RRM2B, RUNX3, S100A1, S100A4, S100A6, S100B, SMAD1, SMURF1, SOX4, SRC, SUV39H1, TAF1, TBP, …
breast cancer	DISORDER	44	1.0E-16	ABL1, APEX1, AR, ATF3, ATM, BCL3, CDH1, CDKN1A, CHEK2, CREBBP, CTBP1, E2F1, EP300, ESR1, GATA3, H2AFX, HSPA1A, HSPA4, MCM2, MDC1, MDM2, MLL, MTA1, NCOR1, NCOR2, NOTCH1, NR1H2, NR3C1, NUMB, PELP1, PML, RB1, RPA1, RUNX3, S100A4, S100A6, SMAD1, SNAI1, SOX4, SRC, TP53BP1, TP73, TSG101, UIMC1
carcinoma	DISORDER	39	1.0E-16	ABL1, APEX1, AR, BRD4, CDH1, CDKN1A, CDKN2A, CREBBP, CTBP1, E2F1, EP300, ESR1, GATA3, H2AFX, HDAC3, HSPA1A, HSPA4, INSM1, MCM2, MCM7, MGMT, MLL, MTA1, NCOR1, NOTCH1, PML, RB1, RPA1, RRM2B, RUNX3, S100A1, S100A4, S100A6, S100B, SRC, TBP, TP53BP1, TP73, TSG101
leukemia	DISORDER	37	1.0E-16	ABL1, APEX1, ATF3, BCL3, BRD2, CDK9, CDKN1A, CDKN2A, CREBBP, DAXX, DEK, DHFR, E2F1, EP300, H2AFX, HDAC3, HDAC8, HSPA4, KAT5, KAT6A, LBR, MGMT, MLL, MLLT3, NCOR1, NCOR2, NOTCH1, NR1H2, PML, RB1, RPA1, RUNX3, SETD7, SRC, SUMO1, TP73, TSG101
metastasis	DISORDER	33	1.0E-16	ABL1, APEX1, AR, ATF3, CDH1, CDKN1A, CDKN2A, CREBBP, E2F1, EP300, ESR1, GATA3, HSPA1A, KAT5, MCM2, MCM4, MCM7, MGMT, MLL, MTA1, NOTCH1, PML, RB1, RPA1, RRM2B, RUNX3, S100A1, S100A4, S100A6, S100B, SRC, TP53BP1, TP73
prostate cancer	DISORDER	30	1.0E-16	ABL1, APEX1, AR, ATF3, CDH1, CDKN1A, CREBBP, E2F1, EP300, ESR1, FGFR3, HSPA1A, KAT5, MCM2, MCM7, MLL, NCOR1, NCOR2, NOTCH1, NR1H2, PML, RB1, RUNX3, S100A4, S100A6, SRC, TBP, TP53BP1, TP73, TSG101
melanoma	DISORDER	27	1.0E-16	ABL1, APEX1, ATF3, CDH1, CDKN1A, CDKN2A, CTBP1, DEK, E2F1, EP300, H2AFX, HDAC3, HSPA1A, HSPA4, LBR, MGMT, MTA1, NOTCH1, NR1H2, RB1, S100A1, S100A4, S100A6, S100B, SRC, TP53BP1, TP73
lymphoma	DISORDER	27	1.0E-16	ABL1, BCL3, CDKN1A, CDKN2A, CTBP1, DAXX, E2F1, EP300, GATA3, H2AFX, KAT5, LBR, MGMT, MLL, NCOR2, NOTCH1, NPM1, PDLIM7, PML, RB1, RUNX3, S100A1, S100A4, S100A6, SMAD1, SRC, TP73
necrosis	DISORDER	26	1.0E-16	ABL1, APEX1, ATF3, BCL3, CDK9, CREBBP, DAXX, E2F1, EP300, GATA3, H2AFX, HDAC3, HSPA1A, HSPA4, KAT5, LBR, NCOR2, NOTCH1, NR1H2, PELP1, PML, RPA1, S100A1, S100B, TBP, TP53BP1
carcinoma squamous cell	DISORDER	25	1.0E-16	ABL1, APEX1, ATF3, CDH1, CDKN1A, CDKN2A, CREBBP, E2F1, EP300, HSPA1A, HSPA4, MCM2, MCM7, MGMT, MTA1, NOTCH1, NR1H2, RB1, RRM2B, RUNX3, S100A1, S100A4, S100A6, SRC, TP73
adenocarcinoma	DISORDER	24	1.0E-16	APEX1, AR, CDH1, CDKN1A, CDKN2A, CREBBP, E2F1, EP300, ESR1, H2AFX, HSPA1A, MCM2, MCM7, MGMT, MLL, MTA1, NOTCH1, RB1, RUNX3, S100A4, S100A6, SOX4, SRC, TP73
retinoblastoma	DISORDER	24	1.0E-16	ABL1, AR, BCL3, CDK9, CDKN1A, CDKN2A, CREBBP, DEK, E2F1, EP300, ESR1, MCM6, MCM7, MDM4, NR1H2, RB1, RBBP4, RBBP7, SRC, SUV39H1, TAF1, TBP, TP53BP1, TP73
primary tumor	DISORDER	24	1.0E-16	ABL1, APEX1, AR, ATF3, CDH1, CDKN1A, CDKN2A, DEK, E2F1, ESR1, MCM2, MCM7, MGMT, MTA1, RB1, RRM2B, RUNX3, S100A1, S100A4, S100A6, S100B, SRC, TP73, TSG101
colon cancer	DISORDER	22	1.0E-16	ABL1, APEX1, ATF3, CDH1, CDKN1A, CDKN2A, CREBBP, CTBP1, E2F1, EP300, H2AFX, HDAC3, HSPA1A, MGMT, NOTCH1, NR1H2, RB1, RRM2B, RUNX3, S100A4, SRC, TP73
ovarian cancer	DISORDER	22	1.0E-16	ABL1, APEX1, AR, ATF3, CDH1, CDKN1A, CDKN2A, E2F1, ESR1, H2AFX, HSPA1A, LBR, MTA1, NCOR2, NOTCH1, NR1H2, RB1, S100A6, SRC, TP53BP1, TP73, TSG101
hepatocellular carcinoma	DISORDER	20	1.0E-16	AR, CDH1, CDKN1A, CDKN2A, DEK, E2F1, HDGF, HSPA1A, HSPA4, MGMT, MTA1, NOTCH1, NR1H2, NR1H4, PML, RB1, RUNX3, SOX4, TP73, TSG101
colorectal cancer	DISORDER	19	1.0E-16	APEX1, ATF3, CDH1, CDKN1A, CDKN2A, CENPA, CREBBP, CTBP1, E2F1, EP300, H2AFX, LBR, MCM7, MGMT, MTA1, RUNX3, S100A4, SRC, TP73
breast carcinoma	DISORDER	19	1.0E-16	AR, CDH1, CDKN1A, E2F1, EP300, ESR1, GATA3, MCM2, NCOR1, NOTCH1, NR1H2, PELP1, RB1, S100A1, S100A4, S100A6, SRC, TP73, TSG101
leukemogenesis	DISORDER	18	1.0E-16	ABL1, BCL3, CDKN2A, CREBBP, DEK, EP300, KAT5, KAT6A, MLL, MLLT3, NCOR1, NCOR2, NOTCH1, NR1H2, PML, RUNX3, SRC, TP73
tumor	DISORDER	17	1.0E-16	ABL1, AR, ATM, BCL3, CDKN1A, ESR1, MDM2, NOTCH1, NPM1, PCNA, PML, RB1, S100A4, SRC, TP73, TSG101, YY1
chromosomal aberrations	DISORDER	17	1.0E-16	ABL1, CDKN2A, CREBBP, DEK, E2F1, EP300, H2AFX, KAT6A, KAT8, MGMT, MLL, MLLT3, NOTCH1, NR1H2, PML, RB1, TP53BP1
osteosarcoma	DISORDER	17	1.0E-16	APEX1, CDKN1A, CDKN2A, E2F1, EP300, ESR1, H2AFX, HSPA1A, HSPA4, MCM7, MDM2, NOTCH1, RB1, RPA1, S100A4, S100A6, TP73
dysplasia	DISORDER	16	1.0E-16	CDH1, CDKN1A, CDKN2A, E2F1, LBR, MCM2, MCM7, MGMT, MLL, RB1, RRM2B, RUNX3, S100A1, S100A4, SRC, TP73
glioblastoma	DISORDER	16	1.0E-16	ABL1, CDKN1A, CDKN2A, DEK, E2F1, H2AFX, HSPA1A, MDM2, MDM4, MGMT, RB1, S100A4, S100A6, S100B, SRC, TP73
cervical cancer	DISORDER	14	1.0E-16	APEX1, CDKN1A, CDKN2A, CREBBP, EP300, HSPA1A, MDM2, MGMT, NOTCH1, NR1H2, RB1, RUNX3, TP73, TSG101
aggressiveness	DISORDER	13	1.0E-16	AR, CDH1, CDKN1A, ESR1, MCM2, MCM7, MGMT, MTA1, RB1, S100A4, S100A6, SRC, TP73
promyelocytic leukemia	DISORDER	12	1.0E-16	CDK9, CDKN1A, CREBBP, DAXX, EP300, HSPA4, NCOR1, NCOR2, NR1H2, PML, RB1, TP73
microsatellite instability	DISORDER	11	1.0E-16	APEX1, AR, CDH1, CDKN1A, CDKN2A, CREBBP, EP300, MGMT, MLL, RB1, RUNX3
premalignant	DISORDER	11	3.3306690738754696E-16	CDH1, CDKN1A, CDKN2A, CREBBP, ESR1, MGMT, NOTCH1, NR1H2, RB1, S100A6, TP73
neoplastic transformation	DISORDER	11	5.551115123125783E-16	AR, CDH1, CDKN1A, CDKN2A, E2F1, EP300, ESR1, RB1, SRC, TP73, TSG101
ataxia telangiectasia	DISORDER	10	6.661338147750939E-16	ABL1, ATM, CDKN1A, CHEK2, DEK, E2F1, H2AFX, RPA1, RPA2, TP53BP1
colorectal carcinoma	DISORDER	13	1.1102230246251565E-15	APEX1, CDH1, CDKN1A, CDKN2A, E2F1, EP300, HSPA1A, MGMT, MTA1, RB1, S100A4, SRC, TP73
cancer lung	DISORDER	16	5.440092820663267E-15	APEX1, CDH1, CDKN1A, CDKN2A, CTCFL, E2F1, HSPA1A, LBR, MCM2, MGMT, NOTCH1, RB1, RCHY1, RUNX3, S100A1, TP73
adenoma	DISORDER	15	5.440092820663267E-15	APEX1, CDH1, CDKN1A, CDKN2A, E2F1, HSPA1A, MGMT, PCNA, RB1, RUNX3, S100A1, S100A4, S100A6, SRC, TP73
pancreatic cancer	DISORDER	14	7.549516567451064E-15	APEX1, CDH1, CDKN1A, CDKN2A, E2F1, MTA1, NOTCH1, RB1, RUNX3, S100A4, S100A6, SMAD1, SRC, TP53BP1
prostate carcinoma	DISORDER	12	2.0761170560490427E-14	ABL1, AR, CDH1, CDKN1A, E2F1, HSPA1A, HSPA4, MLL, NR1H2, RB1, SRC, TP73
leukemia promyelocytic acute	DISORDER	9	2.731148640577885E-14	CDKN1A, CREBBP, EP300, HDAC3, MLL, NCOR1, NCOR2, NR1H2, PML
endometrial carcinoma	DISORDER	11	3.808064974464287E-14	CDH1, CDKN1A, CDKN2A, EP300, ESR1, NCOR1, NCOR2, NR1H2, RB1, S100A6, TSG101
shock	DISORDER	15	5.473399511402022E-14	APEX1, ATF3, CREBBP, DAXX, GATA3, H2AFX, HDAC3, HSPA1A, HSPA4, LBR, NR1H2, PML, S100A4, TBP, TP53BP1
epithelial tumor	DISORDER	10	5.784261958297066E-14	CDH1, EP300, ESR1, MTA1, NOTCH1, NR1H2, S100A1, S100A6, S100B, SRC
carcinoma ductal	DISORDER	10	1.2023715356690445E-13	APEX1, AR, CDH1, CDKN1A, CREBBP, E2F1, ESR1, NCOR1, S100A6, S100B
bladder cancer	DISORDER	11	2.0039525594484076E-13	APEX1, CDH1, CDKN1A, CDKN2A, DEK, E2F1, FGFR3, PML, RB1, S100A4, TP73
sarcoma	DISORDER	11	2.3725466036239595E-13	ANP32A, AR, CDKN2A, E2F1, EP300, HSPA4, MDM2, RB1, S100A1, S100B, SRC
colon carcinoma	DISORDER	12	2.707833957060757E-13	ABL1, CDH1, CDKN1A, CTBP1, E2F1, EP300, HSPA1A, HSPA4, MGMT, S100A4, SRC, TP73
lung carcinoma	DISORDER	11	3.3018032752352156E-13	APEX1, CDKN1A, E2F1, EP300, H2AFX, HDAC3, HSPA1A, MGMT, RB1, SRC, TP73
adenocarcinoma lung	DISORDER	10	4.1822101337629647E-13	CDH1, CDKN1A, CDKN2A, E2F1, MGMT, RB1, RUNX3, S100A4, SRC, TP73
ovarian carcinoma	DISORDER	12	4.941602682606572E-13	ABL1, CDH1, CDKN1A, E2F1, ESR1, H2AFX, HSPA1A, HSPA4, MGMT, MTA1, TP73, TSG101
myeloid leukemia	DISORDER	10	1.25954802143724E-12	ABL1, APEX1, CDKN1A, CREBBP, E2F1, HSPA4, MLL, NR1H2, SRC, TP73
laryngeal squamous cell carcinoma	DISORDER	7	1.6108225864286396E-12	CDH1, CDKN1A, CDKN2A, MCM2, MGMT, RB1, TP73
mammary tumor	DISORDER	9	2.1501689317915407E-12	AR, CDH1, EP300, ESR1, MTA1, NOTCH1, NR1H2, S100A4, SRC
nijmegen breakage syndrome	DISORDER	6	2.225997164373439E-12	ATM, CHEK2, E2F1, H2AFX, MDC1, RPA1
lymphoblastic leukemia acute	DISORDER	10	2.7047253325918064E-12	ABL1, CDKN2A, CREBBP, EP300, MLL, MLLT3, NOTCH1, PML, RB1, TP73
nsclc	DISORDER	12	2.9096725029376103E-12	APEX1, CDH1, CDKN1A, CDKN2A, E2F1, MCM7, MGMT, RB1, RRM2B, S100A4, SRC, TP73
immunodeficiency	DISORDER	13	6.373901406675486E-12	BCL3, CDK9, CREBBP, E2F1, EP300, HEXIM1, KAT5, LBR, NR1H2, S100B, TBP, TP73, TSG101
gastric carcinoma	DISORDER	10	6.410094677278266E-12	CDH1, CDKN1A, CDKN2A, E2F1, EP300, LBR, MGMT, RB1, RUNX3, TP73
herpes simplex	DISORDER	10	1.2843837104981048E-11	CDK9, DAXX, HIST2H2BE, KAT5, LBR, MLL, NR3C1, PML, TBP, USP7
papilloma	DISORDER	7	1.4884427024242086E-11	CDKN1A, CDKN2A, E2F1, NR1H2, RB1, SRC, TP73
glioma	DISORDER	13	1.5020318322456205E-11	ABL1, APEX1, CDKN1A, CDKN2A, E2F1, HSPA1A, HSPA4, MGMT, NOTCH1, RB1, S100B, SRC, TP73
gastric cancer	DISORDER	12	1.6577184069888062E-11	APEX1, ATF3, CDH1, CDKN1A, CDKN2A, E2F1, MGMT, RUNX3, S100A4, S100A6, TP73, TSG101
li-fraumeni syndrome	DISORDER	5	3.397282455352979E-11	CDKN1A, CDKN2A, CHEK2, MDM2, RB1
oral cancer	DISORDER	7	4.57549553800618E-11	CDH1, CDKN1A, CDKN2A, HSPA4, MGMT, RB1, TP73
esophageal cancer	DISORDER	6	9.854128624198211E-11	CDH1, CDKN2A, ESR1, MDM2, MGMT, RB1
cervical carcinoma	DISORDER	8	9.920853027978183E-11	APEX1, CDKN1A, CDKN2A, EP300, HSPA4, NOTCH1, RB1, TSG101
adenoma follicular	DISORDER	6	1.170729069244203E-10	AR, CDH1, E2F1, MCM2, MCM7, S100A4
hnscc	DISORDER	8	2.035814850032125E-10	ABL1, CDH1, CDKN1A, CDKN2A, MGMT, RB1, SRC, TP73
prostatic adenocarcinoma	DISORDER	7	2.129147969043288E-10	AR, CDH1, DAXX, MLL, NR1H2, PML, S100A4
nevi melanocytic	DISORDER	5	2.967055490188386E-10	CDKN2A, S100A1, S100A6, S100B, TP73
somatic mutations	DISORDER	8	3.7067326985606996E-10	AR, CDH1, CDKN1A, CDKN2A, NR1H2, RB1, TP73, TSG101
metastatic melanoma	DISORDER	8	3.92571419816079E-10	ABL1, CDKN1A, CDKN2A, MGMT, NOTCH1, S100A1, S100B, SRC
oligodendroglioma	DISORDER	6	5.928354473994091E-10	CDKN1A, CDKN2A, MCM7, MGMT, RB1, TP73
solid tumor	DISORDER	9	5.934752689285006E-10	ABL1, CDKN1A, H2AFX, MGMT, MLL, PML, S100A4, SRC, TP73
allelic imbalance	DISORDER	5	1.0685352602735065E-9	CDKN2A, MGMT, NOTCH1, RB1, TP73
carcinoma non-small cell lung	DISORDER	7	1.0782257309216448E-9	CDKN1A, CDKN2A, E2F1, HSPA4, MGMT, RB1, TP73
hyperplasia	DISORDER	10	1.181880149303538E-9	AR, CREBBP, E2F1, ESR1, HSPA4, NOTCH1, RB1, S100A1, S100A6, SRC
acute leukemia	DISORDER	8	1.384974468443545E-9	ABL1, CREBBP, E2F1, FOXO4, MLL, MLLT3, NOTCH1, PML
inflammation	DISORDER	15	1.5065116931722855E-9	APEX1, ATF3, E2F1, EP300, GATA3, HSPA1A, HSPA4, LBR, NOTCH1, NR1H2, PML, S100A1, S100A4, S100A6, TP73
carcinoma papillary	DISORDER	6	1.7072490088310133E-9	CDH1, E2F1, ESR1, S100A1, S100A4, S100A6
lymphoma non-hodgkins	DISORDER	8	2.019522882257263E-9	BCL3, E2F1, HSPA4, LBR, MLL, NCOR2, NOTCH1, PML
gastric tumor	DISORDER	5	2.4480379945401864E-9	CDH1, E2F1, MGMT, RUNX3, TP73
Lung Cancer (non-small cell)	DISORDER	5	2.951816013840869E-9	CDH1, CDKN2A, MDM2, MGMT, RUNX3
multiple tumors	DISORDER	5	3.5349209115409508E-9	AR, CDKN1A, CDKN2A, RB1, TP73
astrocytoma grade ii	DISORDER	4	3.6671371494989558E-9	CDKN1A, MGMT, RB1, TP73
neck cancer	DISORDER	6	4.1776836434692655E-9	CDKN1A, CDKN2A, HSPA4, MGMT, NR1H2, SRC
allelic loss	DISORDER	6	7.700766690987848E-9	CDH1, CDKN2A, MGMT, RB1, RUNX3, TP73
lymphoma b-cell	DISORDER	7	9.640897413731864E-9	BCL3, CDKN1A, CDKN2A, E2F1, MGMT, MLL, RB1
chondrosarcoma	DISORDER	6	9.823958757593232E-9	ABL1, BCL3, E2F1, HSPA1A, S100A1, S100B
bladder carcinoma	DISORDER	6	1.3386915465041227E-8	CDH1, CDKN1A, CDKN2A, MCM2, RB1, SRC
leukemia t-cell	DISORDER	7	1.372239466501668E-8	ATF3, CREBBP, EP300, LBR, NOTCH1, NR1H2, TSG101
myeloid leukemia chronic	DISORDER	7	1.8305354787528927E-8	ABL1, CDKN1A, CREBBP, HSPA4, MLL, PML, SRC
anaplastic astrocytoma	DISORDER	5	2.0640507414348974E-8	CDKN2A, MGMT, RB1, S100A6, TP73
hypertrophy	DISORDER	8	2.484677541492175E-8	ATF3, CREBBP, E2F1, EP300, HDAC5, HSPA4, NR1H2, S100A1
meningioma	DISORDER	6	2.7167638694258756E-8	ESR1, S100A1, S100A6, S100B, SRC, TP73
acute monocytic leukemia	DISORDER	4	2.8039914612421057E-8	CREBBP, EP300, KAT6A, MLL
vascular disease	DISORDER	8	2.920615271850835E-8	CDKN2A, ESR1, HIF1A, HSP90AA1, HSPA4, NOTCH1, PCNA, SRC
bladder tumors	DISORDER	5	3.303402917875786E-8	CDH1, CDKN1A, CDKN2A, E2F1, RB1
astrocytoma	DISORDER	8	3.420937477738306E-8	CDKN1A, CDKN2A, E2F1, MGMT, RB1, S100A6, S100B, TP73
brain tumors	DISORDER	7	3.4257764180978256E-8	CDKN1A, E2F1, MGMT, NOTCH1, NR1H2, RB1, TP73
t-all	DISORDER	6	3.7547038478358274E-8	ABL1, CDKN2A, GATA3, MLL, NOTCH1, TP73
neurodegenerative diseases	DISORDER	8	3.755239719183123E-8	APEX1, AR, CREBBP, E2F1, EP300, HSPA4, PML, TBP
colon adenocarcinoma	DISORDER	6	3.9971421950113495E-8	CDH1, CDKN1A, E2F1, RRM2B, S100A4, SRC
small cell lung cancer	DISORDER	7	4.77826987976826E-8	CDKN2A, E2F1, INSM1, MGMT, NR1H2, RB1, SRC
hematologic malignancies	DISORDER	6	4.8031530752723484E-8	ABL1, CREBBP, EP300, MLL, NOTCH1, TP73
lymphoma follicular	DISORDER	5	5.6140505022561626E-8	BCL3, E2F1, MLL, S100A1, SMAD1
xeroderma pigmentosum	DISORDER	5	6.201054680854412E-8	APEX1, MGMT, PCNA, RPA1, TBP
esophageal carcinoma	DISORDER	5	6.201054680854412E-8	CDKN2A, MTA1, RB1, SRC, TP73
mpnst	DISORDER	4	7.174579641500145E-8	CDKN2A, S100A1, S100A6, S100B
metaplasia	DISORDER	6	7.214866237781337E-8	CDH1, CDKN1A, CDKN2A, MGMT, NOTCH1, RUNX3
asthma	DISORDER	9	7.773403187805172E-8	APEX1, CREBBP, GATA3, HSPA4, LBR, NR1H2, NR3C1, PDE4D, SRC
pancreatic carcinoma	DISORDER	6	8.516183092055485E-8	CDH1, CDKN1A, CDKN2A, HSPA1A, S100A4, SRC
malignant peripheral nerve sheath tumors	DISORDER	4	1.2838106200341315E-7	CDKN2A, S100A1, S100A6, S100B
influenza	DISORDER	7	1.5062934888288027E-7	HIST2H2BE, HSPA4, LBR, NR1H2, PBRM1, PML, SRC
carcinoma adenoid cystic	DISORDER	4	1.53131446412047E-7	CDH1, S100A1, S100B, SOX4
virus infection	DISORDER	8	1.59896477947008E-7	CREBBP, E2F1, EP300, HSPA1A, LBR, MGMT, NR1H2, PML
ewings sarcoma	DISORDER	5	1.6473361619251392E-7	EP300, HSPA1A, RB1, S100A1, S100B
precancerous lesions	DISORDER	4	2.1310752418290946E-7	CDH1, CDKN2A, MGMT, NOTCH1
gastrointestinal stromal tumor	DISORDER	4	2.4892874472826065E-7	ABL1, E2F1, S100A1, S100B
ependymoma	DISORDER	4	2.4892874472826065E-7	MGMT, RB1, S100B, TP73
alzheimers disease	DISORDER	9	2.5766017319739376E-7	ABL1, APEX1, CREBBP, EP300, HSPA1A, LBR, NOTCH1, NR1H2, TBP
lupus erythematosus systemic	DISORDER	7	2.6978842793123903E-7	APEX1, DEK, GATA3, LBR, RPA1, S100A6, TBP
endometrial cancer	DISORDER	6	2.8840941845853507E-7	AR, CDH1, ESR1, MGMT, S100A6, TP73
huntington disease	DISORDER	5	3.9681502539412605E-7	AR, CREBBP, HSPA4, NCOR1, TBP
heart failure	DISORDER	7	4.3446998443386065E-7	CDK9, EP300, HDAC5, HSPA1A, HSPA4, S100A1, SRC
schizophrenia	DISORDER	8	4.4770189222553824E-7	CTBP1, EP300, HSPA1A, HSPA4, LBR, NR1H2, S100B, TBP
rheumatoid arthritis	DISORDER	9	4.6780728013562367E-7	APEX1, CENPA, GATA3, HSPA1A, LBR, NR1H2, S100A1, S100A4, S100A6
cleft palate	DISORDER	5	5.48337822814382E-7	BCL3, HIST2H2AC, HIST2H2BE, NR3C1, PHF8
b-all	DISORDER	4	7.191871082001811E-7	ABL1, CDKN2A, MLL, TP73
wilms tumor	DISORDER	5	7.868539186883794E-7	ABL1, CREBBP, MLL, NOTCH1, TP73
metastatic carcinoma	DISORDER	4	8.063835080784898E-7	CDH1, ESR1, NR1H2, S100B
adenovirus infections	DISORDER	3	8.564620472828466E-7	ATF3, CDKN1A, E2F1
glioblastoma multiforme	DISORDER	5	8.823298477400598E-7	CDKN1A, CDKN2A, E2F1, MGMT, RB1
myelodysplastic syndromes	DISORDER	5	1.1006104499999836E-6	ABL1, CREBBP, E2F1, EP300, MLL
oligodendroglial tumors	DISORDER	3	1.1731695381822504E-6	CDKN2A, MGMT, TP73
aids	DISORDER	6	1.1972628546352837E-6	CDK9, KAT5, LBR, S100B, SRC, TSG101
invasive cancer	DISORDER	4	1.23566625609417E-6	CDH1, CDKN2A, ESR1, RB1
obesity	DISORDER	8	1.3996060685972367E-6	AR, ESR1, FOXO1, GATA3, NR1H2, NR1H4, NR3C1, SRC
hypersensitivity reaction type i disease	DISORDER	6	1.5601132775655557E-6	ATM, GATA3, H2AFX, HIST2H2AC, HIST2H2BE, NR3C1
lymphoma t-cell	DISORDER	5	1.5831602656612986E-6	ABL1, BCL3, NOTCH1, SRC, TP73
germ-line mutation	DISORDER	4	1.9868766527597614E-6	AR, CDH1, CDKN2A, RB1
aggressive behavior	DISORDER	4	1.9868766527597614E-6	CDH1, CDKN1A, ESR1, S100A1
medulloblastoma	DISORDER	5	2.117277192903444E-6	CREBBP, E2F1, MGMT, S100B, TP73
cardiac hypertrophy	DISORDER	5	2.117277192903444E-6	CDK9, CREBBP, EP300, HDAC5, HEXIM1
hodgkin disease	DISORDER	5	2.2186013822755868E-6	BCL3, GATA3, HSPA4, MLL, RYBP
drpla	DISORDER	3	2.5664435095995586E-6	AR, PML, TBP
neurodegeneration	DISORDER	6	2.632274795355549E-6	AR, CREBBP, E2F1, HSPA4, KAT5, TBP
niddm	DISORDER	6	2.8723487087711774E-6	CREBBP, EP300, HSPA4, LBR, NR1H2, SRC
autoimmune diseases	DISORDER	7	2.9962035448249935E-6	CENPA, DAXX, DEK, HSPA1A, HSPA4, LBR, TBP
invasive ductal breast carcinoma	DISORDER	3	3.2008561667851154E-6	CDH1, CDKN1A, ESR1
cleft lip	DISORDER	4	3.548516697038373E-6	BCL3, PHF8, SNAI1, SUMO1
liver metastases	DISORDER	4	3.8293351311002866E-6	CDH1, E2F1, S100A4, S100A6
nasopharyngeal carcinoma	DISORDER	4	5.119621879656755E-6	BCL3, CDH1, CDKN2A, HSPA4
nevi	DISORDER	4	5.8733497145802005E-6	CDKN2A, S100A1, S100A6, S100B
gallbladder adenoma	DISORDER	2	7.437918594033199E-6	CDKN2A, RB1
cervical adenocarcinoma	DISORDER	3	7.944117620728441E-6	CDKN1A, CDKN2A, ESR1
smooth muscle tumor	DISORDER	3	7.944117620728441E-6	ESR1, S100A1, S100B
carcinoma anaplastic	DISORDER	3	7.944117620728441E-6	CDH1, S100A4, S100A6
thyroid carcinoma	DISORDER	4	8.114410892101631E-6	CDH1, S100A1, S100A4, S100A6
cerebral ischemia	DISORDER	4	8.114410892101631E-6	APEX1, HSPA1A, HSPA4, SRC
pilocytic astrocytoma	DISORDER	3	9.252425024697253E-6	MGMT, S100B, TP73
lymphoma lymphoblastic	DISORDER	3	1.069557778987651E-5	E2F1, MLL, NOTCH1
gallbladder carcinoma	DISORDER	3	1.069557778987651E-5	CDH1, MGMT, RB1
cervical squamous cell carcinoma	DISORDER	3	1.069557778987651E-5	CDKN1A, CDKN2A, TP73
adenoma pleomorphic	DISORDER	3	1.069557778987651E-5	AR, S100A1, S100B
ductal breast carcinoma	DISORDER	3	1.069557778987651E-5	AR, CDH1, ESR1
carcinoma transitional cell	DISORDER	4	1.0930808286957472E-5	CDH1, CDKN1A, MCM2, RB1
colon tumor	DISORDER	4	1.2237642883938804E-5	CDKN1A, HDAC3, MGMT, SRC
pancreatic tumor	DISORDER	4	1.2932531952003501E-5	CDKN1A, MGMT, S100A6, SRC
cervical intraepithelial neoplasia	DISORDER	3	1.4011724684848126E-5	CDKN2A, RB1, TP73
pituitary tumors	DISORDER	4	1.440889961146219E-5	ESR1, INSM1, NR1H2, RB1
gastrointestinal system disease	DISORDER	4	1.5191858766749888E-5	CDKN2A, HSPA4, PCNA, SRC
invasive lobular breast carcinoma	DISORDER	2	1.671397247038353E-5	CDH1, ESR1
rubinstein-taybi syndrome	DISORDER	2	1.671397247038353E-5	CREBBP, EP300
Gliomas	DISORDER	2	1.671397247038353E-5	CDKN2A, MDM2
hiv infections	DISORDER	5	1.700560655037986E-5	CDK9, HSPA4, KAT5, LBR, NR1H2
rhabdomyosarcoma	DISORDER	4	1.7728873371591902E-5	FOXO1, RB1, S100A1, S100B
carcinoma endometrioid	DISORDER	3	2.0154457822330052E-5	CDH1, CDKN2A, ESR1
atherosclerosis	DISORDER	7	2.0697277378634027E-5	APEX1, CREBBP, HSPA4, NR1H2, NR1H4, PDE4D, TP73
thyroid carcinoma anaplastic	DISORDER	3	2.2538420281437155E-5	CDH1, CDKN1A, S100A4
barrett esophagus	DISORDER	3	2.2538420281437155E-5	CDKN2A, MCM2, MGMT
hematopoietic malignancies	DISORDER	3	2.5100792518384374E-5	ABL1, MLL, TP73
endometrial hyperplasia	DISORDER	3	2.5100792518384374E-5	AR, ESR1, NCOR1
motor neuron disease	DISORDER	3	2.5100792518384374E-5	AR, CREBBP, HSPA4
carcinoma lobular	DISORDER	3	2.5100792518384374E-5	AR, CDH1, ESR1

## Sheet: W4
Descriptor	Attribute type	Score	P Value	Genes sharing this descriptor
cancer	DISORDER	14	3.064528741880679E-9	BTRC, CLSPN, COPS5, CSNK2A1, DDB1, EEF2, NDRG1, PDCD4, PLA2G2A, PRNP, PSMC4, PSMC6, RASSF1, TP63
diamond-blackfan anemia	DISORDER	4	1.6561384263980017E-8	RPL11, RPL26, RPL5, RPS7
shock	DISORDER	7	2.0339789774670436E-7	CSNK2A1, EEF2, NDRG1, PLA2G2A, PRNP, PSMC4, TRIM21
congenital anemia	DISORDER	2	3.2588868745797583E-6	RPL11, RPL5
tumors	DISORDER	12	3.2917863875825404E-6	CLSPN, CSNK2A1, DDB1, EEF2, IRF8, NDRG1, PDCD4, PLA2G2A, PRNP, PSMC4, RASSF1, TP63
virus infection	DISORDER	5	6.540603055937844E-6	CSNK2A1, IRF8, PLA2G2A, PRNP, PSMC4
adenoma	DISORDER	5	2.790685590259301E-5	GNAS, NDRG1, PLA2G2A, RASSF1, TP63
prostate cancer	DISORDER	6	4.011272781512254E-5	CSNK2A1, NDRG1, PLA2G2A, PSMC4, RASSF1, TP63
astrocytoma	DISORDER	4	6.207268121971588E-5	CSNK2A1, PLA2G2A, PRNP, RASSF1
breast cancer	DISORDER	7	6.250382875094829E-5	CSNK2A1, EEF2, NDRG1, PLA2G2A, PSMC4, RASSF1, TP63

## Sheet: M1
Descriptor	Attribute type	Score	P Value	Genes sharing this descriptor
tumors	DISORDER	58	1.0E-16	ABCA1, ADRBK1, AMOT, APC, BTK, CALB1, CASP8, CDC25B, CDC25C, CDC34, CDH1, CDK1, CSN2, DYRK1B, EXO1, F11R, FADD, FYN, GRAP2, GRB2, HBEGF, HCLS1, HTR2C, IKBKB, INADL, IRF4, IRS1, KHDRBS1, KIT, LCK, LYN, MAGED1, MAPK14, MET, MLLT4, NCK1, NEDD4, NFKBIA, NRD1, PARD6A, PIK3R1, PLCG1, PLOD1, PRKCZ, PTK6, RASA1, RIPK1, SFN, SRC, SSTR3, TANK, TNFRSF1A, TP53, TSC1, TSC2, UBC, WAS, YWHAH
cancer	DISORDER	48	1.0E-16	ADRBK1, APC, BTK, BTRC, CALM1, CASP8, CCDC88A, CDC25B, CDC25C, CDC42, CDH1, CDK1, DYRK1B, EXO1, FADD, FYN, GRB2, HBEGF, HNRNPK, IKBKB, IKBKG, IRF4, IRS1, KHDRBS1, KIT, LCK, LYN, MAPK14, MET, NEDD4, NFKBIA, PIK3R1, PLCG1, PNMA2, PRKCZ, PTK6, RASA1, RPS6KB1, SFN, SIRT3, SRC, SSTR3, TNFRSF1A, TP53, TSC1, TSC2, WAS, WNK1
breast cancer	DISORDER	35	1.0E-16	ABCA1, AMOT, APC, CASP8, CDC25B, CDC25C, CDH1, CDK1, CSN2, FADD, FYN, GRB2, HBEGF, IKBKB, INSR, IRS1, KHDRBS1, KIT, LCK, MAPK14, MET, NFKBIA, PIK3R1, PLCG1, PRKCZ, PTK6, RASA1, RIPK1, SFN, SRC, TNFRSF1A, TP53, TSC1, TSC2, UIMC1
necrosis	DISORDER	27	1.0E-16	ABCA1, ADRBK1, BTK, CALB1, CASP8, CDK1, CSN2, F11R, FADD, GRAP2, GRB2, HBEGF, IKBKB, INSR, IRS1, LCK, LYN, MAPK14, NFKBIA, PIK3R1, PLCG1, PLOD1, PRKCZ, RASA1, RIPK1, TANK, TNFRSF1A
metastasis	DISORDER	27	1.0E-16	ADRBK1, AMOT, APC, CDC25B, CDH1, CDK1, EXO1, FADD, FYN, GRB2, HBEGF, IKBKB, INSR, IRS1, KIT, LCK, LYN, MET, NFKBIA, PIK3R1, PLCG1, SRC, SSTR3, TP53, TSC1, TSC2, WAS
leukemia	DISORDER	25	1.0E-16	BTK, CASP8, CDC25C, CDK1, FADD, GRB2, HBEGF, IKBKB, IRF4, IRS1, KIT, LCK, LYN, MAPK14, MLLT4, NCK1, NFKBIA, PIK3R1, PLCG1, PRKCZ, RIPK1, SH3GL1, SRC, TNFRSF1A, TP53
carcinoma	DISORDER	24	1.0E-16	APC, CASP8, CDC25B, CDH1, CDK1, CSN2, FYN, HBEGF, INSR, IRS1, KHDRBS1, KIT, LCK, LYN, MET, PIK3R1, PLCG1, PRKCZ, PTK6, SFN, SRC, TP53, TSC1, TSC2
melanoma	DISORDER	23	1.0E-16	ADRBK1, CASP8, CDH1, CDK1, DRD3, FYN, GRB2, HBEGF, HCLS1, IKBKB, INSR, IRF4, KIT, LCK, MAGED1, MAPK14, MET, NFKBIA, PIK3R1, PLCG1, SRC, TP53, TSC2
prostate cancer	DISORDER	23	1.0E-16	ABCA1, ADRBK1, APC, CASP8, CDC25B, CDC25C, CDH1, CDK1, FADD, GRB2, HBEGF, IKBKB, INSR, IRS1, KHDRBS1, LYN, MAEA, MAPK14, MET, NFKBIA, PIK3R1, SRC, TP53
lymphoma	DISORDER	22	1.0E-16	BTK, CASP8, CDC25B, CDC25C, CDK1, FADD, FYN, GRB2, HCLS1, IKBKB, INSR, IRF4, LCK, LYN, NFKBIA, PIK3R1, PLCG1, RIPK1, SRC, TNFRSF1A, TP53, WAS
carcinoma squamous cell	DISORDER	20	1.0E-16	APC, CASP8, CDC25B, CDC25C, CDH1, CDK1, FADD, FYN, GRB2, HBEGF, IKBKB, INSR, IRS1, MET, NFKBIA, PLCG1, PTK6, SFN, SRC, TP53
alzheimers disease	DISORDER	18	1.0E-16	ABCA1, ADRBK1, APBB1, CALB1, CDK1, DRD3, FYN, GRB2, HTR2C, INSR, MAPK14, NFKBIA, PIK3R1, PLCG1, PRKCZ, TNFRSF1A, TSC1, TSC2
colon cancer	DISORDER	18	1.0E-16	APC, CASP8, CDH1, CDK1, CSN2, FADD, FYN, HBEGF, IKBKB, IRS1, LCK, MAPK14, MET, NFKBIA, PIK3R1, RIPK1, SRC, TP53
glioblastoma	DISORDER	16	1.0E-16	CASP8, CDC25C, CDK1, FYN, HBEGF, KIT, LYN, MAPK14, MDM4, MET, NFKBIA, PIK3R1, PRKCZ, SRC, TNFRSF1A, TP53
colon carcinoma	DISORDER	16	1.0E-16	APC, CASP8, CDC25C, CDH1, CDK1, FADD, FYN, IRS1, LCK, MAPK14, MET, NFKBIA, PIK3R1, PLCG1, SRC, TP53
nsclc	DISORDER	16	1.0E-16	APC, CASP8, CDC25B, CDH1, CDK1, FADD, HBEGF, IRS1, MET, NFKBIA, PARD6A, PIK3R1, PLCG1, SRC, TP53, TSC2
tumor	DISORDER	14	1.0E-16	APC, CDC25B, CDC42, CRK, FYN, GRB2, INSR, KIT, LCK, LYN, MET, PIK3R1, SRC, TP53
adenocarcinoma	DISORDER	18	1.9984014443252818E-15	APC, CASP8, CDC25B, CDC25C, CDH1, FADD, GRB2, HBEGF, INSR, MET, NFKBIA, PIK3R1, PLCG1, SFN, SRC, TP53, TSC1, TSC2
wiskott-aldrich syndrome	DISORDER	9	2.1094237467877974E-15	BTK, CDC42, FYN, GRB2, NCK1, PIK3R1, PLCG1, SRC, WAS
retinoblastoma	DISORDER	13	8.881784197001252E-15	APC, CASP8, CDK1, FYN, INSR, IRS1, LCK, LYN, MAPK14, MDM4, PIK3R1, SRC, TP53
cancer lung	DISORDER	16	1.2545520178264269E-14	CASP8, CDC25C, CDH1, CDK1, EXO1, FADD, IRS1, MAPK14, MET, NFKBIA, PARD6A, PIK3R1, PLCG1, TNFRSF1A, TP53, TSC2
immunodeficiency	DISORDER	15	4.1744385725905886E-14	BTK, CALB1, CDC25C, CDK1, CSN2, KHDRBS1, LCK, NCK1, NEDD4, NFKBIA, PIK3R1, PRKCZ, SMARCAL1, TNFRSF1A, WAS
primary tumor	DISORDER	14	4.5075054799781356E-14	APC, CDC25B, CDH1, GRB2, INSR, IRS1, KIT, MET, NFKBIA, SRC, SSTR3, TP53, TSC1, TSC2
ovarian cancer	DISORDER	15	5.384581669432009E-14	C10orf2, CASP8, CDC25C, CDH1, CDK1, HBEGF, INSR, IRS1, MAPK14, MET, NFKBIA, PIK3R1, PLCG1, SRC, TP53
colorectal carcinoma	DISORDER	12	6.750155989720952E-14	APC, CASP8, CDC25B, CDH1, CDK1, HBEGF, IRS1, MET, NFKBIA, PLCG1, SRC, TP53
gastric cancer	DISORDER	14	8.693046282814976E-14	APC, CASP8, CDH1, CDK1, FADD, FYN, GRB2, HBEGF, MET, NFKBIA, PIK3R1, SSTR3, TNFRSF1A, TP53
glioma	DISORDER	15	1.1268763699945339E-13	CASP8, CDK1, FADD, HBEGF, HCLS1, INSR, MAPK14, MET, NFKBIA, PIK3R1, PLCG1, SRC, TP53, TSC1, TSC2
shock	DISORDER	15	1.1968204205459188E-13	ADRBK1, CDC25C, CDK1, CSN2, FYN, GRB2, HBEGF, IKBKB, INSR, LCK, MAPK14, NFKBIA, PIK3R1, RIPK1, SFN
hyperplasia	DISORDER	13	2.787770014833768E-13	CDC25B, CDK1, GRB2, HBEGF, IRS1, MAPK14, NFKBIA, PIK3R1, SRC, TANK, TP53, TSC1, TSC2
breast carcinoma	DISORDER	14	2.94320123828129E-13	CASP8, CDC25C, CDH1, CDK1, HBEGF, IRS1, LYN, MAPK14, MET, NFKBIA, PIK3R1, PTK6, SRC, TP53
hepatocellular carcinoma	DISORDER	15	3.090860900556436E-13	ABCA1, APC, CASP8, CDH1, CDK1, FADD, GRB2, HBEGF, IKBKB, INSR, IRS1, MET, NFKBIA, PIK3R1, TP53
niddm	DISORDER	11	5.909717160079708E-13	ABCA1, CDC25C, IKBKB, INSR, IRS1, MAPK14, PCK1, PIK3R1, PLCG1, PRKCZ, SRC
solid tumor	DISORDER	11	1.4979129048242612E-12	CASP8, CDK1, GRB2, HBEGF, IKBKB, IRS1, KIT, MET, PLCG1, SRC, TP53
diabetes mellitus	DISORDER	13	1.595168441781425E-12	ABCA1, CALM1, CSN2, IKBKB, INSR, IRS1, MAPK14, NFKBIA, PCK1, PIK3R1, PRKCZ, RPS6KB1, TNFRSF1A
colorectal cancer	DISORDER	14	2.288058631449985E-12	APC, CASP8, CDC25C, CDH1, CDK1, EXO1, INSR, IRS1, LCK, MET, NFKBIA, PLCG1, SRC, TP53
inflammation	DISORDER	18	4.1739944833807385E-12	ABCA1, ADRBK1, BTK, CASP8, F11R, FADD, HBEGF, IKBKB, INSR, IRS1, ITK, LCK, LYN, MAPK14, NFKBIA, PIK3R1, RIPK1, TNFRSF1A
astrocytoma	DISORDER	11	5.481504139481785E-12	CASP8, GRB2, MAPK14, MET, NFKBIA, PIK3R1, PLCG1, PRKCZ, TP53, TSC1, TSC2
leukemia t-cell	DISORDER	9	2.0069057526939105E-11	CASP8, FYN, IKBKB, IRF4, LCK, LYN, NFKBIA, PLCG1, TNFRSF1A
dysplasia	DISORDER	10	2.27901031379929E-11	APC, CASP8, CDH1, HBEGF, MAPK14, SMARCAL1, SRC, TP53, TSC1, TSC2
myeloma	DISORDER	10	3.788991342901227E-11	CASP8, FYN, HBEGF, IKBKB, IRF4, LYN, MET, NFKBIA, PIK3R1, TNFRSF1A
insulin resistance	DISORDER	10	1.0099698855015049E-10	IKBKB, INSR, IRS1, MAPK14, NFKBIA, PCK1, PIK3R1, TNFRSF1A, TSC1, TSC2
neoplastic transformation	DISORDER	8	1.0671730166222915E-10	CDC25B, CDH1, GRB2, IRS1, LCK, PIK3R1, SRC, TP53
lymphoma non-hodgkins	DISORDER	9	1.118405368316644E-10	CASP8, CDC25B, CDC25C, CDK1, INSR, IRF4, LCK, LYN, TNFRSF1A
aids	DISORDER	9	1.1777046005079228E-10	CALB1, CASP8, CSN2, FYN, KHDRBS1, LCK, LYN, NFKBIA, SRC
pancreatic cancer	DISORDER	11	1.3622103445243283E-10	CASP8, CDC25B, CDH1, HBEGF, IRS1, MAPK14, MET, NFKBIA, PIK3R1, SRC, TP53
carcinoma renal cell	DISORDER	10	1.8171020244039937E-10	CASP8, CDH1, HBEGF, INSR, KIT, LCK, MET, PRKCZ, TSC1, TSC2
ovarian carcinoma	DISORDER	10	4.326580205216146E-10	ABCA1, CASP8, CDC25C, CDH1, CDK1, INSR, MAPK14, MET, PLCG1, TP53
lymphoma b-cell	DISORDER	8	4.470895875741121E-10	BTK, CASP8, IRF4, LYN, MAPK14, NFKBIA, PLCG1, TP53
somatic mutations	DISORDER	8	5.6477689192036E-10	APC, CDH1, KIT, MET, PIK3R1, TP53, TSC1, TSC2
germ-line mutation	DISORDER	6	6.270235441974137E-10	APC, CDH1, MET, TP53, TSC1, TSC2
myeloid leukemia chronic	DISORDER	8	9.317902005534506E-10	GRB2, IRF4, KIT, LYN, MAPK14, NFKBIA, RASA1, SRC
obesity	DISORDER	11	9.7377594876491E-10	ABCA1, HBEGF, HTR2C, IKBKB, INSR, IRS1, PIK3R1, PRKCZ, PSMD5, RPS6KB1, SRC
adenoma	DISORDER	11	1.1069403171859449E-9	APC, CALM1, CDH1, HBEGF, INSR, MAPK14, MET, SRC, SSTR3, TP53, TSC1
autoimmune diseases	DISORDER	10	1.3023341294271518E-9	CASP8, CSN2, FYN, IKBKB, LCK, MAPK14, NFKBIA, PLCG1, TNFRSF1A, WAS
vascular disease	DISORDER	9	2.2742397964847783E-9	ADRBK1, CALM1, CASP8, HBEGF, MAPK14, NFKBIA, SRC, TNFRSF1A, TP53
leiomyoma	DISORDER	6	3.553424443580866E-9	CDK1, HBEGF, INSR, IRS1, KIT, TSC2
lymphoblastic leukemia acute	DISORDER	8	3.677316340322534E-9	BTK, CASP8, CDK1, FADD, IRF4, KIT, LYN, MAPK14
malignant glioma	DISORDER	7	4.243968954042998E-9	CASP8, FADD, HBEGF, MET, NFKBIA, TNFRSF1A, TP53
mammary tumor	DISORDER	7	5.09722264396828E-9	APC, CDC25B, CDH1, IRS1, NFKBIA, SRC, UBC
rheumatoid arthritis	DISORDER	11	5.55371504340485E-9	ADRBK1, BTK, CASP8, FADD, HBEGF, IKBKB, INSR, LCK, MAPK14, NFKBIA, TNFRSF1A
parkinson disease	DISORDER	8	6.712009281706344E-9	CALB1, CASP8, DRD3, HBEGF, HTR2C, INSR, MAPK14, NFKBIA
x-linked agammaglobulinemia	DISORDER	4	6.910413241634217E-9	BTK, ITK, SRC, WAS
bladder cancer	DISORDER	8	7.286251824112355E-9	CASP8, CDH1, CDK1, FADD, GRB2, HBEGF, TP53, TSC1
asthma	DISORDER	10	9.040384774117172E-9	BTK, CASP8, FYN, HBEGF, ITK, LCK, LYN, MAPK14, NFKBIA, SRC
hnscc	DISORDER	7	1.0120459692508632E-8	CASP8, CDH1, CDK1, MET, NFKBIA, SRC, TP53
lissencephaly	DISORDER	5	1.5997784874599574E-8	DCTN1, DISC1, MKLN1, NUDC, PAFAH1B1
lymphocytic leukemia chronic b-cell	DISORDER	6	4.5317064323313616E-8	CASP8, LYN, MAPK14, NFKBIA, TNFRSF1A, TP53
burkitt lymphoma	DISORDER	6	4.830650945919501E-8	CASP8, CDC25C, LCK, NFKBIA, PLCG1, RIPK1
schizophrenia	DISORDER	9	4.953877141833374E-8	CALB1, DISC1, DRD3, FYN, HTR2C, INSR, PAFAH1B1, TNFRSF1A, YWHAH
acute leukemia	DISORDER	7	5.364941491059483E-8	CASP8, CSN2, GRB2, HBEGF, KIT, MLLT4, TSC2
colon adenocarcinoma	DISORDER	6	5.477424924738017E-8	CASP8, CDH1, MAPK14, NFKBIA, SRC, TNFRSF1A
lymphoma t-cell	DISORDER	6	6.580150047064137E-8	CASP8, FYN, LCK, NFKBIA, SRC, TNFRSF1A
hodgkin disease	DISORDER	6	9.877877793496026E-8	IRF4, LCK, LYN, NFKBIA, PIK3R1, TNFRSF1A
pertussis	DISORDER	7	1.0971009711813196E-7	ADRBK1, CALM1, CDC42, IKBKG, PLCG1, SRC, SSTR3
infarct	DISORDER	6	1.1036462876923281E-7	CASP8, CDK1, HBEGF, MAPK14, SRC, TNFRSF1A
cholangiocarcinoma	DISORDER	5	1.537556914010807E-7	CDH1, MAPK14, MET, TNFRSF1A, TP53
gastric carcinoma	DISORDER	7	1.5810981968122917E-7	APC, CASP8, CDH1, FADD, HBEGF, MET, TP53
tuberous sclerosis	DISORDER	5	1.8208763108429338E-7	IRS1, PIK3R1, RPS6KB1, TSC1, TSC2
epithelial tumor	DISORDER	6	1.8638002918791585E-7	CDH1, KIT, LCK, MET, SRC, TP53
neurodegeneration	DISORDER	7	1.9498226222491866E-7	CALB1, CDK1, DCTN1, DYNC1H1, INSR, IRS1, MAPK14
lung carcinoma	DISORDER	7	2.1597890087488025E-7	CASP8, CDK1, HBEGF, MAPK14, MET, SRC, TP53
autoimmunity	DISORDER	7	2.3884854205569184E-7	BTK, CSN2, INSR, LCK, SPAG9, TNFRSF1A, WAS
gastric tumor	DISORDER	4	3.078170999204488E-7	APC, CDH1, KIT, MET
peutz-jeghers syndrome	DISORDER	4	3.078170999204488E-7	APC, TSC1, TSC2, USP16
neurofibromatosis type 1	DISORDER	4	3.078170999204488E-7	KIT, RASA1, TSC1, TSC2
prostate carcinoma	DISORDER	7	3.303682171162947E-7	CASP8, CDC25C, CDH1, HBEGF, MET, NFKBIA, SRC
thyroid carcinoma anaplastic	DISORDER	4	3.574050707610965E-7	CASP8, CDH1, MET, TP53
Lung Cancer (non-small cell)	DISORDER	4	3.574050707610965E-7	APC, CDH1, MET, TP53
colon tumor	DISORDER	5	4.203506042133043E-7	APC, CASP8, CDC25C, SRC, TP53
allelic loss	DISORDER	5	4.505005309907162E-7	APC, CDH1, TP53, TSC1, TSC2
aggressiveness	DISORDER	6	4.679553773367928E-7	CDH1, CDK1, HBEGF, MET, SRC, TP53
adenocarcinoma lung	DISORDER	6	6.002034943497492E-7	CASP8, CDH1, MET, SRC, TP53, TSC2
lymphoproliferative disorders	DISORDER	5	7.126101260190865E-7	FADD, IRF4, LCK, TNFRSF1A, WAS
bladder carcinoma	DISORDER	5	7.126101260190865E-7	CDH1, HBEGF, SRC, TP53, TSC1
adenocarcinoma gastric	DISORDER	5	7.582226403402004E-7	APC, CASP8, CDH1, MET, SSTR3
cell damage	DISORDER	6	7.616175571323325E-7	CASP8, CDK1, HBEGF, MAPK14, NFKBIA, TNFRSF1A
osteosarcoma	DISORDER	7	1.0453471458449215E-6	CASP8, CDK1, IRS1, MAPK14, MET, TNFRSF1A, TP53
brain tumors	DISORDER	6	1.1085990347936558E-6	APC, CASP8, IRS1, TP53, TSC1, TSC2
colorectal tumors	DISORDER	5	1.3534308109797166E-6	APC, CDH1, HBEGF, SRC, TP53
hepatitis c	DISORDER	6	1.3724459452246762E-6	FYN, GRB2, IRS1, LCK, MAPK14, PIK3R1
small cell lung cancer	DISORDER	6	1.4710053416466806E-6	CASP8, KIT, LCK, MET, SRC, TP53
sepsis	DISORDER	6	1.862560809917646E-6	CASP8, INSR, IRS1, MAPK14, NFKBIA, TNFRSF1A
bipolar disorder	DISORDER	5	1.9535350738175694E-6	CALB1, DISC1, DRD3, HTR2C, PLCG1
leukaemia lymphocytic	DISORDER	5	2.054028908959893E-6	BTK, CASP8, CDC25C, CDK1, FADD
hepatitis b	DISORDER	6	2.335274921660968E-6	CASP8, FADD, NFKBIA, SRC, TNFRSF1A, TP53
molluscum contagiosum	DISORDER	3	2.3710614552863163E-6	ATG3, CASP8, FADD
promyelocytic leukemia	DISORDER	5	2.6191678712539357E-6	CASP8, CDK1, HBEGF, MAPK14, PLCG1
medulloblastoma	DISORDER	5	2.7455642115370438E-6	APC, CASP8, IRS1, PPP1R12A, TP53
metaplasia	DISORDER	5	2.8767042354882477E-6	APC, CDH1, MET, SFN, TP53
myotonic dystrophy	DISORDER	4	3.1785694761810035E-6	C10orf2, CDC42, DMWD, INSR
sarcoma	DISORDER	6	3.27221994156357E-6	CRK, FADD, KIT, MET, SRC, TP53
pancreatic carcinoma	DISORDER	5	3.2998688698215872E-6	CDH1, HBEGF, MET, PRKCZ, SRC
genetic susceptibility	DISORDER	6	3.5748245468258943E-6	DISC1, DRD3, HTR2C, INSR, IRS1, TNFRSF1A
mania	DISORDER	3	4.6101061245140684E-6	DISC1, DRD3, HTR2C
leukemogenesis	DISORDER	5	4.868746218522624E-6	GRB2, KIT, LYN, PIK3R1, SRC
angiomyolipoma	DISORDER	3	5.586544203461941E-6	KIT, TSC1, TSC2
nasopharyngeal carcinoma	DISORDER	4	6.3147812564556816E-6	CDH1, NFKBIA, PRKCZ, TP53
genetic disorder	DISORDER	6	6.562276211763418E-6	ABCA1, APC, RASA1, TSC1, TSC2, WAS
lymphangioleiomyomatosis	DISORDER	3	6.690772481388052E-6	RPS6KB1, TSC1, TSC2
multiple myeloma	DISORDER	3	6.690772481388052E-6	IRF4, MAEA, TNFSF11
oral cancer	DISORDER	4	8.26878263482378E-6	CDH1, CDK1, NFKBIA, TP53
encephalitis	DISORDER	4	8.26878263482378E-6	CALB1, NFKBIA, PNMA1, PNMA2
kidney angiomyolipoma	DISORDER	2	8.274204175040545E-6	TSC1, TSC2
pulmonary lymphangiomyomatosis	DISORDER	2	8.274204175040545E-6	TSC1, TSC2
tuberous sclerosis complex	DISORDER	2	8.274204175040545E-6	TSC1, TSC2
endometrial cancer	DISORDER	5	9.047632091307989E-6	APC, CDC25C, CDH1, INSR, TP53
agammaglobulinemia	DISORDER	3	9.312856169119144E-6	BTK, ITK, SRC
neuropathology	DISORDER	4	1.0002809162190651E-5	APBB1, CALB1, TSC1, TSC2
hypertension	DISORDER	5	1.0073626461992724E-5	GRB2, IRS1, NEDD4, PPP1R12A, WNK1
polyps	DISORDER	4	1.0636224637927683E-5	APC, KIT, TSC1, TSC2
neurofibrillary tangles	DISORDER	4	1.0636224637927683E-5	APBB1, CDK1, FYN, MAPK14
kidney tumor	DISORDER	3	1.0845721999719338E-5	MET, TSC1, TSC2
gastrointestinal tumor	DISORDER	3	1.2536399251250607E-5	APC, HBEGF, KIT
neurodegenerative diseases	DISORDER	6	1.3614067025602417E-5	ABCA1, APBB1, CALB1, CASP8, CDK1, NFKBIA
pheochromocytoma	DISORDER	5	1.4164394055660168E-5	GRB2, INSR, MAPK14, PLCG1, SRC
common variable immunodeficiency	DISORDER	3	1.4392276143193605E-5	BTK, LCK, TNFRSF1A

## Sheet: M2
Descriptor	Attribute type	Score	P Value	Genes sharing this descriptor
cancer	DISORDER	39	1.0E-16	ATM, ATR, BIRC5, BLM, BRCA2, BRIP1, CASP3, CASP4, CHEK1, CLSPN, CYLD, ERCC4, FANCA, FANCG, FANCM, GLB1, H2AFX, HSP90B1, MAP3K5, MCRS1, MLH1, MRE11A, MSH2, MSH6, NBN, PLK1, PMS1, PSMA6, PSMC4, RAD50, RAD51, RECQL5, RPA1, S100A7, TERF1, TERF2, TP53BP1, WRN, XRCC2
tumors	DISORDER	32	1.0E-16	ATR, BIRC5, BLM, BRCA2, BRIP1, CHEK1, CLSPN, CYLD, DCX, ERCC4, FANCA, FANCG, H2AFX, MAP3K5, MCRS1, MLH1, MSH2, MSH6, NBN, PMS1, PSMC4, PTP4A3, RAD50, RAD51, RFC1, RPA1, S100A7, TERF2, TOP3A, TP53BP1, UBE3C, WRN
breast cancer	DISORDER	30	1.0E-16	ATM, ATR, BIRC5, BRCA2, BRIP1, CHEK1, CHEK2, ERCC4, FANCA, FANCD2, FANCG, H2AFX, MAP3K5, MDC1, MLH1, MRE11A, MSH2, MSH6, MX1, NBN, PMS1, PSMC4, RAD50, RAD51, RPA1, S100A7, TERF2, TP53BP1, WRN, XRCC2
ataxia telangiectasia	DISORDER	18	1.0E-16	ATM, ATR, BLM, BRCA2, CHEK1, CHEK2, CLSPN, H2AFX, MRE11A, NBN, RAD50, RAD51, RNF168, RPA1, RPA2, TERF2, TP53BP1, WRN
fanconis anemia	DISORDER	13	1.0E-16	BLM, BRCA2, BRIP1, CHEK1, ERCC4, FANCA, FANCG, FANCM, H2AFX, MLH1, NBN, RAD50, RAD51
hypersensitivity reaction type i disease	DISORDER	12	1.0E-16	ATM, BRCA2, ERCC4, FANCA, FANCD2, FANCG, FANCM, H2AFX, MRE11A, PSMC1, RAD50, RAD51
werner syndrome	DISORDER	11	1.0E-16	BLM, FEN1, H2AFX, MLH1, MRE11A, NBN, RECQL5, RPA1, TERF2, TOP3A, WRN
nijmegen breakage syndrome	DISORDER	11	1.0E-16	ATM, BLM, CHEK2, H2AFX, MDC1, MRE11A, NBN, RAD50, RPA1, TERF2, WRN
microsatellite instability	DISORDER	10	1.0E-16	ATR, BLM, BRCA2, CHEK1, MLH1, MSH2, MSH6, PMS1, RAD50, WRN
bloom syndrome	DISORDER	9	1.0E-16	BLM, BRCA2, H2AFX, RAD51, RECQL5, RMI1, TERF2, TOP3A, WRN
genetic disorder	DISORDER	12	3.3306690738754696E-16	ATM, BLM, BRCA2, FANCA, FANCD2, FANCG, MLH1, MSH2, NBN, RECQL5, RPA1, WRN
fanconi anemia	DISORDER	6	3.452793606584237E-14	BRCA2, BRIP1, FANCA, FANCD2, FANCG, FANCM
ovarian cancer	DISORDER	13	7.216449660063518E-14	ATR, BIRC5, BRCA2, BRIP1, H2AFX, MAP3K5, MLH1, MSH2, MSH6, NBN, PMS1, RAD51, TP53BP1
hereditary nonpolyposis colorectal cancer	DISORDER	6	1.7186252421197423E-13	BRCA2, MLH1, MSH2, MSH6, PMS1, PMS2
carcinoma	DISORDER	16	2.7688962234151404E-13	BIRC5, BRCA2, CHEK1, H2AFX, MLH1, MSH2, MSH6, NBN, PMS1, PSMC4, RAD50, RAD51, RPA1, S100A7, TERF2, TP53BP1
somatic mutations	DISORDER	9	3.7692071686024065E-13	BRCA2, CYLD, FANCA, FANCG, MLH1, MSH2, MSH6, PMS1, RAD51
hereditary nonpolyposis colon cancer	DISORDER	5	5.623279619726418E-13	BRCA2, MLH1, MSH2, MSH6, PMS1
chromosomal aberrations	DISORDER	9	1.0751399770470016E-12	BLM, BRCA2, CHEK1, FANCG, H2AFX, NBN, RAD51, TERF2, TP53BP1
lynch syndrome	DISORDER	5	1.971312002524428E-12	BRCA2, MLH1, MSH2, MSH6, PMS1
colorectal cancer	DISORDER	12	3.690714400761408E-12	BIRC5, BRCA2, CHEK1, H2AFX, MLH1, MSH2, MSH6, NBN, PMS1, PMS2, RAD50, WRN
hereditary non-polyposis colon cancer	DISORDER	4	3.301725559623492E-11	MLH1, MSH2, MSH6, PMS2
germ-line mutation	DISORDER	6	5.014355597410258E-11	BRCA2, MLH1, MSH2, MSH6, PMS1, RAD51
anemia	DISORDER	8	5.605160779964535E-11	BRCA2, BRIP1, ERCC4, FANCA, FANCD2, FANCG, FANCM, RAD51
retinoblastoma	DISORDER	9	7.369782561994498E-11	BIRC5, BRCA2, CHEK1, MAP3K5, MCRS1, PMS1, PSMD10, RFC1, TP53BP1
multiple cancer primary	DISORDER	4	1.6680246073264016E-10	BRCA2, MLH1, MSH2, MSH6
colon cancer	DISORDER	10	7.08021308248874E-10	BIRC5, BRCA2, CHEK1, GPSM1, H2AFX, MLH1, MSH2, MSH6, PMS1, RAD51
polyposis	DISORDER	5	1.273233407594887E-9	BRCA2, MLH1, MSH2, MSH6, PMS1
rothmund-thomson syndrome	DISORDER	4	1.281708961187178E-9	BLM, RECQL5, TOP3A, WRN
cancer syndromes hereditary	DISORDER	4	1.281708961187178E-9	BRCA2, MLH1, MSH2, MSH6
leukemia	DISORDER	12	1.641526692353068E-9	BIRC5, BRCA2, CHEK1, H2AFX, MCL1, MLH1, MSH2, NBN, RAD51, RFC1, RPA1, TERF2
familial adenomatous polyposis	DISORDER	6	2.0150598967205724E-9	BIRC5, MLH1, MSH2, MSH6, PMS1, PMS2
gastric cancer	DISORDER	9	2.8340668700721494E-9	ATR, BIRC5, BRCA2, CHEK1, MLH1, MSH2, MSH6, PMS1, TERF2
carcinoma squamous cell	DISORDER	10	4.929992081237344E-9	BIRC5, ERCC4, FANCA, FANCG, MLH1, MSH2, NBN, PMS1, S100A7, TERF2
rectal cancer	DISORDER	4	1.3343322780023925E-8	BIRC5, MLH1, MSH2, MSH6
muir-torre syndrome	DISORDER	3	2.517186636907809E-8	MLH1, MSH2, MSH6
mismatch repair cancer syndrome	DISORDER	3	2.517186636907809E-8	MLH1, MSH2, MSH6
lymphoma	DISORDER	9	4.208659831750339E-8	BIRC5, BRCA2, H2AFX, MCRS1, MSH2, MSH6, NBN, PMS1, TERF2
turcot syndrome	DISORDER	3	4.9115461364657165E-8	MLH1, MSH6, PMS1
neurofibromatosis type 1	DISORDER	4	5.7604036540759296E-8	BRCA2, MLH1, MSH2, MSH6
multiple tumors	DISORDER	4	7.731935047772254E-8	BIRC5, BRCA2, MLH1, MSH2
breast carcinoma	DISORDER	8	1.0824703788880896E-7	BIRC5, BRCA2, CHEK1, MSH2, MSH6, NBN, RAD51, S100A7
colorectal tumors	DISORDER	5	1.7106545591172306E-7	BIRC5, MLH1, MSH2, MSH6, PMS1
glioma	DISORDER	8	3.1081655971210154E-7	BIRC5, CHEK1, DCX, MSH6, PMS1, PSMC4, RAD51, WRN
promyelocytic leukemia	DISORDER	5	3.335437716023293E-7	AIRE, ATR, BLM, NBN, TERF2
hyperplasia	DISORDER	7	3.4702816731346786E-7	BRCA2, MLH1, MSH2, MSH6, RAD50, S100A7, TERF2
pancreatic cancer	DISORDER	7	3.9197719881034487E-7	BIRC5, BRCA2, FANCG, MLH1, MSH2, RAD51, TP53BP1
melanoma	DISORDER	9	4.4238801844009856E-7	BIRC5, BRCA2, CHEK1, H2AFX, MLH1, MSH2, NBN, PMS1, TP53BP1
seckel syndrome	DISORDER	3	5.199043106030032E-7	ATM, ATR, CHEK1
li-fraumeni syndrome	DISORDER	3	5.199043106030032E-7	BRCA2, CHEK2, MLH1
colonic polyps	DISORDER	3	5.199043106030032E-7	MLH1, MSH2, MSH6
necrosis	DISORDER	11	5.318069052906438E-7	BIRC5, BRCA2, CHEK1, CYLD, FANCA, FANCG, H2AFX, MAP3K5, MCRS1, RPA1, TP53BP1
colorectal carcinoma	DISORDER	6	6.461210806385509E-7	BIRC5, MLH1, MSH2, MSH6, NBN, PMS1
prostate cancer	DISORDER	9	7.139913044129642E-7	BIRC5, BRCA2, ERCC4, MSH2, MSH6, PMS1, PSMC4, RAD51, TP53BP1
hnscc	DISORDER	5	8.994650831928297E-7	BIRC5, FANCA, FANCG, MLH1, NBN
osteosarcoma	DISORDER	6	1.3463833694604688E-6	BIRC5, CHEK1, H2AFX, MAP3K5, RPA1, WRN
ovarian carcinoma	DISORDER	6	2.3694041387800624E-6	BIRC5, BRCA2, H2AFX, MLH1, MSH2, MSH6
adenocarcinoma	DISORDER	8	2.4953043662456764E-6	BIRC5, BRCA2, ERCC4, H2AFX, MLH1, MSH2, MSH6, RAD51
immunodeficiency	DISORDER	7	2.6385484376278967E-6	AIRE, ATR, BLM, CHEK1, MCRS1, NBN, WRN
microcephaly	DISORDER	4	2.732408294625621E-6	ATR, MRE11A, NBN, RAD50
brain tumors	DISORDER	5	2.8012499286855785E-6	BIRC5, DCX, MSH2, MSH6, RAD51
allelic loss	DISORDER	4	3.0568951215892426E-6	BRCA2, MLH1, MSH2, PMS1
cafe-au-lait spots	DISORDER	2	3.576401058413836E-6	MSH2, MSH6
colorectal cancer, hereditary nonpolyposis, type	DISORDER	2	3.576401058413836E-6	MLH1, MSH2
metastasis	DISORDER	9	3.631958782834843E-6	BIRC5, MLH1, MSH2, NBN, PMS1, PTP4A3, RPA1, S100A7, TP53BP1
skin tumor	DISORDER	3	6.019893835418344E-6	MLH1, MSH2, MSH6
gastric carcinoma	DISORDER	5	6.469862437574747E-6	BIRC5, MLH1, NBN, RAD50, TERF2
genetic susceptibility	DISORDER	5	7.521829620271703E-6	AIRE, BRCA2, MLH1, MSH6, RAD51
second cancer	DISORDER	2	8.039812338656027E-6	BRCA2, MSH2
lentigo maligna	DISORDER	2	8.039812338656027E-6	MLH1, MSH2
endometrial hyperplasia	DISORDER	3	8.432625942411676E-6	MLH1, MSH2, MSH6
hematologic malignancies	DISORDER	4	1.0366037476727819E-5	BIRC5, MLH1, MSH2, MSH6
premalignant	DISORDER	4	1.4114928033714946E-5	BIRC5, BRCA2, MLH1, MSH2
skin abnormalities	DISORDER	2	1.4280407587108357E-5	BLM, WRN
adenoma	DISORDER	6	2.026630492668602E-5	BIRC5, MLH1, MSH2, MSH6, PMS2, RAD51
colon carcinoma	DISORDER	5	3.1420851298813446E-5	BIRC5, CHEK1, MLH1, MSH2, MSH6
dysplastic nevi	DISORDER	2	3.2074336049903174E-5	BIRC5, MLH1
bilateral breast cancer	DISORDER	2	3.2074336049903174E-5	BRCA2, RAD51
epizootic hemorrhagic disease	DISORDER	2	3.2074336049903174E-5	CCDC85B, HUWE1
lentigo	DISORDER	2	3.2074336049903174E-5	MLH1, MSH2
uterine cancer	DISORDER	2	3.2074336049903174E-5	MLH1, MSH2
endometrial cancer	DISORDER	4	3.428152418394337E-5	BRCA2, MLH1, MSH2, MSH6
skin cancer	DISORDER	3	3.6735547109478794E-5	ERCC4, MSH2, S100A7
xeroderma pigmentosum	DISORDER	3	4.699140184616368E-5	ERCC4, FEN1, RPA1

## Sheet: M3
Descriptor	Attribute type	Score	P Value	Genes sharing this descriptor
cystic fibrosis	DISORDER	6	3.355660194159782E-11	HLA-A, HMOX1, LPL, MME, VCP, VDAC1
neurodegenerative diseases	DISORDER	6	5.2775228631674054E-11	HMOX1, LPL, MME, OGT, SNCA, VCP
breast cancer	DISORDER	8	4.319892221715804E-10	GET4, HLA-A, HMOX1, MCC, MME, NDRG1, SNCA, VCP
tumors	DISORDER	9	1.6862777618698033E-8	FAF1, HLA-A, HMOX1, MCC, MME, NDRG1, SNCA, TRIB3, VCP
cancer	DISORDER	8	4.448104862220248E-8	HLA-A, HMOX1, LPL, MCC, NDRG1, OGT, SNCA, VCP
alzheimers disease	DISORDER	5	1.0749691525813176E-7	HMOX1, MME, OGT, SNCA, VCP
neurodegeneration	DISORDER	4	2.1693755891671884E-7	HMOX1, MME, SNCA, VCP
genetic susceptibility	DISORDER	4	2.1693755891671884E-7	HLA-A, LPL, SNCA, SUMO4
necrosis	DISORDER	6	4.7345844400581427E-7	FAF1, HLA-A, HMOX1, LPL, SNCA, VCP
amyloidosis	DISORDER	3	5.537612994821473E-7	LPL, MME, SNCA
carcinoma renal cell	DISORDER	4	6.11295558172742E-7	HLA-A, HMOX1, MME, NDRG1
neurofibrillary tangles	DISORDER	3	7.061996091239919E-7	HMOX1, SNCA, VCP
virus infection	DISORDER	4	1.1856643997720795E-6	HLA-A, HMOX1, MME, SNCA
senile plaques	DISORDER	3	1.8908739836120958E-6	HMOX1, MME, SNCA
leukemia	DISORDER	5	2.3135939133389627E-6	HERPUD1, HLA-A, HMOX1, LPL, MME
diabetes mellitus	DISORDER	4	2.8717043546455656E-6	HMOX1, LPL, OGT, SUMO4
metastasis	DISORDER	5	3.2709971488076306E-6	HLA-A, HMOX1, MME, NDRG1, VCP
machado-joseph disease	DISORDER	2	5.663694289004262E-6	SNCA, VCP
rheumatoid arthritis	DISORDER	4	7.294995535089832E-6	HLA-A, LPL, MME, SUMO4
shock	DISORDER	4	7.416524194447938E-6	HMOX1, NDRG1, SNCA, VCP
pneumonia	DISORDER	3	7.450901646666175E-6	HMOX1, MME, VDAC1
colorectal cancer	DISORDER	4	7.726889594938946E-6	HLA-A, HMOX1, LPL, MCC
cancer lung	DISORDER	4	8.71569198235278E-6	HLA-A, LPL, MCC, MME
hiv infections	DISORDER	3	1.0650715998150595E-5	HLA-A, LPL, SNCA
smallpox	DISORDER	2	1.208641887961992E-5	HLA-A, VCP
aids	DISORDER	3	1.27670267523472E-5	HLA-A, HMOX1, MME
renal failure chronic	DISORDER	3	1.2992736847183828E-5	HLA-A, HMOX1, LPL
parkinson disease	DISORDER	3	1.696994068178803E-5	HMOX1, SNCA, VCP
gastric carcinoma	DISORDER	3	1.751715188424985E-5	FAF1, MME, VCP
diabetes autoimmune	DISORDER	2	1.769963687214826E-5	HLA-A, SUMO4
adenocarcinoma	DISORDER	4	2.1915631649771505E-5	HMOX1, MME, NDRG1, VCP
dementia	DISORDER	3	2.1995888785708573E-5	LPL, SNCA, VCP
motor neuron disease	DISORDER	2	2.6210335049681177E-5	SNCA, VCP
associated conditions	DISORDER	2	2.6210335049681177E-5	HMOX1, SNCA
colorectal carcinoma	DISORDER	3	2.7914729694655804E-5	HLA-A, MCC, VCP
arteriosclerosis	DISORDER	2	3.0078637221264692E-5	HMOX1, LPL
frontotemporal dementia	DISORDER	2	3.2112092297031936E-5	SNCA, VCP
insulin resistance	DISORDER	3	3.479545170281817E-5	LPL, OGT, TRIB3
prostate cancer	DISORDER	4	3.829514334852124E-5	HLA-A, LPL, MME, NDRG1
cardiovascular diseases	DISORDER	3	4.1719846645693615E-5	HMOX1, LPL, MME
ischemia	DISORDER	3	6.7764415445426E-5	HMOX1, MME, SNCA
autoimmune diseases	DISORDER	3	7.688343565115385E-5	HLA-A, LPL, SUMO4
carcinoma	DISORDER	4	1.0600175869446282E-4	HLA-A, HMOX1, MME, VCP
inflammation	DISORDER	4	1.3017866291087365E-4	HMOX1, LPL, MME, SNCA
neuropathology	DISORDER	2	1.3193894252461202E-4	MME, SNCA

## Sheet: M4
Descriptor	Attribute type	Score	P Value	Genes sharing this descriptor
tumors	DISORDER	32	1.0E-16	ANGPT2, ARR3, ARRB1, BCCIP, CD163, CENPB, COL4A2, CSNK2A1, CSNK2A2, EIF3H, EIF6, FGF1, FGF2, IL8, ITCH, LEPR, MAGEB2, MGMT, MPP2, NMT2, NOTCH3, PPID, PPP1R1B, PPP4C, PROC, PTEN, PTHLH, PTN, PTPRK, TP53BP2, TSPY1, ZNF71
cancer	DISORDER	22	5.551115123125783E-15	ANGPT2, ARRB1, BCCIP, CENPB, CSNK2A1, CSNK2A2, EIF3H, EIF6, FGF1, FGF2, IL8, ITCH, LEPR, MGMT, ODC1, PFKFB4, PIN1, PTEN, PTHLH, PTN, TP53BP2, TSPY1
metastasis	DISORDER	14	3.5800251652062798E-12	ANGPT2, ARRB1, CD163, COL4A2, CSNK2A1, EIF6, FGF1, FGF2, IL8, LEPR, MGMT, PTEN, PTHLH, PTN
neovascularization	DISORDER	7	1.433478891144091E-10	ANGPT2, COL4A2, FGF1, FGF2, IL8, LEPR, PTN
solid tumor	DISORDER	8	2.57082466426084E-10	ANGPT2, COL4A2, CSNK2A1, FGF1, FGF2, MGMT, PTHLH, PTN
astrocytoma	DISORDER	8	6.662589369099692E-10	ANGPT2, CSNK2A1, CSNK2A2, FGF1, FGF2, MGMT, PTEN, PTN
prostate cancer	DISORDER	11	1.2487928469084864E-9	ANGPT2, CSNK2A1, CSNK2A2, EIF3H, FGF1, FGF2, LEPR, PTEN, PTHLH, PTN, TSPY1
carcinoma	DISORDER	12	1.5395608121693272E-9	ANGPT2, CSNK2A1, CSNK2A2, EIF6, FGF1, FGF2, LEPR, MGMT, PTEN, PTHLH, PTN, TSPY1
necrosis	DISORDER	12	1.3755861338893283E-8	ANGPT2, CD163, CSNK2A1, CSNK2A2, FGF1, FGF2, IL8, LEPR, PPP4C, PTHLH, PTN, ZNF71
osteosarcoma	DISORDER	7	2.4191608383183905E-8	FGF1, FGF2, LEPR, PLEKHO1, PTHLH, PTN, TP53BP2
brain tumors	DISORDER	6	4.2520975629400937E-8	ANGPT2, FGF1, FGF2, MGMT, PTEN, PTN
adenocarcinoma	DISORDER	9	6.84004352047296E-8	ANGPT2, CSNK2A1, FGF1, MGMT, NMT2, PPP1R1B, PTEN, PTHLH, PTN
glioblastoma	DISORDER	7	1.5641989736803197E-7	ANGPT2, FGF1, FGF2, IL8, MGMT, PTEN, PTN
prostate carcinoma	DISORDER	6	2.2310802949565556E-7	CSNK2A1, EIF3H, FGF1, FGF2, PTEN, PTHLH
malignant glioma	DISORDER	5	2.469713954456054E-7	ANGPT2, FGF2, MGMT, PTEN, PTN
carcinoma squamous cell	DISORDER	8	3.363523329857898E-7	ANGPT2, CSNK2A1, FGF1, FGF2, MGMT, PROC, PTEN, PTHLH
retinal neovascularization	DISORDER	3	3.4640764101645516E-7	ANGPT2, CSNK2A1, FGF2
vascular disease	DISORDER	6	4.603736095676325E-7	ANGPT2, FGF1, FGF2, IL8, ODC1, PPBP
osteoarthritis	DISORDER	6	4.831602731236728E-7	ANGPT2, FGF1, FGF2, IL8, PTHLH, PTN
endometrial cancer	DISORDER	5	6.020640158643786E-7	ANGPT2, FGF2, LEPR, MGMT, PTEN
breast carcinoma	DISORDER	7	6.726644421473083E-7	ANGPT2, FGF1, FGF2, LEPR, PTEN, PTHLH, PTN
aggressiveness	DISORDER	5	6.963825923689271E-7	ANGPT2, FGF2, MGMT, PTEN, PTHLH
metastatic melanoma	DISORDER	5	6.963825923689271E-7	ATF1, FGF1, FGF2, MGMT, PTEN
breast cancer	DISORDER	10	1.198620125819616E-6	ANGPT2, CSNK2A1, EIF3H, EIF6, FGF1, FGF2, LEPR, PTEN, PTHLH, PTN
glioma	DISORDER	7	1.6946659141536813E-6	ANGPT2, CSNK2A2, FGF1, FGF2, MGMT, PTEN, PTN
melanoma	DISORDER	8	1.695599648021684E-6	ANGPT2, COL4A2, FGF1, FGF2, IL8, MGMT, PTEN, PTN
hepatocellular carcinoma	DISORDER	7	2.700939333522001E-6	ANGPT2, EIF6, FGF1, FGF2, LEPR, MGMT, PTEN
pancreatic cancer	DISORDER	6	2.9978273302644354E-6	FGF1, FGF2, IL8, NOTCH3, PTHLH, PTN
gastric carcinoma	DISORDER	5	3.348868794494919E-6	ANGPT2, FGF1, LEPR, MGMT, PTEN
primary tumor	DISORDER	6	4.683924051951394E-6	ANGPT2, FGF1, FGF2, MGMT, PTEN, PTHLH
gastric cancer	DISORDER	6	6.185506107203587E-6	ANGPT2, FGF1, IL8, LEPR, MGMT, PTEN
hemangioma	DISORDER	3	6.913667676355928E-6	ANGPT2, CD163, FGF2
colorectal carcinoma	DISORDER	5	7.133161820771505E-6	ANGPT2, CSNK2A1, CSNK2A2, MGMT, PTEN
infertility male	DISORDER	3	7.621810996449874E-6	CSNK2A2, TNP1, TSPY1
endometriosis	DISORDER	4	1.1434683983235772E-5	ANGPT2, IL8, LEPR, PTEN
proliferative diabetic retinopathy	DISORDER	3	1.2892845981049561E-5	ANGPT2, FGF2, IL8
carcinoma renal cell	DISORDER	5	1.3653344914654753E-5	ANGPT2, FGF1, FGF2, LEPR, PTHLH
alzheimers disease	DISORDER	6	1.5175695270874812E-5	APLP1, CHRNA4, CSNK2A1, FGF1, NOTCH3, PTN
colon cancer	DISORDER	6	1.657286755074594E-5	CSNK2A1, LEPR, MGMT, NMT2, PPID, PTEN
theileriasis	DISORDER	2	1.7020183219806917E-5	CSNK2A2, CSNK2B
inflammation	DISORDER	8	2.5449780072128725E-5	ANGPT2, CD163, FGF1, FGF2, IL8, LEPR, PROC, PTN

## Sheet: M5
Descriptor	Attribute type	Score	P Value	Genes sharing this descriptor
cancer	DISORDER	58	1.0E-16	AR, ATF2, AURKA, BCL3, BRCA1, CDK9, CDKN1A, CHFR, CREBBP, CTBP1, DDIT3, DNMT1, DVL1, E2F1, EP300, ESR1, FOS, GFI1, HDAC1, HDAC2, HDAC3, HDAC6, HIPK2, HIST2H3C, HSP90AA1, HSPA1A, IRF2, JUN, KDM1A, LMO4, MBD2, MBD4, MDM2, MTA1, MYC, NCL, NCOR2, PELP1, PPARD, RB1, RELA, RXRA, SIRT1, SMAD1, SMAD2, SMAD3, SMAD4, SMARCA2, SRF, STAT3, STUB1, TAF1, TOP1, TOP2B, TP73, UBE2I, ZBTB16, ZNF217
tumors	DISORDER	52	1.0E-16	AR, ATF2, BCL3, BRCA1, BRF1, CDK9, CDKN1A, CREBBP, CTBP1, DDIT3, DNMT1, DVL1, E2F1, EP300, ESR1, FOS, GFI1, HDAC3, HDAC6, HIPK2, HIST2H3C, HSPA1A, JUN, KDM1A, LMO4, MAZ, MBD2, MBD4, MTA1, MTA2, MYC, NCOR2, PELP1, PPARD, PRDM1, RB1, RXRA, SIRT1, SMAD1, SMAD2, SMAD3, SMAD4, SMARCA2, SPI1, SRF, STAT3, TAF1, TAL1, TLE1, TOP2B, TP73, ZBTB16
breast cancer	DISORDER	41	1.0E-16	AR, ATF2, BCL3, BRCA1, CDKN1A, CREBBP, CTBP1, DDIT3, DNMT1, DVL1, E2F1, EP300, ESR1, FOS, HDAC6, HSPA1A, JUN, KDM5B, LMO4, MBD2, MBD4, MDM2, MTA1, MTA2, MTA3, MYC, NCOR2, NR3C1, PELP1, PPARD, RB1, RXRA, SMAD1, SMAD2, SMAD3, SMAD4, SNAI1, SRF, STAT3, TP73, ZNF217
leukemia	DISORDER	33	1.0E-16	BCL3, BRCA1, CDK9, CDKN1A, CREBBP, DDIT3, DNMT1, E2F1, EP300, FOS, GFI1, HDAC3, JUN, KLF1, MBD2, MLLT1, MYC, NCOR2, PRDM1, RB1, SMAD2, SMAD3, SMARCA2, SPI1, SPIB, SRF, STAT3, SUMO1, TAL1, TOP2B, TP73, ZBTB16, ZMYM2
prostate cancer	DISORDER	29	1.0E-16	AR, ATF2, BRCA1, CDKN1A, CREBBP, DDIT3, DNMT1, E2F1, EP300, ESR1, FOS, GFI1, HSPA1A, JUN, MBD2, MBD4, MYC, NCOR2, PIAS3, PPARD, RB1, RXRA, SMAD2, SMAD3, SMAD4, SMARCA2, STAT3, TP73, ZBTB16
carcinoma	DISORDER	26	1.0E-16	AR, ATF2, BRCA1, CDKN1A, CREBBP, CTBP1, DDIT3, DNMT1, E2F1, EP300, ESR1, FOS, HDAC3, HSPA1A, JUN, MBD2, MBD4, MTA1, MYC, RB1, RXRA, SMAD2, SMAD3, SMAD4, STAT3, TP73
retinoblastoma	DISORDER	24	1.0E-16	AR, ATF2, BCL3, BRCA1, CDK9, CDKN1A, CREBBP, DNMT1, E2F1, EP300, ESR1, FOS, JUN, MYC, RB1, RBBP4, RBBP7, RXRA, SMAD4, SMARCA2, SPI1, STAT3, TAF1, TP73
metastasis	DISORDER	23	1.0E-16	AR, ATF2, CDKN1A, CREBBP, DDIT3, DNMT1, E2F1, EP300, ESR1, HSPA1A, JUN, KDM1A, MTA1, MTA2, MYC, PPARD, RB1, SMAD2, SMAD3, SMAD4, SRF, STAT3, TP73
colon cancer	DISORDER	23	1.0E-16	BRCA1, CDKN1A, CREBBP, CTBP1, DDIT3, DNMT1, E2F1, EP300, FOS, HDAC3, HSPA1A, JUN, MBD4, MYC, PPARD, RB1, RXRA, SMAD2, SMAD3, SMAD4, SRF, STAT3, TP73
lymphoma	DISORDER	23	1.0E-16	BCL3, CDKN1A, CTBP1, DNMT1, E2F1, EP300, FOS, GFI1, MYC, NCOR2, NR2E1, PRDM1, RB1, SMAD1, SMAD2, SMAD4, SPI1, SRF, STAT3, TAL1, TP73, UCHL1, ZMYM2
hepatocellular carcinoma	DISORDER	22	1.0E-16	AR, CDKN1A, CTNNB1, DDIT3, DNMT1, E2F1, FOS, HDGF, HSPA1A, JUN, MBD4, MTA1, MYC, PPARD, RB1, RXRA, SMAD2, SMAD3, SMAD4, SRF, STAT3, TP73
ovarian cancer	DISORDER	22	1.0E-16	AR, BRCA1, CDKN1A, CTNNB1, DNMT1, E2F1, ESR1, FOS, HSPA1A, JUN, MBD2, MTA1, MYC, NCOR2, RB1, SMAD2, SMAD3, SMAD4, SRF, STAT3, TP73, ZNF217
adenocarcinoma	DISORDER	21	1.0E-16	AR, BRCA1, CDKN1A, CREBBP, DNMT1, E2F1, EP300, ESR1, HSPA1A, MBD2, MTA1, MYC, RB1, RXRA, SMAD2, SMAD3, SMAD4, SMARCA2, SRF, STAT3, TP73
carcinoma squamous cell	DISORDER	20	1.0E-16	CDKN1A, CREBBP, DDIT3, DNMT1, E2F1, EP300, FOS, HIST2H3C, HSPA1A, JUN, MTA1, MYC, PPARD, RB1, SMAD2, SMAD3, SMAD4, SRF, STAT3, TP73
melanoma	DISORDER	19	1.0E-16	ATF2, CDKN1A, CTBP1, DDIT3, DNMT1, E2F1, EP300, HDAC3, HSPA1A, JUN, MTA1, MYC, PPARD, RB1, SMAD2, SMAD3, SRF, STAT3, TP73
colorectal cancer	DISORDER	19	1.0E-16	BRCA1, CDKN1A, CREBBP, CTBP1, CTNNB1, DNMT1, E2F1, EP300, FOS, MAZ, MBD4, MTA1, MYC, PPARD, SMAD2, SMAD3, SMAD4, TLE1, TP73
breast carcinoma	DISORDER	19	1.0E-16	AR, BRCA1, CDKN1A, DNMT1, E2F1, EP300, ESR1, FOS, JUN, KIF2C, LMO4, MYC, PELP1, RB1, RXRA, SMAD2, SMAD4, STAT3, TP73
colon carcinoma	DISORDER	18	1.0E-16	CDKN1A, CTBP1, DDIT3, DNMT1, E2F1, EP300, FOS, HSPA1A, JUN, MBD2, MBD4, MYC, PPARD, SMAD2, SMAD4, STAT3, TOP2B, TP73
cancer lung	DISORDER	16	1.0E-16	CDKN1A, DNMT1, E2F1, HSPA1A, JUN, MBD2, MBD4, MYC, RB1, SMAD2, SMAD3, SMAD4, SRF, STAT3, TOP2B, TP73
tumor	DISORDER	16	1.0E-16	AR, BCL3, BRCA1, CDKN1A, ESR1, FOS, GFI1, JUN, MDM2, MYC, MYCN, RAN, RB1, SPI1, TAL1, TP73
gastric cancer	DISORDER	16	1.0E-16	BRCA1, CDKN1A, CTNNB1, DDIT3, DNMT1, E2F1, JUN, MBD2, MYC, PPARD, RXRA, SMAD2, SMAD3, SMAD4, STAT3, TP73
promyelocytic leukemia	DISORDER	16	1.0E-16	CDK9, CDKN1A, CREBBP, DDIT3, EP300, FOS, HIPK2, JUN, MYC, NCOR2, RB1, SRF, STAT3, TAL1, TP73, ZBTB16
leukemogenesis	DISORDER	15	1.0E-16	BCL3, CREBBP, DNMT1, EP300, FOS, JUN, MYC, NCOR2, SMAD3, SMAD4, SPI1, STAT3, TAL1, TP73, ZBTB16
osteosarcoma	DISORDER	15	1.0E-16	CDKN1A, DDIT3, E2F1, EP300, ESR1, FOS, HSPA1A, JUN, MDM2, MYC, RB1, RXRA, SMAD4, SRF, TP73
pancreatic cancer	DISORDER	14	1.0E-16	BRCA1, CDKN1A, DNMT1, E2F1, JUN, MBD4, MTA1, MYC, RB1, SMAD1, SMAD2, SMAD3, SMAD4, STAT3
ovarian carcinoma	DISORDER	14	1.0E-16	BRCA1, CDKN1A, DDIT3, E2F1, ESR1, FOS, HSPA1A, JUN, MTA1, MYC, SMAD2, SMAD4, STAT3, TP73
neoplastic transformation	DISORDER	13	1.0E-16	AR, BRCA1, CDKN1A, DNMT1, E2F1, EP300, ESR1, FOS, JUN, MYC, RB1, STAT3, TP73
colorectal carcinoma	DISORDER	13	1.0E-16	CDKN1A, DNMT1, E2F1, EP300, HSPA1A, MBD4, MTA1, MYC, PPARD, RB1, SMAD2, SMAD4, TP73
cervical cancer	DISORDER	12	1.0E-16	CDKN1A, CREBBP, DDIT3, DVL1, EP300, HSPA1A, MDM2, MYC, RB1, SMAD2, SMAD4, TP73
premalignant	DISORDER	12	1.0E-16	BRCA1, CDKN1A, CREBBP, DNMT1, ESR1, JUN, MYC, RB1, SMAD3, SMAD4, STAT3, TP73
familial adenomatous polyposis	DISORDER	11	1.0E-16	BRCA1, CTBP1, CTNNB1, DDIT3, DNMT1, DVL1, MYC, PPARD, SMAD2, SMAD3, SMAD4
leukemia promyelocytic acute	DISORDER	10	1.0E-16	CDKN1A, CREBBP, DNMT1, EP300, HDAC3, JUN, MYC, NCOR2, STAT3, ZBTB16
primary tumor	DISORDER	14	1.1102230246251565E-16	AR, BRCA1, CDKN1A, DNMT1, E2F1, ESR1, HDAC6, MTA1, MYC, RB1, SMAD2, SMAD4, STAT3, TP73
lung carcinoma	DISORDER	12	1.1102230246251565E-16	CDKN1A, DNMT1, E2F1, EP300, FOS, HDAC3, HSPA1A, JUN, MYC, RB1, STAT3, TP73
prostate carcinoma	DISORDER	12	1.1102230246251565E-16	AR, CDKN1A, DNMT1, E2F1, FOS, HSPA1A, JUN, MYC, RB1, SMAD4, STAT3, TP73
leukemia t-cell	DISORDER	11	1.1102230246251565E-16	ATF2, CREBBP, EP300, FOS, JUN, LMO4, MYC, SPI1, SRF, STAT3, TAL1
glioblastoma	DISORDER	13	8.881784197001252E-16	CDKN1A, DDIT3, DNMT1, E2F1, FOS, HSPA1A, JUN, MDM2, MYC, RB1, SMAD4, STAT3, TP73
microsatellite instability	DISORDER	9	1.9984014443252818E-15	AR, BRCA1, CDKN1A, CREBBP, DNMT1, EP300, MBD4, RB1, SMAD4
glioma	DISORDER	14	3.219646771412954E-15	ATF2, CDKN1A, DDIT3, DNMT1, E2F1, FOS, HSPA1A, JUN, RB1, SMAD2, SMAD3, SMAD4, STAT3, TP73
chromosomal aberrations	DISORDER	10	1.354472090042691E-14	BRCA1, CREBBP, DDIT3, DNMT1, E2F1, EP300, FOS, MYC, RB1, TAL1
necrosis	DISORDER	18	1.554312234475219E-14	ATF2, BCL3, CDK9, CREBBP, DDIT3, DNMT1, E2F1, EP300, FOS, HDAC3, HSPA1A, JUN, NCOR2, PELP1, PPARD, RXRA, SRF, STAT3
myeloid leukemia	DISORDER	10	2.1094237467877974E-14	CDKN1A, CREBBP, DNMT1, E2F1, FOS, JUN, MYC, SPI1, STAT3, TP73
hypertrophy	DISORDER	11	2.2315482794965646E-14	BRCA1, CREBBP, E2F1, EP300, FOS, HDAC5, JUN, SMAD2, SMAD3, SRF, STAT3
cardiac hypertrophy	DISORDER	9	2.3647750424515834E-14	CDK9, CREBBP, EP300, FOS, HDAC5, JUN, PPARD, SRF, STAT3
hnscc	DISORDER	9	1.3200551762793111E-13	CDKN1A, JUN, MYC, RB1, SMAD2, SMAD3, SMAD4, STAT3, TP73
carcinoma ductal	DISORDER	9	1.3200551762793111E-13	AR, BRCA1, CDKN1A, CREBBP, DNMT1, E2F1, ESR1, MYC, SMAD4
somatic mutations	DISORDER	9	2.610134330893743E-13	AR, BRCA1, CDKN1A, MBD4, MYC, RB1, SMAD3, SMAD4, TP73
inflammation	DISORDER	16	3.268496584496461E-13	ATF2, DNMT1, E2F1, EP300, FOS, HSPA1A, JUN, MAZ, PPARD, RXRA, SMAD2, SMAD3, SMAD4, SRF, STAT3, TP73
endometrial carcinoma	DISORDER	9	1.2387868508767497E-12	BRCA1, CDKN1A, EP300, ESR1, FOS, MYC, NCOR2, RB1, SMAD4
multiple tumors	DISORDER	6	2.6533220065516616E-12	AR, BRCA1, CDKN1A, RB1, SMAD4, TP73
fibrosarcoma	DISORDER	8	3.5614844406950397E-12	CDKN1A, DNMT1, E2F1, EP300, FOS, HSPA1A, JUN, STAT3
gastric carcinoma	DISORDER	9	4.85678164352521E-12	CDKN1A, DNMT1, E2F1, EP300, MYC, RB1, SMAD2, SMAD4, TP73
adenoma	DISORDER	11	7.905232024540965E-12	BRCA1, CDKN1A, CTNNB1, DNMT1, E2F1, HSPA1A, MYC, PPARD, RB1, SMAD4, TP73
esophageal cancer	DISORDER	6	8.452349931076242E-12	CHFR, ESR1, MDM2, MYC, RB1, UCHL1
lymphoma b-cell	DISORDER	8	1.1397105481592007E-11	BCL3, CDKN1A, E2F1, MYC, PRDM1, RB1, SPI1, STAT3
endometrial cancer	DISORDER	8	1.2099099500062493E-11	AR, BRCA1, DNMT1, ESR1, JUN, SMAD2, SMAD3, TP73
aggressiveness	DISORDER	8	1.5297096922495257E-11	AR, CDKN1A, ESR1, MTA1, MYC, RB1, STAT3, TP73
immunodeficiency	DISORDER	11	1.9917290039472846E-11	BCL3, CDK9, CREBBP, DNMT1, E2F1, EP300, FOS, HIST2H3C, JUN, SRF, TP73
nsclc	DISORDER	10	2.052347181091818E-11	CDKN1A, DNMT1, E2F1, JUN, MYC, PPARD, RB1, SMAD4, STAT3, TP73
hyperplasia	DISORDER	10	2.1787460724453922E-11	AR, BRCA1, CREBBP, E2F1, ESR1, RB1, SMAD3, SMAD4, SRF, ZMYM2
colorectal tumors	DISORDER	7	4.000255682257148E-11	DNMT1, JUN, MYC, PPARD, SMAD2, SMAD4, TP73
shock	DISORDER	11	4.346345505723548E-11	ATF2, CREBBP, DDIT3, FOS, HDAC3, HDAC6, HSPA1A, JUN, PPARD, SRF, STAT3
acute leukemia	DISORDER	8	5.47130118988548E-11	CREBBP, DNMT1, E2F1, MLLT1, SPI1, TAL1, ZBTB16, ZMYM2
carcinoma non-small cell lung	DISORDER	7	6.275546748923944E-11	CDKN1A, DNMT1, E2F1, JUN, MYC, RB1, TP73
lymphoma non-hodgkins	DISORDER	8	8.014611196927035E-11	BCL3, E2F1, MYC, NCOR2, SPI1, TAL1, ZBTB16, ZMYM2
erythroleukemia	DISORDER	7	1.7234735860682804E-10	DNMT1, JUN, KLF1, MYC, SPI1, STAT3, TAL1
mammary tumor	DISORDER	7	2.074048710554166E-10	AR, BRCA1, EP300, ESR1, MTA1, MYC, STAT3
dysplasia	DISORDER	8	3.5082614591175343E-10	BRCA1, CDKN1A, DNMT1, E2F1, MYC, RB1, SMAD4, TP73
osteoporosis	DISORDER	7	4.1504633063738083E-10	ESR1, JUN, NR3C1, SMAD2, SMAD3, SMAD4, STAT3
allelic loss	DISORDER	6	6.741529556819614E-10	BRCA1, MYC, RB1, SMAD2, SMAD4, TP73
breast male carcinoma	DISORDER	4	7.157218151476741E-10	AR, BRCA1, ESR1, MYC
adenocarcinoma lung	DISORDER	7	9.951595103530053E-10	CDKN1A, E2F1, JUN, RB1, SMAD4, STAT3, TP73
li-fraumeni syndrome	DISORDER	4	1.593961074242145E-9	BRCA1, CDKN1A, MDM2, RB1
carcinoma embryonal	DISORDER	6	2.4007417165350375E-9	EP300, FOS, JUN, MAZ, RXRA, SMAD1
obesity	DISORDER	9	3.381649071876325E-9	AR, ESR1, FOS, JUN, NR3C1, PPARD, RXRA, SIRT1, STAT3
lymphoblastic leukemia acute	DISORDER	7	3.6873907260925876E-9	CREBBP, EP300, FOS, JUN, RB1, TAL1, TP73
lymphoma t-cell	DISORDER	6	4.2655282639358916E-9	BCL3, DNMT1, MYC, STAT3, TAL1, TP73
medulloblastoma	DISORDER	6	6.076143810318513E-9	CREBBP, DNMT1, E2F1, MYC, STAT3, TP73
hodgkin disease	DISORDER	6	6.432035903891631E-9	BCL3, BRCA1, PRDM1, SPI1, SRF, STAT3
bladder cancer	DISORDER	7	6.756743164970658E-9	BRCA1, CDKN1A, DNMT1, E2F1, FOS, RB1, TP73
virus infection	DISORDER	8	6.833859034216516E-9	ATF2, CREBBP, DNMT1, E2F1, EP300, HDAC6, HSPA1A, PRDM1
pancreatic carcinoma	DISORDER	6	7.604704310715249E-9	CDKN1A, DNMT1, HSPA1A, SMAD2, SMAD3, SMAD4
neurodegeneration	DISORDER	7	8.36516467206394E-9	AR, ATF2, CREBBP, E2F1, JUN, PPARD, SIRT1
cervical carcinoma	DISORDER	6	1.104117286487849E-8	CDKN1A, EP300, JUN, MYC, RB1, SMAD4
nasopharyngeal carcinoma	DISORDER	5	1.4287596106221656E-8	BCL3, DNMT1, JUN, SMAD4, STAT3
benign prostatic hyperplasia	DISORDER	6	1.5671301145658845E-8	AR, DNMT1, ESR1, FOS, SMAD4, TP73
ductal breast carcinoma	DISORDER	4	2.0962772961929943E-8	AR, BRCA1, ESR1, SMAD4
allelic imbalance	DISORDER	4	2.5224862754136268E-8	BRCA1, RB1, SMAD4, TP73
polyps	DISORDER	5	2.7627348853087597E-8	DNMT1, MBD4, PPARD, SMAD2, SMAD4
astrocytoma	DISORDER	7	3.8413963676653395E-8	BRCA1, CDKN1A, E2F1, FOS, JUN, RB1, TP73
colon tumor	DISORDER	5	4.2977898018214944E-8	CDKN1A, DNMT1, HDAC3, MYC, PPARD
mental retardation	DISORDER	6	5.5171439972134806E-8	AR, CREBBP, EP300, FOS, MBD4, ZMYM2
ataxia telangiectasia	DISORDER	5	5.6509852686126294E-8	BRCA1, CDKN1A, DNMT1, E2F1, JUN
rhabdomyosarcoma	DISORDER	5	6.871906721439558E-8	DDIT3, RB1, SMAD2, SMAD3, SMAD4
atrophy	DISORDER	6	1.144832296740006E-7	AR, CREBBP, E2F1, SMAD2, SMAD3, SRF
hepatitis b	DISORDER	6	1.5963388855233518E-7	DNMT1, E2F1, FOS, MTA1, MYC, STAT3
colon adenocarcinoma	DISORDER	5	1.8308810589839908E-7	CDKN1A, E2F1, FOS, JUN, SMAD4
hematologic malignancies	DISORDER	5	2.135689702864596E-7	CREBBP, DNMT1, EP300, SMAD2, TP73
sarcoma	DISORDER	6	2.2525626230951445E-7	AR, DDIT3, E2F1, EP300, MDM2, RB1
invasive cancer	DISORDER	4	2.44923146652809E-7	BRCA1, ESR1, RB1, SMAD4
adenocarcinoma clear cell	DISORDER	3	2.52769252084839E-7	SMAD2, SMAD3, SMAD4
astrocytoma grade ii	DISORDER	3	2.52769252084839E-7	CDKN1A, RB1, TP73
germ-line mutation	DISORDER	4	3.9483553060382093E-7	AR, BRCA1, RB1, SMAD4
myeloma	DISORDER	6	4.3498993584911716E-7	CDKN1A, DDIT3, MYC, PRDM1, RB1, STAT3
epithelial tumor	DISORDER	5	5.12242955497122E-7	BRCA1, EP300, ESR1, MTA1, PPARD
lymphoma follicular	DISORDER	4	6.042606603973155E-7	BCL3, E2F1, MYC, SMAD1
esophageal carcinoma	DISORDER	4	6.544658011087279E-7	MTA1, RB1, SMAD4, TP73
cleft lip	DISORDER	4	7.077088040041701E-7	BCL3, SNAI1, SUMO1, WHSC1
papilloma	DISORDER	4	7.077088040041701E-7	CDKN1A, E2F1, RB1, TP73
asthma	DISORDER	7	7.728117623617692E-7	CREBBP, FOS, HDAC2, JUN, NR3C1, SMAD2, SRF
invasive ductal breast carcinoma	DISORDER	3	9.469598766242981E-7	BRCA1, CDKN1A, ESR1
neurodegenerative diseases	DISORDER	6	9.705809305149415E-7	AR, CREBBP, E2F1, EP300, HDAC6, JUN
choriocarcinoma	DISORDER	5	1.0724199785983046E-6	CREBBP, JUN, RXRA, SMAD3, STAT3
carcinoma renal cell	DISORDER	6	1.1145310785387608E-6	DNMT1, FOS, HSPA1A, JUN, STAT3, TP73
breast cancer metastatic	DISORDER	4	1.2575292384076064E-6	BRCA1, ESR1, FOS, MTA1
ewings sarcoma	DISORDER	4	1.4340476020002768E-6	DDIT3, EP300, HSPA1A, RB1
myeloid leukemia chronic	DISORDER	5	1.4671960348877633E-6	CDKN1A, CREBBP, DNMT1, MYC, TAL1
cell damage	DISORDER	5	1.6757054428495621E-6	DDIT3, FOS, HSPA1A, JUN, SRF
scar	DISORDER	4	1.841476553576804E-6	FOS, SMAD2, SMAD3, SRF
scars hypertrophic	DISORDER	3	2.005053636455756E-6	FOS, SMAD2, SMAD3
anemia	DISORDER	5	2.0314826864042956E-6	BRCA1, DNMT1, KLF1, SMAD4, SRF
brain tumors	DISORDER	5	2.2998989813727277E-6	CDKN1A, E2F1, RB1, STAT3, TP73
chondrosarcoma	DISORDER	4	3.0658062849520107E-6	BCL3, DDIT3, E2F1, HSPA1A
thyroid cancer	DISORDER	4	3.2316936656728856E-6	CDKN1A, CTNNB1, MYC, TP73
systemic scleroderma	DISORDER	3	3.6470178573777545E-6	SMAD3, TOP1, UBTF
bladder carcinoma	DISORDER	4	3.7693419520090643E-6	CDKN1A, DNMT1, MBD2, RB1
keloid	DISORDER	3	4.725898515633986E-6	JUN, SMAD2, SMAD3
rett syndrome	DISORDER	3	5.3365567893592925E-6	DNMT1, MBD4, SIN3A
skin tumor	DISORDER	3	5.3365567893592925E-6	E2F1, JUN, STAT3
glioblastoma multiforme	DISORDER	4	5.526118901921784E-6	CDKN1A, E2F1, RB1, STAT3
myelodysplastic syndromes	DISORDER	4	6.6018622012498085E-6	CREBBP, DNMT1, E2F1, EP300
liposarcoma	DISORDER	3	6.70985840722782E-6	DDIT3, MDM2, RB1
rubinstein-taybi syndrome	DISORDER	2	7.4175892856853665E-6	CREBBP, EP300
carcinoma lobular	DISORDER	3	7.476299105801942E-6	AR, BRCA1, ESR1
t-all	DISORDER	4	7.5046572721726434E-6	LMO4, MYC, TAL1, TP73
anaplastic large cell lymphoma	DISORDER	3	9.178198098647172E-6	BCL3, JUN, STAT3
solid tumor	DISORDER	5	1.0119970819122415E-5	CDKN1A, DDIT3, DNMT1, STAT3, TP73
ebv infections	DISORDER	3	1.1117951548622607E-5	DNMT1, E2F1, MYC
plasmacytoma	DISORDER	3	1.1117951548622607E-5	MYC, PRDM1, SPI1
endocrine cancer	DISORDER	2	1.3175672144427608E-5	AR, ESR1
heart failure	DISORDER	5	1.4253205956271664E-5	CDK9, EP300, HDAC5, HSPA1A, SRF
vascular disease	DISORDER	5	1.6429221622815682E-5	ESR1, FOS, HSP90AA1, JUN, STAT3
laryngeal squamous cell carcinoma	DISORDER	3	1.7105404831796456E-5	CDKN1A, RB1, TP73
atherosclerosis	DISORDER	6	1.977069684844235E-5	CREBBP, JUN, MAZ, PPARD, SRF, TP73
breast neoplasms	DISORDER	2	2.0569577213969126E-5	BRCA1, ESR1
alzheimers disease	DISORDER	6	2.593679956319761E-5	ATF2, CREBBP, EP300, HSPA1A, JUN, PPARD
